# Supplementary material for: Reprogrammed Transcriptome in Rhesus-Bovine Interspecies Somatic Cell Nuclear Transfer Embryos
Source: PLoS One. 2011 Jul 25;6(7):e22197. doi: 10.1371/journal.pone.0022197 (PMC3143123; doi:10.1371/journal.pone.0022197)
Supplement: Table S1 — Correlation between samples in rhesus and bovine genome array. (XLS) [file pone.0022197.s002.xls]

## Sheet: Table S1
Supplement Table A : Samples in Rhesus Genome Microarray
Sample	R_PEF_R1	R_PEF_R2	R_PEF_R3	B_PEF_R1	B_PEF_R2	B_PEF_R3	B_OOC_R1	B_OOC_R2	B_OOC_R3	iSCNT_R1	iSCNT_R2	iSCNT_R3	R_IVF_R1	R_IVF_R2	R_IVF_R3	R_IVF_R4
R_PEF_R1	1	0.968347	0.968856	0.554157	0.557123	0.55456	0.295602	0.302598	0.286246	0.3646	0.28827	0.430801	0.635071	0.636197	0.614074	0.646493
R_PEF_R2	0.968347	1	0.96419	0.546494	0.540986	0.548677	0.280421	0.288108	0.272477	0.347574	0.277937	0.406513	0.598717	0.602161	0.581052	0.611618
R_PEF_R3	0.968856	0.96419	1	0.54437	0.554843	0.542679	0.28552	0.291752	0.275536	0.361168	0.286077	0.425979	0.639973	0.641142	0.618177	0.65332
B_PEF_R1	0.554157	0.546494	0.54437	1	0.968818	0.986815	0.601705	0.615799	0.583145	0.483175	0.420953	0.499241	0.434349	0.412127	0.424877	0.429941
B_PEF_R2	0.557123	0.540986	0.554843	0.968818	1	0.955686	0.619792	0.631446	0.598291	0.505291	0.438733	0.525728	0.457684	0.435898	0.449503	0.456509
B_PEF_R3	0.55456	0.548677	0.542679	0.986815	0.955686	1	0.578703	0.591835	0.560661	0.467257	0.408811	0.481657	0.425864	0.402384	0.415357	0.420806
B_OOC_R1	0.295602	0.280421	0.28552	0.601705	0.619792	0.578703	1	0.97914	0.968896	0.71525	0.669473	0.705572	0.378773	0.3911	0.405389	0.381038
B_OOC_R2	0.302598	0.288108	0.291752	0.615799	0.631446	0.591835	0.97914	1	0.974604	0.706533	0.654971	0.697063	0.383968	0.396855	0.411761	0.38559
B_OOC_R3	0.286246	0.272477	0.275536	0.583145	0.598291	0.560661	0.968896	0.974604	1	0.689664	0.66378	0.682477	0.368322	0.384639	0.398657	0.370168
iSCNT_R1	0.3646	0.347574	0.361168	0.483175	0.505291	0.467257	0.71525	0.706533	0.689664	1	0.844039	0.890696	0.484262	0.482092	0.493901	0.495971
iSCNT_R2	0.28827	0.277937	0.286077	0.420953	0.438733	0.408811	0.669473	0.654971	0.66378	0.844039	1	0.819583	0.432617	0.426334	0.434684	0.435382
iSCNT_R3	0.430801	0.406513	0.425979	0.499241	0.525728	0.481657	0.705572	0.697063	0.682477	0.890696	0.819583	1	0.609832	0.596986	0.606783	0.618147
R_IVF_R1	0.635071	0.598717	0.639973	0.434349	0.457684	0.425864	0.378773	0.383968	0.368322	0.484262	0.432617	0.609832	1	0.955702	0.943733	0.970077
R_IVF_R2	0.636197	0.602161	0.641142	0.412127	0.435898	0.402384	0.3911	0.396855	0.384639	0.482092	0.426334	0.596986	0.955702	1	0.975477	0.974979
R_IVF_R3	0.614074	0.581052	0.618177	0.424877	0.449503	0.415357	0.405389	0.411761	0.398657	0.493901	0.434684	0.606783	0.943733	0.975477	1	0.958319
R_IVF_R4	0.646493	0.611618	0.65332	0.429941	0.456509	0.420806	0.381038	0.38559	0.370168	0.495971	0.435382	0.618147	0.970077	0.974979	0.958319	1
Supplement Table B : Samples in Bovine Genome Microarray
Sample	B_PEF1	B_PEF2	B_PEF3	R_PEF1	R_PEF2	R_PEF3	B_OOC1	B_OOC2	B_OOC3	iSCNT1	iSCNT2	iSCNT3	B_IVF2	B_IVF3	B_IVF1	B_SCNT1	B_SCNT2	B_SCNT3
B_PEF1	1	0.956914	0.985211	0.581197	0.606641	0.589822	0.347733	0.353708	0.337563	0.297907	0.32637	0.354425	0.353702	0.365173	0.368153	0.318665	0.343901	0.352895
B_PEF2	0.956914	1	0.936523	0.589267	0.606486	0.608539	0.380545	0.384689	0.367261	0.333142	0.359674	0.390238	0.393528	0.405907	0.413045	0.353677	0.381968	0.391457
B_PEF3	0.985211	0.936523	1	0.567808	0.593034	0.573318	0.33872	0.345315	0.327691	0.288952	0.316835	0.344671	0.342657	0.353841	0.357049	0.308848	0.332848	0.34237
R_PEF1	0.581197	0.589267	0.567808	1	0.972371	0.974667	0.285417	0.293425	0.277782	0.261135	0.269648	0.30715	0.295178	0.301349	0.316367	0.285377	0.297734	0.293745
R_PEF2	0.606641	0.606486	0.593034	0.972371	1	0.973979	0.280068	0.287474	0.271895	0.258122	0.267632	0.303377	0.292983	0.297472	0.310754	0.280142	0.292458	0.288938
R_PEF3	0.589822	0.608539	0.573318	0.974667	0.973979	1	0.294207	0.301364	0.285953	0.273749	0.281893	0.319407	0.306394	0.311651	0.325903	0.294271	0.306514	0.305255
B_OOC1	0.347733	0.380545	0.33872	0.285417	0.280068	0.294207	1	0.986853	0.975445	0.783124	0.778378	0.814074	0.544543	0.486393	0.570049	0.525277	0.505978	0.640808
B_OOC2	0.353708	0.384689	0.345315	0.293425	0.287474	0.301364	0.986853	1	0.975916	0.777872	0.775499	0.814903	0.533512	0.476238	0.561802	0.514701	0.497403	0.627818
B_OOC3	0.337563	0.367261	0.327691	0.277782	0.271895	0.285953	0.975445	0.975916	1	0.758729	0.743387	0.789264	0.528923	0.469282	0.547016	0.515733	0.496131	0.62281
iSCNT1	0.297907	0.333142	0.288952	0.261135	0.258122	0.273749	0.783124	0.777872	0.758729	1	0.921834	0.935589	0.568687	0.504355	0.605276	0.558501	0.530509	0.679705
iSCNT2	0.32637	0.359674	0.316835	0.269648	0.267632	0.281893	0.778378	0.775499	0.743387	0.921834	1	0.94476	0.561808	0.503592	0.598931	0.548728	0.523484	0.678924
iSCNT3	0.354425	0.390238	0.344671	0.30715	0.303377	0.319407	0.814074	0.814903	0.789264	0.935589	0.94476	1	0.571609	0.509433	0.609486	0.556203	0.532138	0.689291
B_IVF2	0.353702	0.393528	0.342657	0.295178	0.292983	0.306394	0.544543	0.533512	0.528923	0.568687	0.561808	0.571609	1	0.964416	0.94986	0.948049	0.959303	0.926277
B_IVF3	0.365173	0.405907	0.353841	0.301349	0.297472	0.311651	0.486393	0.476238	0.469282	0.504355	0.503592	0.509433	0.964416	1	0.936497	0.923505	0.945479	0.904602
B_IVF1	0.368153	0.413045	0.357049	0.316367	0.310754	0.325903	0.570049	0.561802	0.547016	0.605276	0.598931	0.609486	0.94986	0.936497	1	0.908795	0.930492	0.9113
B_SCNT1	0.318665	0.353677	0.308848	0.285377	0.280142	0.294271	0.525277	0.514701	0.515733	0.558501	0.548728	0.556203	0.948049	0.923505	0.908795	1	0.971888	0.931669
B_SCNT2	0.343901	0.381968	0.332848	0.297734	0.292458	0.306514	0.505978	0.497403	0.496131	0.530509	0.523484	0.532138	0.959303	0.945479	0.930492	0.971888	1	0.917791
B_SCNT3	0.352895	0.391457	0.34237	0.293745	0.288938	0.305255	0.640808	0.627818	0.62281	0.679705	0.678924	0.689291	0.926277	0.904602	0.9113	0.931669	0.917791	1
