# Supplementary material for: Reprogrammed Transcriptome in Rhesus-Bovine Interspecies Somatic Cell Nuclear Transfer Embryos
Source: PLoS One. 2011 Jul 25;6(7):e22197. doi: 10.1371/journal.pone.0022197 (PMC3143123; doi:10.1371/journal.pone.0022197)
Supplement: Table S2 — “Reprogrammed iSCNT transcriptome” of 2007 genes. (XLS) [file pone.0022197.s003.xls]

## Sheet: Table S2
probe set	gene	Accession	EntrezGene	Description	B_OOC_R1	B_OOC_R2	B_OOC_R3	iSCNT_R1	iSCNT_R2	iSCNT_R3	FC	LCB	R_PEF_R1	R_PEF_R2	R_PEF_R3	iSCNT_R1	iSCNT_R2	iSCNT_R3	FC	LCB	Avg FC	Avg LCB
MmugDNA.26767.1.S1_at	LOC706630: similar to zinc finger, imprinted 3	gDNA.Hs2.348622.1.S1	706630	MmugDNA.26767.1	2044.17	1233.2	2493.54	5538.12	3519.35	4283.8	2.32	1.6	3.81	2.14	2.73	5538.12	3519.35	4283.8	1613.53	724.6	807.925	363.1
MmugDNA.26767.1.S1_x_at	LOC706630: similar to zinc finger, imprinted 3	gDNA.Hs2.348622.1.S1	706630	MmugDNA.26767.1	1742.51	936.72	1939.41	4744.06	2821.36	3579.89	2.42	1.62	1.12	1.04	3.7	4744.06	2821.36	3579.89	1730.25	684.36	866.335	342.99
MmugDNA.14014.1.S1_at	MmugDNA.14014.1	gDNA.Hs.224875.0.A1		MmugDNA.14014.1	499.09	737.91	891.75	3950.24	2568.81	4063.83	4.97	3.52	2.24	7.6	3.14	3950.24	2568.81	4063.83	716.86	343.93	360.915	173.725
MmuSTS.775.1.S1_at	LOC697565: similar to potassium voltage-gated channel, shaker-related subfamily, member 4	47776791	697565	MmuSTS.775.1	547.49	554.31	667.16	2300.95	1545.56	1484.85	3.02	2.24	2.49	1	1.12	2300.95	1545.56	1484.85	1102.22	276.05	552.62	139.145
MmugDNA.41011.1.S1_at	MmugDNA.41011.1	gDNA.Hs.272070.0.A1		MmugDNA.41011.1	952.75	980.32	894.79	3529.67	2371.98	1208.46	2.62	1.36	3.45	1	1	3529.67	2371.98	1208.46	1170.94	268.29	586.78	134.825
MmugDNA.38574.1.S1_at	MmugDNA.38574.1	gDNA.Hs2.438436.1.S1		MmugDNA.38574.1	1392.05	1449.65	1682.94	4010.94	2921.18	4389.38	2.47	1.94	3.01	8.68	6.37	4010.94	2921.18	4389.38	611.09	257.06	306.78	129.5
MmugDNA.7014.1.S1_at	MmugDNA.7014.1	gDNA.Hs.131601.0.A1		MmugDNA.7014.1	4.16	16.98	6.65	3386.61	2171.02	3451.77	311.86	113.15	7.93	7.22	10.13	3386.61	2171.02	3451.77	339.57	134.57	325.715	123.86
MmugDNA.14906.1.S1_s_at	LOC720935: similar to Ig heavy chain V-II region ARH-77 precursor	gDNA.Hs.247989.0.S1	720935	MmugDNA.14906.1	1806.34	861.71	1840.28	3934.57	2367.02	3233.6	2.12	1.41	5.64	7.31	8.12	3934.57	2367.02	3233.6	447.25	239.7	224.685	120.555
MmuSTS.64.1.S1_at	GMNN: similar to Geminin	56089203	708416	MmuSTS.64.1	5.84	8.45	4.71	3263.93	1277.04	4461.62	473.5	172.28	169.84	61.41	334.2	3263.93	1277.04	4461.62	15.49	5.77	244.495	89.025
MmugDNA.40390.1.S1_at	MmugDNA.40390.1	gDNA.Hs.176420.0.A1		MmugDNA.40390.1	19.13	7.91	9.6	764.94	442.17	866.5	54.41	27.45	1	1.33	3.79	764.94	442.17	866.5	362.6	136.21	208.505	81.83
MmunewRS.1026.1.S1_at	MmunewRS.1026.1	52353319		MmunewRS.1026.1	11.12	15.38	11.21	2455.41	528.23	2272.47	130.23	32.48	5.53	2.09	2.45	2455.41	528.23	2272.47	501.77	119.23	316	75.855
MmugDNA.9735.1.S1_at	MmugDNA.9735.1	gDNA.Hs.220675.0.A1		MmugDNA.9735.1	604.27	481.45	705.7	2484.13	1458.18	1761.87	3.2	2.26	3.42	7.2	1.41	2484.13	1458.18	1761.87	467.75	143.75	235.475	73.005
MmugDNA.34722.1.S1_at	LOC716462: similar to MAK31-like protein	gDNA.Hs.159471.1.A1	716462	MmugDNA.34722.1	1	1	1	321.17	1	1	72.98	72.98	1	1	1	321.17	1	1	72.98	72.98	72.98	72.98
MmugDNA.9677.1.S1_at	MmugDNA.9677.1	gDNA.Hs.169911.0.A1		MmugDNA.9677.1	145.59	168.01	112.68	3419.2	752.48	3173.22	17.4	6.81	7.84	3.28	5.56	3419.2	752.48	3173.22	405.33	136.72	211.365	71.765
MmugDNA.9660.1.S1_at	MmugDNA.9660.1	gDNA.Hs.254497.0.S1		MmugDNA.9660.1	1034.99	940.38	973.07	2548.51	2193.74	2396.23	2.36	1.89	8.67	15.56	1.92	2548.51	2193.74	2396.23	279.72	139.83	141.04	70.86
MmugDNA.30400.1.S1_at	MmugDNA.30400.1	gDNA.Hs.274510.0.A1		MmugDNA.30400.1	553.53	350.83	698.82	1911.06	984.15	863.93	2.34	1.25	1.89	4.65	3.15	1911.06	984.15	863.93	397.32	136.87	199.83	69.06
MmugDNA.27675.1.S1_at	MMP7: matrix metalloproteinase 7	gDNA.g13027804	703072	MmugDNA.27675.1	746.56	497.87	931.66	2119.62	1230.84	1478.61	2.22	1.46	4.19	10.75	3.08	2119.62	1230.84	1478.61	266.5	136.35	134.36	68.905
MmugDNA.8500.1.S1_at	MmugDNA.8500.1	gDNA.Hs2.380189.1.S1		MmugDNA.8500.1	265.79	295.52	176.6	1311.23	682.36	781.91	3.77	2.33	1	4.78	1.09	1311.23	682.36	781.91	473.04	129.88	238.405	66.105
MmugDNA.18781.1.S1_at	MmugDNA.18781.1	gDNA.Hs.12867.0.A1		MmugDNA.18781.1	246.66	265.81	371.22	995.05	922.07	641.86	2.89	2.13	1	3.71	2.84	995.05	922.07	641.86	409.07	127.61	205.98	64.87
MmugDNA.25769.1.S1_s_at	MmugDNA.25769.1	gDNA.Hs2.167497.1.S1		MmugDNA.25769.1	1149.01	1133.84	1131.14	4478.28	2750.27	2417.42	2.82	1.9	13.41	22.86	5.18	4478.28	2750.27	2417.42	235.65	117.64	119.235	59.77
MmugDNA.26344.1.S1_at	HNRPA1 /// LOC693279 /// LOC693386 /// LOC701023 /// LOC702977 /// LOC707925 /// LOC710473 /// LOC716204 /// LOC723354: hypothetical protein LOC693279 /// hypothetical protein LOC693386 /// similar to Heterogeneous nuclear ribonucleoprotein A1 (Helix-destabilizing protein) (Single-strand RNA-binding protein) (hnRNP core protein A1) (HDP) /// similar to Heterogeneous nuclear ribonucleoprotein A1 (…	gDNA.Hs.166203.0.S1	693279 /// 693386 /// 693712 /// 693849 /// 693967 /// 696096 /// 698547 /// 700786 /// 701023 /// 701251 /// 701495 /// 702647 /// 702977 /// 707261 /// 707925 /// 708923 /// 709023 /// 709867 /// 710473 /// 712855 /// 713437 /// 715483 /// 716204 /// 717306 /// 723354	MmugDNA.26344.1	255.84	272.89	196.35	1571.26	1476	776.01	5.32	3.46	7.56	3.3	4.35	1571.26	1476	776.01	257.54	113.31	131.43	58.385
MmuSTS.2369.1.S1_at	SCN8A: sodium channel, voltage gated, type VIII, alpha	51854095	695972	MmuSTS.2369.1	406.62	271.43	38.92	1225.47	522.13	1031.49	3.89	1.88	2.69	3.53	2.51	1225.47	522.13	1031.49	326.91	111.88	165.4	56.88
MmuSTS.4717.1.S1_at	LOC718749: similar to tripartite motif protein 17	60301503	718749	MmuSTS.4717.1	36.7	64.07	33.85	3740.85	1019.17	4398.85	74.18	23.65	12.32	11.13	14.52	3740.85	1019.17	4398.85	243.17	88.42	158.675	56.035
MmugDNA.14231.1.S1_at	LOC693797: similar to cyclin A1	gDNA.g4502610	693797	MmugDNA.14231.1	165.9	193.92	156.51	3021.58	972.68	3637.33	14.89	6.04	5.91	9.65	10.06	3021.58	972.68	3637.33	322.2	100.46	168.545	53.25
MmuSTS.3594.1.S1_at	LOC708195: similar to ELAV-like 2 isoform 3	59676146	708195	MmuSTS.3594.1	1077.01	1038.87	789.6	2263.62	1114.21	2269.18	1.95	1.26	9.69	10.73	11.26	2263.62	1114.21	2269.18	178.42	104.96	90.185	53.11
MmugDNA.32505.1.S1_at	LOC701569: similar to retinoblastoma-binding protein 6 isoform 2	gDNA.Hs2.374853.1.A1	701569	MmugDNA.32505.1	1	1.98	7.99	2019.92	867.61	2760.11	505.61	95.55	39.87	44.69	51.26	2019.92	867.61	2760.11	37.58	8.74	271.595	52.145
MmugDNA.12380.1.S1_at	LOC715996: similar to PRAME family member 5	gDNA.Hs.247785.0.S1	715996	MmugDNA.12380.1	95	60.51	49.25	894.73	1238.06	3074.22	26.18	7.8	9.25	4.02	5.4	894.73	1238.06	3074.22	296.29	93.22	161.235	50.51
MmugDNA.40138.1.S1_at	TNFAIP3: tumor necrosis factor, alpha-induced protein 3	gDNA.g5454131	704130	MmugDNA.40138.1	16.14	15.79	9.14	2643.61	1439.82	3363.29	169.91	79.09	76.06	100.9	89.33	2643.61	1439.82	3363.29	27.4	14.47	98.655	46.78
MmugDNA.38602.1.S1_at	MmugDNA.38602.1	gDNA.g12001959		MmugDNA.38602.1	46.43	87.76	156.27	475.43	645.06	1270.46	8.02	3.29	3.93	2.61	3.44	475.43	645.06	1270.46	242.08	90.17	125.05	46.73
MmunewRS.960.1.S1_at	LOC713212: hypothetical protein LOC713212	57242769	713212	MmunewRS.960.1	353.63	296.01	307.4	1422.8	1101.98	705.19	3.37	2.27	1.07	2.01	1.24	1422.8	1101.98	705.19	750.42	90.91	376.895	46.59
MmugDNA.18645.1.S1_at	LOC702749: similar to antiquitin	gDNA.Hs.74294.1.S1	702749	MmugDNA.18645.1	731.67	287.62	285.7	1119.17	1297.11	897.42	2.7	1.54	9.97	4.24	5.45	1119.17	1297.11	897.42	181.43	89.18	92.065	45.36
MmugDNA.37882.1.S1_at	LOC703464 /// LOC705990: hypothetical protein LOC703464 /// hypothetical protein LOC705990	gDNA.Hs2.406962.1.S1	703464 /// 705990	MmugDNA.37882.1	11.29	7.19	7.68	3516.78	360.84	3377.65	281.58	77.1	62.9	43.47	51.5	3516.78	360.84	3377.65	45.53	12.98	163.555	45.04
MmugDNA.22206.1.S1_at	MmugDNA.22206.1	gDNA.g12803588		MmugDNA.22206.1	2553.57	1296.48	2707.19	5369.66	3245.59	4545.84	2.01	1.36	36.11	26.95	21.45	5369.66	3245.59	4545.84	159.13	88.11	80.57	44.735
MmugDNA.21382.1.S1_at	LOC714828: similar to RAD51 homolog C isoform 1	gDNA.g2909800	714828	MmugDNA.21382.1	4.21	5.85	7.5	2685.9	302.87	3351.24	354.11	85.85	402.08	165.96	565.39	2685.9	302.87	3351.24	5.58	1.45	179.845	43.65
MmugDNA.672.1.S1_at	MmugDNA.672.1	gDNA.Hs2.282541.1.S1		MmugDNA.672.1	3.06	1	1.72	666.06	257.92	473.12	269.89	74.87	34.91	13.72	26.91	666.06	257.92	473.12	18.52	9.34	144.205	42.105
MmuSTS.1337.1.S1_at	GBX2: gastrulation brain homeo box 2	52626988	693901	MmuSTS.1337.1	39.52	19.95	24.75	204.34	222.56	336.9	9.82	4.23	2.03	1	1	204.34	222.56	336.9	210.6	74.9	110.21	39.565
MmuSTS.3350.1.S1_at	WNT8B: wingless-type MMTV integration site family, member 8B	51854201	710242	MmuSTS.3350.1	269.09	180.14	327.12	1060.53	708.17	630.65	3.17	2.09	2.93	3.03	1.77	1060.53	708.17	630.65	307.5	73.82	155.335	37.955
MmugDNA.31036.1.S1_at	SFTPB: surfactant, pulmonary-associated protein B	gDNA.Hs.264330.1.S1	696477	MmugDNA.31036.1	754.2	342.38	412.19	1028.77	845.64	1632.79	2.39	1.37	4.79	6.01	6.12	1028.77	845.64	1632.79	207.6	73.81	104.995	37.59
MmunewRS.854.1.S1_s_at	CD40LG: CD40 ligand (TNF superfamily, member 5, hyper-IgM syndrome)	47938256	574160	MmunewRS.854.1	466.39	548.59	498.67	1472.05	1358.8	1194.55	2.64	2.29	11.87	13.26	12.06	1472.05	1358.8	1194.55	108.03	70.34	55.335	36.315
MmugDNA.35859.1.S1_at	MmugDNA.35859.1	gDNA.Hs.303289.0.S1		MmugDNA.35859.1	307.86	198.15	374.82	1078.03	535.16	527.79	2.46	1.31	4.16	3.11	1.32	1078.03	535.16	527.79	267.2	69.52	134.83	35.415
MmugDNA.29973.1.S1_at	LOC709658: similar to olfactory receptor 873	gDNA.Hs.129832.0.S1	709658	MmugDNA.29973.1	128.36	144.15	96.68	507.43	398.79	255.9	3.11	2.05	1.68	2.51	2.62	507.43	398.79	255.9	178.49	67.38	90.8	34.715
MmugDNA.331.1.S1_at	MmugDNA.331.1	gDNA.Hs2.407106.1.A1		MmugDNA.331.1	1	1	1	21.6	120.2	1	34.39	34.39	1	1	1	21.6	120.2	1	34.39	34.39	34.39	34.39
MmugDNA.12017.1.S1_at	LOC696281: similar to fibronectin type III and ankyrin repeat domains 1	gDNA.Hs.316433.0.S1	696281	MmugDNA.12017.1	776.62	356.74	337.62	2709.49	1262.52	2642.83	4.49	2.51	10.7	12.49	4.93	2709.49	1262.52	2642.83	239.7	64.13	122.095	33.32
MmugDNA.22051.1.S1_x_at	MmugDNA.22051.1	gDNA.Hs.283818.0.S1		MmugDNA.22051.1	48.12	64.76	4.75	5653.14	3163.21	5813.41	129.27	61.44	1609.33	1648.04	1466.75	5653.14	3163.21	5813.41	3.09	2.19	66.18	31.815
MmugDNA.6077.1.S1_at	GNRHR: gonadotropin-releasing hormone receptor	gDNA.Hs.73064.1.S1	711577	MmugDNA.6077.1	28.83	20.03	2.99	195.27	378.88	147.93	14.37	5.89	1	1	1.05	195.27	378.88	147.93	238.84	57.49	126.605	31.69
MmunewRS.154.1.S1_at	LOC718942: similar to Keratin, type II cytoskeletal 6A (Cytokeratin-6A) (CK 6A) (K6a keratin)	31343353	718942	MmunewRS.154.1	1267.73	492.72	1119.15	3225.93	1708.99	1670.78	2.29	1.28	25.85	8.39	9.41	3225.93	1708.99	1670.78	177.41	61.93	89.85	31.605
MmugDNA.12676.1.S1_at	MmugDNA.12676.1	gDNA.Hs.118262.0.A1		MmugDNA.12676.1	152.62	135.73	185.78	543.95	603.63	318.69	3.17	2.11	6.6	1.54	1.25	543.95	603.63	318.69	175.45	60.48	89.31	31.295
MmugDNA.41654.1.S1_at	CD6: CD6 antigen	gDNA.g1903393	695183	MmugDNA.41654.1	239.29	306.08	211.69	755.28	682.62	468.67	2.48	1.78	1.05	1.01	1	755.28	682.62	468.67	626.24	60.6	314.36	31.19
MmugDNA.793.1.S1_at	LOC695746: similar to Paired box protein Pax-6 (Oculorhombin)	gDNA.g4505614	695746	MmugDNA.793.1	151.54	207.17	165.21	3996.24	1976.02	4611.68	20.61	10.99	41.96	41.24	29.15	3996.24	1976.02	4611.68	97.03	50.38	58.82	30.685
MmugDNA.6106.1.S1_at	LOC697973: similar to Juxtaposed with another zinc finger protein 1	gDNA.Hs.5437.2.A1	697973	MmugDNA.6106.1	826.77	652.52	498.59	2180.11	984.25	2366.84	2.85	1.68	17.39	9.4	18.64	2180.11	984.25	2366.84	121.88	59.58	62.365	30.63
MmugDNA.8027.1.S1_at	MmugDNA.8027.1	gDNA.Hs2.249141.1.S1		MmugDNA.8027.1	504.13	523.04	531.49	1667.75	1277.55	969.15	2.52	1.87	9.65	11.86	7.54	1667.75	1277.55	969.15	136.2	58.48	69.36	30.175
MmugDNA.27664.1.S1_at	LOC697397: similar to glia maturation factor, gamma	gDNA.g4758439	697397	MmugDNA.27664.1	542.69	576.36	499.93	1405.67	1027	912.02	2.05	1.58	8.12	15.96	7.89	1405.67	1027	912.02	102.2	57.15	52.125	29.365
MmugDNA.27172.1.S1_at	MmugDNA.27172.1	gDNA.Hs.283884.0.S1		MmugDNA.27172.1	1	9.46	1	2095.69	10.2	1070.22	346.58	18.54	1	1	1	2095.69	10.2	1070.22	1097.66	39.72	722.12	29.13
MmugDNA.22127.1.S1_x_at	MmugDNA.22127.1	gDNA.Hs2.397392.1.S1		MmugDNA.22127.1	19.66	9.28	8.2	2445.91	593.33	2424.55	169.51	55.05	293.17	270.35	201.85	2445.91	593.33	2424.55	7.14	3	88.325	29.025
MmugDNA.5118.1.S1_at	MmugDNA.5118.1	gDNA.g8922410		MmugDNA.5118.1	11.57	39.61	31.47	1497.99	348.51	1385.5	41.82	10.59	10.72	13.65	3.88	1497.99	348.51	1385.5	124.19	46.95	83.005	28.77
MmugDNA.27285.1.S1_at	MmugDNA.27285.1	gDNA.Hs.222294.0.A1		MmugDNA.27285.1	14.58	28.26	20.33	1057.65	414.35	814.01	35.3	11.83	5.59	6.64	5.38	1057.65	414.35	814.01	123.72	43.74	79.51	27.785
MmugDNA.28645.1.S1_at	MmugDNA.28645.1	gDNA.Hs2.376005.1.S1		MmugDNA.28645.1	3.83	50.91	20.13	226.41	330.86	118.88	8.57	3.36	1	1	1	226.41	330.86	118.88	225.33	52.06	116.95	27.71
MmugDNA.30378.1.S1_at	LOC701168: similar to suppressor of hairy wing homolog 1	gDNA.Hs.178665.0.S1	701168	MmugDNA.30378.1	25.99	49.15	35.59	1044.77	896.97	2613.75	37.56	8.4	7.66	5.6	6.78	1044.77	896.97	2613.75	211.59	46.23	124.575	27.315
Mmu.13628.1.S1_s_at	LOC708905: similar to FGFR1 oncogene partner 2	CN645937	708905	Mmu.13628.1	3.93	1.49	3.61	1159.74	36.72	1406.8	300.14	52.98	144.68	73.14	139.91	1159.74	36.72	1406.8	7.28	1.45	153.71	27.215
MmugDNA.18909.1.S1_at	LOC719990: similar to chromosome 6 open reading frame 148	gDNA.g13386475	719990	MmugDNA.18909.1	84.94	105.24	116.39	1491.53	1012.88	1605.64	13.6	7.67	14.31	19.47	18.71	1491.53	1012.88	1605.64	81.1	46.05	47.35	26.86
MmugDNA.135.1.S1_at	NEFL: neurofilament, light polypeptide 68kDa	gDNA.Hs.211584.0.A2	641444	MmugDNA.135.1	725.2	601.88	611.65	2272.46	908.59	2492.1	2.93	1.65	20.38	19.24	18.64	2272.46	908.59	2492.1	97.78	49.85	50.355	25.75
MmugDNA.38521.1.S1_at	MmugDNA.38521.1	gDNA.Hs2Affx.1.422.S1		MmugDNA.38521.1	91.8	100.17	54.91	296.97	152.48	237.48	2.82	1.73	1.82	1	2.44	296.97	152.48	237.48	135.2	48.31	69.01	25.02
MmugDNA.29908.1.S1_at	MmugDNA.29908.1	gDNA.Hs.113106.0.A1		MmugDNA.29908.1	145.74	164.54	368.6	784.77	545.44	633.03	2.88	1.77	1.07	2.01	1.41	784.77	545.44	633.03	461.87	48.01	232.375	24.89
MmugDNA.34499.1.S1_at	MmugDNA.34499.1	gDNA.Hs2.265855.2.S1		MmugDNA.34499.1	570.44	529.17	729.98	2383.21	1679.96	1572.45	3.06	2.24	19.65	21.59	15.78	2383.21	1679.96	1572.45	97.53	46.5	50.295	24.37
MmugDNA.10085.1.S1_at	LOC696417: hypothetical protein LOC696417	gDNA.g12711681	696417	MmugDNA.10085.1	9.91	2.48	5.68	1662.41	183.63	1364.93	181.96	46.78	220.03	143.75	144.55	1662.41	183.63	1364.93	6.22	1.72	94.09	24.25
MmugDNA.5129.1.S1_at	LOC697835: similar to Growth arrest and DNA-damage-inducible protein GADD45 gamma	gDNA.g9790905	697835	MmugDNA.5129.1	5.66	8.6	8.86	685.66	834.68	510.8	87.81	31.75	32.87	30.58	13.46	685.66	834.68	510.8	27.46	16.59	57.635	24.17
MmunewRS.452.1.S1_at	MmunewRS.452.1	31560862		MmunewRS.452.1	156.09	94.35	125.89	314.52	173.21	220.32	1.92	1.26	1	3.76	2.61	314.52	173.21	220.32	108.78	44.84	55.35	23.05
MmugDNA.43257.1.S1_at	ZP1: zona pellucida glycoprotein 1	gDNA.Hs.172130.0.A1	695745	MmugDNA.43257.1	97.49	82.19	54.98	1762.91	556.53	1428.48	16.82	5.28	18.71	6.82	13.2	1762.91	556.53	1428.48	90.69	40.5	53.755	22.89
MmugDNA.43350.1.S1_at	MmugDNA.43350.1	gDNA.Hs.40092.1.S1		MmugDNA.43350.1	8.18	1	1	172.27	629.38	716.44	131.85	26.3	8.35	1.31	7.11	172.27	629.38	716.44	98.61	19.42	115.23	22.86
MmugDNA.13431.1.S1_at	MmugDNA.13431.1	gDNA.Hs2.376022.1.S1		MmugDNA.13431.1	247.8	189.81	336.45	573.37	645.04	357.33	2.03	1.36	4.95	3.83	8.56	573.37	645.04	357.33	95.06	43.26	48.545	22.31
MmugDNA.9711.1.S1_s_at	MmugDNA.9711.1	gDNA.Hs.310574.0.A1		MmugDNA.9711.1	940.25	850.46	1030.55	3548.27	2087.76	2126.4	2.75	1.88	8.23	8.31	10.29	3548.27	2087.76	2126.4	284.06	42.49	143.405	22.185
MmugDNA.35576.1.S1_at	LOC697981: similar to CCR4-NOT transcription complex, subunit 6-like isoform 1	gDNA.Hs2.183085.1.S1	697981	MmugDNA.35576.1	331.9	283.43	114.94	1237.16	499.76	995.42	3.75	2.02	8.4	1.95	18.87	1237.16	499.76	995.42	94.34	41.6	49.045	21.81
MmugDNA.32494.1.S1_at	LOC695250: similar to arrestin beta 1 isoform A	gDNA.g13177714	695250	MmugDNA.32494.1	489.33	527.84	460.26	2429.91	1607.27	1696.87	3.93	3.02	21.16	31.66	33.48	2429.91	1607.27	1696.87	69.39	40.41	36.66	21.715
MmugDNA.878.1.S1_x_at	MmugDNA.878.1	gDNA.Hs.306481.0.S1		MmugDNA.878.1	9.16	43.14	20.64	2715.28	1004.09	2664.97	89.43	38.93	289.88	294.68	263.85	2715.28	1004.09	2664.97	7.5	4.2	48.465	21.565
MmugDNA.24251.1.S1_at	FOXC1: similar to Forkhead box protein C1 (Forkhead-related protein FKHL7) (Forkhead-related transcription factor 3) (FREAC-3)	gDNA.Hs2.348883.1.S1	722918	MmugDNA.24251.1	28.71	4.77	24.95	3189.46	332.33	3807.8	133.22	29.05	52.23	54.83	37.93	3189.46	332.33	3807.8	52.36	13.72	92.79	21.385
MmugDNA.34633.1.S1_at	LOC697940: similar to EEED8.6	gDNA.Hs.26720.0.A1	697940	MmugDNA.34633.1	108.66	155.39	160.83	498.23	484.63	353.98	3.17	2.41	5.91	5.25	7.54	498.23	484.63	353.98	71.33	40.23	37.25	21.32
MmugDNA.13680.1.S1_at	MmugDNA.13680.1	gDNA.Hs.299540.0.A1		MmugDNA.13680.1	4.03	3.96	6.61	1284.89	412.76	565.6	161.42	22.87	26.23	10.81	2.9	1284.89	412.76	565.6	58.52	18.49	109.97	20.68
MmugDNA.37810.1.S1_at	MmugDNA.37810.1	gDNA.Hs2.135500.1.A1		MmugDNA.37810.1	12.02	17.03	7.79	624.22	38.14	400.24	30.67	5.41	1	1.67	1	624.22	38.14	400.24	289.86	35.68	160.265	20.545
Mmu.15247.44.S1_x_at	LOC707850 /// LOC710169 /// LOC711053 /// LOC715497 /// LOC718030 /// LOC718919 /// LOC719366 /// LOC722697 /// LOC722704 /// LOC723091 /// LOC723769: similar to Pregnancy-specific beta-1-glycoprotein 2 precursor (PSBG-2) (Pregnancy-specific beta-1 glycoprotein E) (PS-beta-E) /// similar to pregnancy specific beta-1-glycoprotein 11 isoform 1 /// similar to pregnancy specific beta-1-glycoprotein 7…	CN643375	707850 /// 710169 /// 711053 /// 715497 /// 718030 /// 718919 /// 719366 /// 722697 /// 722704 /// 723091 /// 723769	Mmu.15247.44	554.6	619.98	705.7	1838.26	1204.56	1167.55	2.26	1.64	27.92	17.68	5.89	1838.26	1204.56	1167.55	96.92	39.09	49.59	20.365
MmugDNA.27623.1.S1_at	MmugDNA.27623.1	gDNA.Hs.155195.0.A1		MmugDNA.27623.1	28.3	6.22	1	317.04	76.23	511.39	34.98	6.61	2.55	1	1	317.04	76.23	511.39	187.83	33.97	111.405	20.29
MmunewRS.997.1.S1_at	LOC718383: similar to tetra-peptide repeat homeobox	38348273	718383	MmunewRS.997.1	41.48	47.99	45.82	521.94	1462.06	3574.88	41.25	6.51	12.39	7.7	8.81	521.94	1462.06	3574.88	190.35	34.04	115.8	20.275
MmugDNA.40957.1.S1_at	LOC706514: similar to ubiquitin specific protease 29	gDNA.g10190741	706514	MmugDNA.40957.1	121.73	96.82	80.66	769.03	484.07	1081.42	7.94	4.35	16.12	8.98	8.72	769.03	484.07	1081.42	73.4	36	40.67	20.175
MmugDNA.34639.1.S1_at	IRF6: interferon regulatory factor 6	gDNA.Hs2.11801.1.S1	712958	MmugDNA.34639.1	3.05	13.68	26.15	257.25	190.12	73.51	11.92	4.74	1	1	2.03	257.25	190.12	73.51	128.72	34.89	70.32	19.815
MmugDNA.24215.1.S1_at	LOC712757: hypothetical protein LOC712757	gDNA.g12006038	712757	MmugDNA.24215.1	15.37	14.68	6.31	1138.64	410.53	1321.55	82.04	38.26	341.16	328.14	446.78	1138.64	410.53	1321.55	2.62	1.32	42.33	19.79
MmugDNA.23974.1.S1_at	NT5C1B: 5' nucleotidase, cytosolic IB	gDNA.Hs2.120319.2.S1	700321	MmugDNA.23974.1	45.45	46.01	38.05	262.77	146.78	137.34	4.12	2.55	1.86	1.25	1	262.77	146.78	137.34	144.16	36.78	74.14	19.665
MmugDNA.26020.1.S1_at	LOC716571: similar to cholinergic receptor, nicotinic, alpha polypeptide 3	gDNA.g189252	716571	MmugDNA.26020.1	2225.46	1940.24	1775.16	2573.81	2892	3586.11	1.55	1.2	15.75	17.06	15.01	2573.81	2892	3586.11	192.71	37.78	97.13	19.49
MmugDNA.15643.1.S1_at	MmugDNA.15643.1	gDNA.Hs2.375737.1.S1		MmugDNA.15643.1	18.92	3.09	1.18	1726.79	517.74	1232.19	216.22	34.62	158.76	140.46	105.61	1726.79	517.74	1232.19	8.58	4.23	112.4	19.425
MmugDNA.14218.1.S1_at	LOC693977: similar to transmembrane and coiled-coil domains 2	gDNA.Hs.98952.0.S1	693977	MmugDNA.14218.1	216.15	134.81	231.5	660.52	381.88	513.86	2.71	1.85	6.4	11.51	4.51	660.52	381.88	513.86	73.97	36.84	38.34	19.345
MmugDNA.7148.1.S1_at	MmugDNA.7148.1	gDNA.Hs.272033.0.A1		MmugDNA.7148.1	84.42	51.4	15.89	477.14	251.73	240.66	6.39	3.16	8.26	1	1	477.14	251.73	240.66	97.17	35.06	51.78	19.11
MmugDNA.43383.1.S1_at	MmugDNA.43383.1	gDNA.Hs.247809.0.S1		MmugDNA.43383.1	157.24	157.99	50.48	446.59	192.96	282.55	2.47	1.24	2.77	1	2.6	446.59	192.96	282.55	136.67	36.94	69.57	19.09
MmugDNA.8862.1.S1_at	MmugDNA.8862.1	gDNA.Hs2Affx.1.53.S1		MmugDNA.8862.1	37.76	4.84	4.13	869.67	215.91	487.95	40.72	10.69	4.89	5.65	11.39	869.67	215.91	487.95	77.85	27.25	59.285	18.97
MmugDNA.33422.1.S1_at	MmugDNA.33422.1	gDNA.Hs.209867.0.A1		MmugDNA.33422.1	24.73	39.49	100.62	162.17	161.66	150.36	2.93	1.67	1	3.24	2.8	162.17	161.66	150.36	78.8	36.04	40.865	18.855
MmuSTS.4082.1.S1_at	MmuSTS.4082.1	60301477		MmuSTS.4082.1	324.64	290.63	304.33	858.17	756.19	543.14	2.33	1.79	17.44	7.99	8.6	858.17	756.19	543.14	65.54	35.48	33.935	18.635
MmugDNA.27054.1.S1_at	MmugDNA.27054.1	gDNA.Hs.14535.0.S1		MmugDNA.27054.1	359.17	181.72	89.68	524.98	463.16	486.13	2.4	1.41	1	12.77	1.56	524.98	463.16	486.13	109.01	35.23	55.705	18.32
MmugDNA.34404.1.S1_s_at	LOC711115: similar to mitogen-activated protein kinase 8 isoform 1	gDNA.g1463130	711115	MmugDNA.34404.1	333.66	410.71	348.15	1336.88	1004.21	605.31	2.76	1.68	17.39	12.24	19.72	1336.88	1004.21	605.31	60.2	34.64	31.48	18.16
NC-006150.CDS175.S1_at	NC-006150.CDS175			NC-006150.CDS175	45.17	51.16	19.74	94.2	171.78	103.18	2.85	1.49	1	1.68	1.73	94.2	171.78	103.18	82.14	34.71	42.495	18.1
MmugDNA.25115.1.S1_at	LOC707595: similar to delta-like 1 homolog isoform 1	gDNA.g562105	707595	MmugDNA.25115.1	42.59	47.05	69.81	318.93	218.74	135.23	4.29	2.44	4.06	1.47	2.44	318.93	218.74	135.23	93.85	33.73	49.07	18.085
MmugDNA.29074.1.S1_at	MmugDNA.29074.1	gDNA.Hs2.311826.1.S1		MmugDNA.29074.1	748.45	712.28	976.01	2006.44	1528	1324.84	1.99	1.51	11.58	15.37	12.55	2006.44	1528	1324.84	126.74	34.32	64.365	17.915
MmugDNA.7708.1.S1_at	MmugDNA.7708.1	gDNA.Hs2.385595.1.S1		MmugDNA.7708.1	417.92	392.17	337.86	1437.53	1082.13	735.97	2.81	1.91	7.53	15.2	14.33	1437.53	1082.13	735.97	93.32	33.56	48.065	17.735
MmugDNA.17096.1.S1_at	MmugDNA.17096.1	gDNA.Hs.190119.0.A1		MmugDNA.17096.1	27.61	38.1	36.17	241.84	328.45	143.84	6.82	3.9	1	1	4.9	241.84	328.45	143.84	104.92	31.32	55.87	17.61
MmugDNA.40389.1.S1_at	MmugDNA.40389.1	gDNA.Hs2.383003.1.S1		MmugDNA.40389.1	6.8	19.92	11.94	1204.31	215.33	1057.48	63.41	20.88	16.41	7.63	11.25	1204.31	215.33	1057.48	69.71	13.78	66.56	17.33
MmugDNA.7299.1.S1_at	TUB: tubby	gDNA.g4507726	706054	MmugDNA.7299.1	10.34	25.54	10.74	238.99	65.22	296.38	14.52	4.79	1.22	2.31	1.88	238.99	65.22	296.38	109.76	29.57	62.14	17.18
MmunewRS.767.1.S1_at	LOC701055: similar to UBiQuitin family member (ubq-1)	44662818	701055	MmunewRS.767.1	291.08	156.13	920.09	1853.51	857.02	1397.48	2.96	1.39	13.25	14.97	10.3	1853.51	857.02	1397.48	108.58	32.87	55.77	17.13
MmugDNA.22212.1.S1_at	MmugDNA.22212.1	gDNA.Hs2.301596.1.S1		MmugDNA.22212.1	98.18	80.35	52.85	326.16	201.26	168.93	3.09	1.86	1	2.54	2.93	326.16	201.26	168.93	117.62	32.03	60.355	16.945
MmugDNA.30962.1.S1_at	LOC717296: similar to advanced glycosylation end product-specific receptor isoform 1 precursor	gDNA.Hs.184.1.S1	717296	MmugDNA.30962.1	239.8	215.87	184.76	1488.62	1565.07	1160.06	6.63	4.46	17.84	31.26	18.48	1488.62	1565.07	1160.06	67.91	28.65	37.27	16.555
MmugDNA.16425.1.S1_at	MmugDNA.16425.1	gDNA.Hs.322849.0.A1		MmugDNA.16425.1	181.28	98.71	118.68	273.78	213.9	233.39	1.78	1.25	4.2	1	6.64	273.78	213.9	233.39	64.8	31.84	33.29	16.545
MmugDNA.27713.1.S1_at	MmugDNA.27713.1	gDNA.Hs.151241.0.A1		MmugDNA.27713.1	56.95	43.55	20.59	320.5	122.61	141.31	4.95	2.1	4.37	1	1	320.5	122.61	141.31	83.47	30.71	44.21	16.405
MmugDNA.37780.1.S1_at	MmugDNA.37780.1	gDNA.Hs.8736.0.S1		MmugDNA.37780.1	172.05	239.09	374.36	618.57	515.66	419.56	2	1.33	8.72	3.38	4.49	618.57	515.66	419.56	87.89	30.4	44.945	15.865
MmugDNA.12269.1.S1_s_at	LOC713326: similar to olfactory receptor Olr1166	gDNA.Hs.248185.0.S1	713326	MmugDNA.12269.1	76.31	56.62	47.42	355.08	137.57	191.81	3.88	1.97	5.07	1	2.21	355.08	137.57	191.81	99.52	29.6	51.7	15.785
MmugDNA.21195.1.S1_at	LOC712565: similar to MutL protein homolog 1	gDNA.g4557756	712565	MmugDNA.21195.1	1054.68	808.67	778.04	2346.63	1129.95	2773.35	2.37	1.43	25.73	10.68	31.79	2346.63	1129.95	2773.35	100.88	30.03	51.625	15.73
MmuSTS.1729.1.S1_at	LOC718691: similar to ret finger protein-like 3	55167802	718691	MmuSTS.1729.1	36.28	83.58	45.98	3006.28	1504.11	4297.17	50.33	13.69	40.14	50.59	43.61	3006.28	1504.11	4297.17	62.67	17.57	56.5	15.63
MmugDNA.325.1.S1_at	MmugDNA.325.1	gDNA.Hs.134434.0.A1		MmugDNA.325.1	136.1	135.35	81.17	358.29	290.59	236.85	2.37	1.46	2.6	1.8	8.09	358.29	290.59	236.85	80	29.48	41.185	15.47
MmugDNA.24655.1.S1_s_at	LOC701569: similar to retinoblastoma-binding protein 6 isoform 2	gDNA.g5902043	701569	MmugDNA.24655.1	28.57	9.37	17.72	881.36	686.81	1256.06	54.94	28.58	289.12	265.38	239.77	881.36	686.81	1256.06	3.57	2.34	29.255	15.46
MmuSTS.4659.1.S1_at	TNFAIP3: tumor necrosis factor, alpha-induced protein 3	47777200	704130	MmuSTS.4659.1	115.1	92.23	100.89	2863.94	863.06	2690.77	21.03	9.72	45.15	56.78	52.8	2863.94	863.06	2690.77	42.31	21.06	31.67	15.39
MmugDNA.25914.1.S1_at	MmugDNA.25914.1	gDNA.Hs.184167.2.A1		MmugDNA.25914.1	36.59	31.73	4.43	1973.94	697.78	2823.98	83.53	29.07	522.09	458.63	660.97	1973.94	697.78	2823.98	3.37	1.49	43.45	15.28
MmugDNA.33457.1.S1_at	MmugDNA.33457.1	gDNA.Hs.247186.0.A1		MmugDNA.33457.1	26.14	3.29	3.07	1180.22	204.54	1033.89	75.99	21.71	36.4	32.35	37.03	1180.22	204.54	1033.89	23.07	8.75	49.53	15.23
MmugDNA.20431.1.S1_at	TFAP2B: transcription factor AP-2 beta (activating enhancer binding protein 2 beta)	gDNA.Hs.33102.1.S1	707679	MmugDNA.20431.1	77.15	54.92	47.43	902.01	1099.49	673.79	13.82	8.31	28.5	24.3	29.98	902.01	1099.49	673.79	32.19	22.12	23.005	15.215
Mmu.1538.1.S1_at	LOC701569: similar to retinoblastoma-binding protein 6 isoform 2	CO647783	701569	Mmu.1538.1	712.7	742.2	736.96	2600.44	1663.66	1946.25	2.83	2.2	28.49	18.81	12.79	2600.44	1663.66	1946.25	105.59	28.14	54.21	15.17
MmugDNA.41214.1.S1_at	MmugDNA.41214.1	gDNA.Hs.160880.0.A1		MmugDNA.41214.1	293.38	321.66	276.89	825.63	780.98	694.79	2.6	2.27	19.44	13.42	6.08	825.63	780.98	694.79	68.23	28	35.415	15.135
MmunewRS.490.1.S1_x_at	MmunewRS.490.1	31083065		MmunewRS.490.1	52.2	35.04	2.13	2053.9	923.85	1788.15	51.92	23.86	152.39	170.13	140.54	2053.9	923.85	1788.15	10.17	6.36	31.045	15.11
MmugDNA.4819.1.S1_at	MmugDNA.4819.1	gDNA.g13477232		MmugDNA.4819.1	83.01	132.64	148.09	368.1	250.98	182.72	2.21	1.29	1.45	6.76	1.28	368.1	250.98	182.72	108.33	28.76	55.27	15.025
MmuSTS.2400.1.S1_at	LOC713802: similar to muscle specific ring finger protein 1	52627016	713802	MmuSTS.2400.1	102.3	182.95	137.22	332.17	602.82	230.76	2.74	1.36	5.05	8.04	1.8	332.17	602.82	230.76	73.12	28.67	37.93	15.015
MmugDNA.33604.1.S1_at	MmugDNA.33604.1	gDNA.Hs.20938.1.A1		MmugDNA.33604.1	11.59	11.02	1	975.85	243.44	738.88	104.43	26.75	117.43	88.62	32.38	975.85	243.44	738.88	8.03	3.18	56.23	14.965
MmugDNA.24336.1.S1_at	MmugDNA.24336.1	gDNA.Hs.120425.0.A1		MmugDNA.24336.1	133.54	76.82	72.39	354.23	274.99	290.82	3.18	2.26	1	7.83	8.14	354.23	274.99	290.82	52.67	27.64	27.925	14.95
MmugDNA.5840.1.S1_at	MmugDNA.5840.1	gDNA.Hs2.12513.1.A1		MmugDNA.5840.1	348.26	332.06	263.13	2015.71	936.16	664.86	3.8	1.65	21.34	15.34	14.68	2015.71	936.16	664.86	68.06	28.12	35.93	14.885
MmuSTS.354.1.S1_at	LOC705061: similar to nuclear factor (erythroid-derived 2), 45kDa	59676360	705061	MmuSTS.354.1	151.57	92.96	124.23	516.93	286.44	200.96	2.74	1.39	2.94	6.68	4.74	516.93	286.44	200.96	68.41	28.3	35.575	14.845
MmugDNA.37010.1.S1_at	MmugDNA.37010.1	gDNA.Hs.120204.0.A1		MmugDNA.37010.1	121.41	165.92	150.35	733.22	362.72	408.12	3.48	2.06	8.81	12.74	4.16	733.22	362.72	408.12	61.62	27.56	32.55	14.81
MmugDNA.12038.1.S1_at	MmugDNA.12038.1	gDNA.Hs2.382826.1.S1		MmugDNA.12038.1	1	1	1	151.88	37.3	135.88	107.6	27.62	30.63	21.84	22.26	151.88	37.3	135.88	4.48	1.89	56.04	14.755
MmugDNA.26855.1.S1_at	LOC717232: similar to immediate early response 2	gDNA.g4758313	717232	MmugDNA.26855.1	29.69	52.76	66.49	3327.99	1734.15	4546.79	68.66	27.34	1335.38	677.54	587.84	3327.99	1734.15	4546.79	3.75	1.93	36.205	14.635
Mmu.8747.1.S1_at	Mmu.8747.1	CB229508		Mmu.8747.1	35.76	60.5	72.7	277.17	148.09	354.86	4.7	2.52	1.72	6.08	3.87	277.17	148.09	354.86	72.85	26.61	38.775	14.565
MmugDNA.36875.1.S1_at	MmugDNA.36875.1	gDNA.Hs2.375995.1.S1		MmugDNA.36875.1	60.32	63.48	17.5	654.53	307.82	838.45	12.11	4.89	14.02	9.42	6.28	654.53	307.82	838.45	57.63	24.21	34.87	14.55
MmugDNA.30073.1.S1_at	MmugDNA.30073.1	gDNA.Hs2.337730.1.S1		MmugDNA.30073.1	74.35	4.3	60.58	216.66	136.86	136.09	3.68	1.8	2.32	1	1	216.66	136.86	136.09	136.84	26.86	70.26	14.33
MmugDNA.16618.1.S1_at	MmugDNA.16618.1	gDNA.Hs2.130441.1.S1		MmugDNA.16618.1	66.77	41.16	35.09	229.94	167.72	109.04	3.71	1.91	1.47	2.8	1.21	229.94	167.72	109.04	95.01	26.63	49.36	14.27
MmugDNA.40373.1.S1_at	MmugDNA.40373.1	gDNA.Hs.283046.0.S1		MmugDNA.40373.1	5.95	8.47	1.02	73.36	189.06	267.52	40.62	10.17	3.71	2.66	2.53	73.36	189.06	267.52	59.55	18.3	50.085	14.235
MmugDNA.38765.1.S1_at	MmugDNA.38765.1	gDNA.Hs.9403.0.A1		MmugDNA.38765.1	4.99	4.98	5.76	754.23	130.1	516.61	90.04	26.01	72.59	56.6	80.25	754.23	130.1	516.61	6.71	2.33	48.375	14.17
MmugDNA.22838.1.S1_at	LOC699072: similar to activating transcription factor 2	gDNA.Hs2.198166.2.S1	699072	MmugDNA.22838.1	1269.27	1375.96	929.88	3499.05	1271.2	3279.81	2.26	1.26	66.73	42.27	55	3499.05	1271.2	3279.81	49.68	27.05	25.97	14.155
MmugDNA.34941.1.S1_at	MmugDNA.34941.1	gDNA.Hs.99638.0.S1		MmugDNA.34941.1	191.39	156.66	116.43	490.6	541.39	318.73	2.85	1.94	2.84	8.41	5.67	490.6	541.39	318.73	82.17	26.35	42.51	14.145
MmugDNA.10309.1.S1_at	MmugDNA.10309.1	gDNA.Hs.205842.0.S1		MmugDNA.10309.1	21.04	29.74	51.4	141.72	132.44	99.44	3.86	2.29	1.06	3.67	2.79	141.72	132.44	99.44	49.49	25.48	26.675	13.885
MmugDNA.10903.1.S1_at	LOC720163: similar to zinc finger protein 677	gDNA.Hs2.310029.2.S1	720163	MmugDNA.10903.1	25.44	9.74	2.32	599.24	30.63	351.98	30.72	4.63	1	4.02	1	599.24	30.63	351.98	169.58	23.14	100.15	13.885
MmugDNA.13583.1.S1_at	LOC718805 /// LOC718817: hypothetical protein LOC718805 /// hypothetical protein LOC718817	gDNA.Hs.181346.0.A1	718805 /// 718817	MmugDNA.13583.1	62.91	43.23	79.69	228.17	202.11	134.01	2.94	1.43	1.39	4.86	2.19	228.17	202.11	134.01	65.9	26.28	34.42	13.855
MmugDNA.28053.1.S1_at	LOC697693: similar to fetal globin inducing factor	gDNA.g8923180	697693	MmugDNA.28053.1	7.82	7.28	12.76	1026.09	197.46	1431.97	99.41	25.67	153.15	123.3	135.25	1026.09	197.46	1431.97	6.42	1.99	52.915	13.83
MmugDNA.13797.1.S1_at	LOC718675: similar to chromosome 6 open reading frame 106 isoform a	gDNA.g13236513	718675	MmugDNA.13797.1	243.82	200.85	104.97	959.88	510.42	1070.55	4.89	2.43	22.26	14.81	16.21	959.88	510.42	1070.55	46.32	25.16	25.605	13.795
MmugDNA.5704.1.S1_at	MmugDNA.5704.1	gDNA.Hs.37108.0.S2		MmugDNA.5704.1	103.91	155.15	184.1	229.77	304.35	480.02	2.35	1.32	11.01	5.68	1.13	229.77	304.35	480.02	60.59	26.19	31.47	13.755
MmugDNA.36439.1.S1_at	MmugDNA.36439.1	gDNA.Hs.293495.0.A1		MmugDNA.36439.1	46.6	11.93	22.54	1737.06	729.22	1910.8	52.07	21.72	172.08	139.96	128.66	1737.06	729.22	1910.8	9.98	5.75	31.025	13.735
MmugDNA.21866.1.S1_at	LOC696914: similar to death effector filament-forming Ced-4-like apoptosis protein isoform 1	gDNA.g11096302	696914	MmugDNA.21866.1	53.5	17.39	32.54	207.1	164.5	321.91	7.53	3.29	5.23	3.59	3.93	207.1	164.5	321.91	55.17	23.93	31.35	13.61
MmugDNA.20149.1.S1_at	MmugDNA.20149.1	gDNA.Hs2.407637.1.S1		MmugDNA.20149.1	494.59	425.99	686.97	1770.54	1179.61	1124.25	2.52	1.75	31.3	26.53	17.54	1770.54	1179.61	1124.25	55.81	25.24	29.165	13.495
MmugDNA.11666.1.S1_at	MmugDNA.11666.1	gDNA.Hs2.403715.1.S1		MmugDNA.11666.1	58.89	52.48	53.44	398.99	175.51	138.37	4.26	1.84	3.11	1.9	1	398.99	175.51	138.37	131.7	25.13	67.98	13.485
MmugDNA.42292.1.S1_at	MmugDNA.42292.1	gDNA.g9802006		MmugDNA.42292.1	24.43	6.77	19.89	629.19	240.94	574.34	31.26	14.71	23.51	25.99	12.56	629.19	240.94	574.34	24.5	12.18	27.88	13.445
MmurRNA.3.1.S1_at	MmurRNA.3.1	AFFX-HS-18SrRNA		MmurRNA.3.1	663.73	833.58	321.63	3066.09	713.62	2452.32	3.46	1.44	44.59	20.41	36.01	3066.09	713.62	2452.32	66.8	25.28	35.13	13.36
MmugDNA.40181.1.S1_s_at	CNTNAP2: contactin associated protein-like 2	gDNA.Hs.106552.1.S1	574172	MmugDNA.40181.1	1181.39	1056.16	828.27	3024.23	1188.07	2450.11	2.19	1.28	40.44	40.97	33.78	3024.23	1188.07	2450.11	58.47	25.08	30.33	13.18
MmunewRS.640.1.S1_at	MmunewRS.640.1	29791650		MmunewRS.640.1	44.81	74.45	31.14	108.4	203.74	108.44	2.9	1.49	2.84	2.07	1.89	108.4	203.74	108.44	64.42	24.63	33.66	13.06
MmugDNA.23423.1.S1_at	LOC701569: similar to retinoblastoma-binding protein 6 isoform 2	gDNA.Hs.91065.0.S2	701569	MmugDNA.23423.1	44.97	40.4	30.8	1867.57	1303.82	2638.24	50.62	24.83	1173.68	867.54	971.87	1867.57	1303.82	2638.24	1.93	1.26	26.275	13.045
MmugDNA.36252.1.S1_at	MmugDNA.36252.1	gDNA.Hs2.375709.1.S1		MmugDNA.36252.1	6.47	1.61	3.01	1018.09	115.89	567.72	149.21	24.45	62.74	58.6	66.88	1018.09	115.89	567.72	8.76	1.53	78.985	12.99
MmugDNA.41429.1.S1_at	LOC719747: similar to signaling lymphocytic activation molecule family member 1	gDNA.Hs2.32970.2.S1	719747	MmugDNA.41429.1	2.08	1	1.96	107.48	65.27	32	45.28	5.13	1	1.49	1	107.48	65.27	32	64.69	20.6	54.985	12.865
MmugDNA.17111.1.S1_at	LOC695551: similar to histone 2a	gDNA.g4504246	695551	MmugDNA.17111.1	52.82	86.72	79.76	190.72	252.03	158.03	2.7	1.85	3.87	4.04	5.37	190.72	252.03	158.03	45.32	23.79	24.01	12.82
MmugDNA.9647.1.S1_at	LOC713325: hypothetical protein LOC713325	gDNA.Hs.121245.0.A1	713325	MmugDNA.9647.1	130.98	92.55	119.23	313.41	273.68	149.76	2.16	1.41	3.63	4.01	1.35	313.41	273.68	149.76	85.06	24.2	43.61	12.805
MmuSTS.4782.1.S1_at	MmuSTS.4782.1	47776627		MmuSTS.4782.1	567.34	602.46	571.13	1938.65	1383.88	1095.48	2.53	1.82	19.29	16	55.21	1938.65	1383.88	1095.48	52.24	23.7	27.385	12.76
MmugDNA.22623.1.S1_at	MmugDNA.22623.1	gDNA.Hs.174397.0.A1		MmugDNA.22623.1	22.34	35.22	39.29	201.55	57.98	321.73	6.09	2.11	3.12	1	4.24	201.55	57.98	321.73	78.52	23.2	42.305	12.655
MmugDNA.40293.1.S1_x_at	MmugDNA.40293.1	gDNA.Hs2.377026.1.S1		MmugDNA.40293.1	29.62	1	15.21	1382.47	404.8	1066.84	62.77	21.31	163.09	88.86	101.33	1382.47	404.8	1066.84	8.13	3.97	35.45	12.64
MmuSTS.562.1.S1_at	BRPF3: bromodomain and PHD finger containing, 3	52626876	718997	MmuSTS.562.1	1549.68	1230.28	1297.72	3498.07	1730.53	3597.29	2.18	1.42	75.69	70.07	59.27	3498.07	1730.53	3597.29	43.78	23.66	22.98	12.54
MmuSTS.1679.1.S1_at	LOC696357: similar to leucine rich repeat and fibronectin type III domain containing 1	55774041	696357	MmuSTS.1679.1	750.23	776.23	796.24	2664.29	1633.27	1160.98	2.35	1.39	29.04	39.36	20.85	2664.29	1633.27	1160.98	65.12	23.64	33.735	12.515
MmuSTS.3865.1.S1_at	LOC705930: similar to translocase of inner mitochondrial membrane 10 homolog	62000614	705930	MmuSTS.3865.1	50.57	49.22	37.96	2125.63	987.76	2806.68	43.49	21.35	353.2	193.37	381.61	2125.63	987.76	2806.68	6.51	3.32	25	12.335
MmugDNA.8522.1.S1_at	MmugDNA.8522.1	gDNA.Hs.250799.0.A1		MmugDNA.8522.1	55.14	47.81	45.33	159.72	117.28	172.8	2.99	2.29	1	3.21	3.96	159.72	117.28	172.8	54.86	22.29	28.925	12.29
MmugDNA.41760.1.S1_at	MmugDNA.41760.1	gDNA.Hs.143055.0.A1		MmugDNA.41760.1	1	1	1	14.86	29.57	1	12.28	12.28	1	1	1	14.86	29.57	1	12.28	12.28	12.28	12.28
MmugDNA.11431.1.S1_at	SLC6A2: solute carrier family 6 (neurotransmitter transporter, noradrenalin), member 2	gDNA.Hs.78036.1.S1	613238	MmugDNA.11431.1	2.29	4.56	2.91	115.87	124.01	98.14	37.08	12.99	5.71	6.04	1.83	115.87	124.01	98.14	27.96	11.4	32.52	12.195
MmugDNA.41166.1.S1_x_at	MmugDNA.41166.1	gDNA.Hs.300938.0.S1		MmugDNA.41166.1	2.07	6.78	1.93	270.67	127.18	143.64	61.3	12.43	7.17	5.97	9.76	270.67	127.18	143.64	24.32	11.48	42.81	11.955
MmugDNA.9387.1.S1_at	MmugDNA.9387.1	gDNA.Hs2.148580.1.S1		MmugDNA.9387.1	42.36	69.05	17.81	217.3	333.13	85.8	4.94	1.91	4.17	1.1	1	217.3	333.13	85.8	108.83	21.98	56.885	11.945
MmugDNA.26143.1.S1_at	MmugDNA.26143.1	gDNA.Hs.282449.0.A1		MmugDNA.26143.1	6.53	26.56	28.35	110.2	148.92	125.45	6.46	3.45	1.04	4.63	4.46	110.2	148.92	125.45	38.75	20.38	22.605	11.915
MmugDNA.38976.1.S1_at	MmugDNA.38976.1	gDNA.Hs.156682.0.A1		MmugDNA.38976.1	66.49	53.13	79.15	363.58	200.86	257.63	4.19	2.83	3.03	10.54	4.28	363.58	200.86	257.63	48.56	20.56	26.375	11.695
MmugDNA.28701.1.S1_at	MmugDNA.28701.1	gDNA.Hs.251474.0.S1		MmugDNA.28701.1	55.43	44.79	47.48	83.56	157.05	88.15	2.25	1.31	1.1	1.45	2.01	83.56	157.05	88.15	74.31	22.07	38.28	11.69
MmuSTS.2605.1.S1_at	LOC705441: similar to empty spiracles homolog 1	60301217	705441	MmuSTS.2605.1	26.15	22.59	57.81	196.67	129.32	91.51	4.23	1.56	2.85	2.67	1.06	196.67	129.32	91.51	66.19	21.8	35.21	11.68
MmugDNA.25092.1.S1_at	MmugDNA.25092.1	gDNA.Hs.172587.0.A1		MmugDNA.25092.1	1	10.91	1.47	99.66	163.95	104.38	52.49	6.03	3.28	1	2.65	99.66	163.95	104.38	62.3	17.14	57.395	11.585
NC-006150.CDS222.S1_at	NC-006150.CDS222			NC-006150.CDS222	93.28	23.85	16.99	204.98	391.38	137.17	5.58	2.04	2.85	2.49	3.9	204.98	391.38	137.17	75.23	20.86	40.405	11.45
MmugDNA.17173.1.S1_at	MmugDNA.17173.1	gDNA.Hs2.383801.1.S1		MmugDNA.17173.1	1	1	14.31	430.68	95.49	578.38	86.68	17	28.14	23.24	12.74	430.68	95.49	578.38	16.68	5.8	51.68	11.4
MmugDNA.402.1.S1_at	MmugDNA.402.1	gDNA.Hs.191018.0.A1		MmugDNA.402.1	27.5	14.78	5.48	376.06	267.98	278.08	19.15	10.18	18.39	13.09	18.45	376.06	267.98	278.08	18.78	12.48	18.965	11.33
MmugDNA.13704.1.S1_at	MmugDNA.13704.1	gDNA.Hs.85963.0.S2		MmugDNA.13704.1	8.24	19.67	16.98	524.2	329.53	640.51	36.67	17.21	92.46	24.31	19.83	524.2	329.53	640.51	11.15	5.41	23.91	11.31
MmugDNA.2268.1.S1_x_at	IGHV@: similar to Ig heavy chain V-III region VH26 precursor	gDNA.Hs.272358.0.S1	715594 /// 720956	MmugDNA.2268.1	104.11	63.53	187.21	231.21	364.2	227.78	2.3	1.35	1.91	4.19	3.67	231.21	364.2	227.78	87.31	21.23	44.805	11.29
MmugDNA.42369.1.S1_s_at	LOC696602: similar to Josephin domain containing 3	gDNA.g10834764	696602	MmugDNA.42369.1	57.64	46.86	42.36	4202.26	897.36	4105.81	63.91	20.96	894.7	919.03	923.89	4202.26	897.36	4105.81	3.37	1.41	33.64	11.185
Mmu.8335.1.S1_s_at	LOC718005: hypothetical protein LOC718005	CK230111	718005	Mmu.8335.1	12.75	3.88	9.69	488.66	225.26	925.41	66.61	20.48	101.26	65.58	104	488.66	225.26	925.41	6.21	1.8	36.41	11.14
MmugDNA.18435.1.S1_x_at	MmugDNA.18435.1	gDNA.g8926616		MmugDNA.18435.1	135.53	53.47	76.93	4306.04	1830.66	3712.31	38.78	19.02	636.29	711.04	465.32	4306.04	1830.66	3712.31	5.42	3.2	22.1	11.11
MmugDNA.38307.1.S1_x_at	MmugDNA.38307.1	gDNA.Hs2.382833.1.S1		MmugDNA.38307.1	10.51	33.37	23.74	2194.79	442.3	1460.07	58.96	17.69	146.66	107.42	120.61	2194.79	442.3	1460.07	11.06	4.27	35.01	10.98
MmugDNA.3893.1.S1_at	MmugDNA.3893.1	gDNA.Hs.112819.0.A1		MmugDNA.3893.1	143.66	123.43	132.61	463.92	332.52	352.13	2.89	2.28	10.01	10.53	8.78	463.92	332.52	352.13	39.4	19.67	21.145	10.975
MmugDNA.24524.1.S1_at	LOC702266: similar to protein tyrosine phosphatase, non-receptor type 18	gDNA.Hs.6551.2.A1	702266	MmugDNA.24524.1	493.59	485.11	471.21	1437.82	1016.06	936.26	2.32	1.78	21.64	38.63	24.31	1437.82	1016.06	936.26	38.72	19.87	20.52	10.825
MmugDNA.12077.1.S1_at	MmugDNA.12077.1	gDNA.Hs.180559.0.A1		MmugDNA.12077.1	33.19	27.91	36.6	468.71	394.73	796.68	16.08	4.94	8.34	7.68	11.63	468.71	394.73	796.68	56.68	16.71	36.38	10.825
MmugDNA.39441.1.S1_at	CD6: CD6 antigen	gDNA.g5802993	695183	MmugDNA.39441.1	244.51	106.46	138.58	573.65	315.34	432.82	2.71	1.67	9.61	11.11	19.9	573.65	315.34	432.82	33.83	19.96	18.27	10.815
MmugDNA.17714.1.S1_at	LOC695057: similar to additional sex combs like 2	gDNA.Hs.156304.0.A1	695057	MmugDNA.17714.1	65.78	40.38	41.63	631.96	259.36	745.53	11.62	5.31	13.7	17.72	19.28	631.96	259.36	745.53	32.71	16.2	22.165	10.755
MmugDNA.15463.1.S1_at	MmugDNA.15463.1	gDNA.Hs.189025.0.A1		MmugDNA.15463.1	280.25	306.13	386.69	818.47	679.79	663.74	2.2	1.78	22.64	27.02	17.86	818.47	679.79	663.74	32.62	19.59	17.41	10.685
MmugDNA.30816.1.S1_at	MmugDNA.30816.1	gDNA.Hs.292986.0.A1		MmugDNA.30816.1	80.91	132.33	120.06	239.95	344.06	202.91	2.32	1.33	4.18	8.02	4.47	239.95	344.06	202.91	48.34	19.98	25.33	10.655
MmugDNA.19469.1.S1_at	LOC702140: similar to amyotrophic lateral sclerosis 2 (juvenile) chromosome region, candidate 11	gDNA.Hs2.335788.2.S1	702140	MmugDNA.19469.1	78.51	37.67	70.18	148.75	116.6	108.14	1.93	1.23	3.29	1.23	3.97	148.75	116.6	108.14	40.49	20.07	21.21	10.65
MmuSTS.3779.1.S1_at	TRIM49: ring finger protein 18	49533488	693283	MmuSTS.3779.1	6.3	4.57	3.46	758.9	21.01	1140.89	132.78	11.15	4.29	6.23	5.51	758.9	21.01	1140.89	119.46	10.08	126.12	10.615
MmugDNA.41766.1.S1_at	IGKV1-5: similar to Ig kappa chain V-I region HK102 precursor	gDNA.g3090427	717995	MmugDNA.41766.1	39.58	33.41	50.69	215.75	261.2	129.48	5.07	2.63	4.03	5.13	6.47	215.75	261.2	129.48	39.96	18.59	22.515	10.61
MmugDNA.12038.1.S1_x_at	MmugDNA.12038.1	gDNA.Hs2.382826.1.S1		MmugDNA.12038.1	1.39	3.01	1	227.26	40.24	172.33	100.17	19.14	36.98	30.76	18.37	227.26	40.24	172.33	5.45	2.05	52.81	10.595
MmugDNA.4085.1.S1_at	LOC700589: similar to cyclin E1 isoform 1	gDNA.Hs.9700.0.S1	700589	MmugDNA.4085.1	22.66	21.47	24.02	896.56	1270.83	2202.57	64.53	19.26	356.94	288.77	585.02	896.56	1270.83	2202.57	3.58	1.85	34.055	10.555
MmugDNA.21084.1.S1_at	FGG: fibrinogen, gamma chain	gDNA.g11761634	698363	MmugDNA.21084.1	52.04	36.29	1.52	85.64	132.37	73	3.26	1.58	2.16	1.36	1.71	85.64	132.37	73	54.87	19.53	29.065	10.555
MmugDNA.22453.1.S1_at	LOC706830: similar to keratin 13 isoform b	gDNA.g4504910	706830	MmugDNA.22453.1	255.31	254.05	240.49	738.89	594.49	528.02	2.49	2.01	9.73	32.84	5.84	738.89	594.49	528.02	39.14	19.08	20.815	10.545
MmugDNA.39296.1.S1_at	IGKC: similar to Ig kappa chain V-I region Walker precursor	gDNA.Hs.247804.0.S1	708048	MmugDNA.39296.1	16.71	82.29	38.67	192.57	123.94	152.19	3.42	1.82	2.43	5	2.69	192.57	123.94	152.19	52.6	19.25	28.01	10.535
MmugDNA.14955.1.S1_at	LOC700455: similar to Homeobox protein Hox-D8 (Hox-4E) (Hox-5.4)	gDNA.Hs.301963.0.S1	700455	MmugDNA.14955.1	9.7	2.35	10.2	803.38	97.15	750.38	79.18	19.01	100.79	69.36	91.12	803.38	97.15	750.38	6.46	2	42.82	10.505
MmugDNA.3149.1.S1_at	DDX27: DEAD (Asp-Glu-Ala-Asp) box polypeptide 27	gDNA.Hs.65234.2.S1	703852	MmugDNA.3149.1	162.62	164.54	66.17	364.18	453.28	225.75	2.64	1.53	9.46	10.64	9.45	364.18	453.28	225.75	34.67	19.36	18.655	10.445
MmugDNA.23264.1.S1_at	MmugDNA.23264.1	gDNA.Hs.209078.0.A1		MmugDNA.23264.1	39.04	12.27	35.61	434.74	57.28	390.48	10.67	3.3	7.93	3.32	4.99	434.74	57.28	390.48	59.64	17.58	35.155	10.44
MmuSTS.2631.1.S1_at	LOC699851: similar to zinc finger protein 312	62000457	699851	MmuSTS.2631.1	18.54	13.61	9.97	724.19	17.99	789.18	37.55	7.2	5.53	10.77	5.86	724.19	17.99	789.18	71.15	13.66	54.35	10.43
MmugDNA.3176.1.S1_at	LOC706839 /// LOC709072: hypothetical protein LOC706839 /// similar to tumor suppressor candidate 5	gDNA.Hs.23650.0.A1	706839 /// 709072	MmugDNA.3176.1	21.51	68.14	53.65	442.09	200.38	688.88	9.5	4.03	3.95	13.81	11.27	442.09	200.38	688.88	47.34	16.83	28.42	10.43
MmugDNA.37637.1.S1_at	MmugDNA.37637.1	gDNA.Hs2.406916.1.S1		MmugDNA.37637.1	86.1	32.95	48.08	270.24	130.44	212.51	3.89	2.12	2.95	7.45	3.86	270.24	130.44	212.51	43.77	18.62	23.83	10.37
MmugDNA.43363.1.S1_at	LOC718890: similar to DnaJ homolog subfamily B member 1 (Heat shock 40 kDa protein 1) (Heat shock protein 40) (HSP40) (DnaJ protein homolog 1) (HDJ-1)	gDNA.Hs.82646.0.A1	718890	MmugDNA.43363.1	128.56	33.76	78.76	3580.47	1440.19	4855.04	46.3	16.77	426.95	300.6	500.62	3580.47	1440.19	4855.04	8.15	3.92	27.225	10.345
MmugDNA.8172.1.S1_x_at	MmugDNA.8172.1	gDNA.Hs.133207.0.A2		MmugDNA.8172.1	1515.44	1308.79	1361.9	5593.05	3336.77	6271.45	3.64	2.56	130.86	182.75	126.45	5593.05	3336.77	6271.45	35.42	18.02	19.53	10.29
MmugDNA.14362.1.S1_at	MmugDNA.14362.1	gDNA.Hs.287474.0.S1		MmugDNA.14362.1	176.96	219.98	171.67	907.54	530.81	318.31	3.11	1.55	10.1	10.73	9.52	907.54	530.81	318.31	57.97	18.97	30.54	10.26
MmuSTS.1176.1.S1_at	TAS2R38: taste receptor, type 2, member 38	59676483	695549	MmuSTS.1176.1	87.19	81.77	69.43	339.68	243.8	210.77	3.37	2.08	9.62	9.02	3.51	339.68	243.8	210.77	39.02	18.39	21.195	10.235
MmugDNA.34399.1.S1_at	LOC716207: hypothetical protein LOC716207	gDNA.g1389765	716207	MmugDNA.34399.1	15.39	4.22	8.73	296.39	1045.64	970.67	80.57	18.15	69.34	43.15	108.38	296.39	1045.64	970.67	9.7	2.3	45.135	10.225
MmugDNA.38495.1.S1_at	MmugDNA.38495.1	gDNA.Hs.150458.0.A1		MmugDNA.38495.1	352.38	217.61	258.21	861.02	653.54	539.69	2.42	1.57	22.25	14.43	13.1	861.02	653.54	539.69	41	18.75	21.71	10.16
MmugDNA.37389.1.S1_x_at	MmugDNA.37389.1	gDNA.Hs2.407002.1.S1		MmugDNA.37389.1	155.15	122.81	97.33	4585.07	1949.41	4607.83	29.89	16.72	698.22	626.33	543.29	4585.07	1949.41	4607.83	6.02	3.6	17.955	10.16
MmugDNA.29770.1.S1_at	MmugDNA.29770.1	gDNA.Hs.279629.0.S1		MmugDNA.29770.1	267.2	226.51	300.59	796.97	769.15	526.36	2.64	1.94	20.24	19.55	14.85	796.97	769.15	526.36	37.74	18.3	20.19	10.12
MmugDNA.12945.1.S1_at	MmugDNA.12945.1	gDNA.Hs.125702.0.A1		MmugDNA.12945.1	21.9	6.26	1.65	449.35	182.03	1057.93	61.64	10.54	12.97	6.63	14.37	449.35	182.03	1057.93	50.94	9.7	56.29	10.12
MmugDNA.27015.1.S1_at	FKBP5: FK506 binding protein 5	gDNA.g4758383	718957	MmugDNA.27015.1	125.02	78.12	45.81	549.87	172.63	367.31	4.54	2.01	14.16	4.24	4.98	549.87	172.63	367.31	50.06	18.09	27.3	10.05
MmugDNA.895.1.S1_s_at	EBNA1BP2: EBNA1 binding protein 2	gDNA.Hs2Affx.1.382.S1	699672	MmugDNA.895.1	66.07	53.95	23.78	3049.07	1714.32	3615.63	68.01	18.77	1436.73	1181.51	1759.75	3049.07	1714.32	3615.63	1.95	1.24	34.98	10.005
MmugDNA.18042.1.S1_at	MmugDNA.18042.1	gDNA.Hs2.401390.1.S1		MmugDNA.18042.1	407.95	353.28	448.1	1045.74	1191.7	703.17	2.43	1.74	22.95	30.17	29.11	1045.74	1191.7	703.17	35.95	18.25	19.19	9.995
MmuSTS.1953.1.S1_at	LOC717539: similar to Muellerian-inhibiting factor precursor (MIS) (Anti-Muellerian hormone) (AMH) (Mullerian-inhibiting substance)	47155535	717539	MmuSTS.1953.1	671.03	371.77	192.26	1843.83	1934.41	1236.03	4.07	2.35	14.27	9.36	9.66	1843.83	1934.41	1236.03	159.43	17.61	81.75	9.98
Mmu.1261.1.S1_at	Mmu.1261.1	CO724657		Mmu.1261.1	621.67	565.59	257.11	3201.51	787.56	2122.44	4.28	1.65	38.98	42.19	17.34	3201.51	787.56	2122.44	66.89	18.27	35.585	9.96
MmugDNA.40270.1.S1_at	MmugDNA.40270.1	gDNA.Hs2.421534.1.S1		MmugDNA.40270.1	12.34	14.19	1	297.39	173.19	616.88	42.63	13.09	31.58	11.56	14.88	297.39	173.19	616.88	18.41	6.79	30.52	9.94
MmugDNA.16484.1.S1_at	LOC693759: similar to DENN/MADD domain containing 4B	gDNA.Hs.18166.0.S2	693759	MmugDNA.16484.1	13.96	20.34	10.48	344.62	440.84	213.7	21.91	9.23	17.33	11.06	9.35	344.62	440.84	213.7	28.03	10.56	24.97	9.895
MmugDNA.5028.1.S1_at	LOC713935: similar to solute carrier family 9 (sodium/hydrogen exchanger), isoform 9	gDNA.Hs.30022.0.A1	713935	MmugDNA.5028.1	274.35	207.88	451.78	1000.04	738.29	554	2.48	1.53	8.83	38.21	21.04	1000.04	738.29	554	34.14	18.12	18.31	9.825
MmugDNA.14740.1.S1_at	MmugDNA.14740.1	gDNA.Hs.205742.0.A1		MmugDNA.14740.1	22.61	19.95	16.87	154.9	107.19	92.7	6.19	3.61	6.07	1	1.44	154.9	107.19	92.7	40.05	16.01	23.12	9.81
MmugDNA.37154.1.S1_at	LOC717992: major histocompatibility complex class II	gDNA.Hs.914.0.A1	717992	MmugDNA.37154.1	70.07	37.87	41.3	192.81	109.93	127.82	2.8	1.56	2.88	4.32	4.56	192.81	109.93	127.82	34.64	18.05	18.72	9.805
MmugDNA.3163.1.S1_x_at	MmugDNA.3163.1	gDNA.Hs2.382889.1.S1		MmugDNA.3163.1	17.58	1	6.04	110.9	190.59	272.52	29.65	8.89	5.45	5.6	1.44	110.9	190.59	272.52	44.15	10.69	36.9	9.79
MmugDNA.40603.1.S1_x_at	MmugDNA.40603.1	gDNA.Hs2.159955.1.S2		MmugDNA.40603.1	127.1	55.24	97.73	3551.27	1404.74	3493.08	30.93	16.07	490.86	518.72	370.59	3551.27	1404.74	3493.08	6.12	3.5	18.525	9.785
MmugDNA.35667.1.S1_at	LOC697254: similar to L-threonine dehydrogenase	gDNA.Hs2.381360.1.S1	697254	MmugDNA.35667.1	1	2.43	7.6	256.47	30.2	116.93	47.08	6.49	1	3.24	1.71	256.47	30.2	116.93	73.28	13.06	60.18	9.775
MmunewRS.859.1.S1_s_at	LOC705870: similar to Probable DNA dC->dU-editing enzyme APOBEC-3B (Phorbolin-1-related protein) (Phorbolin-2/3)	54873620	705870	MmunewRS.859.1	192.51	159.83	67.85	1108.93	384.25	578.95	4.97	2.21	22.58	13.97	13.96	1108.93	384.25	578.95	43.14	17.29	24.055	9.75
MmugDNA.2268.1.S1_at	IGHV@: similar to Ig heavy chain V-III region VH26 precursor	gDNA.Hs.272358.0.S1	715594 /// 720956	MmugDNA.2268.1	114.27	89.36	153.45	255.87	393.65	185.84	2.34	1.33	4.3	8.36	2.5	255.87	393.65	185.84	59.96	18.05	31.15	9.69
MmugDNA.18779.1.S1_at	MmugDNA.18779.1	gDNA.Hs.224535.0.A1		MmugDNA.18779.1	478.87	243.99	201.3	767.15	760.79	772.98	2.45	1.62	29.85	29.09	17.23	767.15	760.79	772.98	30.93	17.7	16.69	9.66
MmugDNA.10387.1.S1_at	RKHD1: ring finger and KH domain containing 1	gDNA.Hs.197073.0.A1	721304	MmugDNA.10387.1	32.57	89.19	108.31	234.91	478.35	152.73	3.86	1.52	2.24	3.44	6.96	234.91	478.35	152.73	68.37	17.78	36.115	9.65
MmugDNA.13216.1.S1_at	MmugDNA.13216.1	gDNA.Hs.272813.2.S1		MmugDNA.13216.1	66.99	83.79	131.29	264.77	307.77	187.19	2.81	1.63	9	8.01	5.54	264.77	307.77	187.19	34.16	17.56	18.485	9.595
MmugDNA.1165.1.S1_at	MmugDNA.1165.1	gDNA.g1326228		MmugDNA.1165.1	1	1	1	130.26	29.44	46.18	71.21	9.89	1	1	1	130.26	29.44	46.18	71.21	9.22	71.21	9.555
MmuSTS.2409.1.S1_s_at	GJB4: similar to Gap junction beta-4 protein (Connexin-30.3) (Cx30.3)	49533214	710994	MmuSTS.2409.1	399.13	413.07	651.1	2248.42	1378.74	1210.2	3.32	2.04	46	63.47	46.51	2248.42	1378.74	1210.2	31.73	17	17.525	9.52
MmuSTS.4832.1.S1_at	LOC710834: similar to connexin 31	47776669	710834	MmuSTS.4832.1	857.16	685.35	831.19	2301.61	1517.57	2188.9	2.56	1.93	21.39	29.33	18.12	2301.61	1517.57	2188.9	91.44	17.08	47	9.505
MmugDNA.29979.1.S1_at	MmugDNA.29979.1	gDNA.Hs.213956.0.A1		MmugDNA.29979.1	25.92	42.57	23.63	1542.75	184.15	1922.66	40.05	9.61	39.53	37.09	33.89	1542.75	184.15	1922.66	32.95	9.27	36.5	9.44
MmugDNA.8901.1.S1_x_at	MmugDNA.8901.1	gDNA.Hs2.222855.2.S1		MmugDNA.8901.1	1.6	3.05	1.25	242.57	58.97	161.38	81.4	8.37	1	10.78	1	242.57	58.97	161.38	42.77	10.45	62.085	9.41
MmugDNA.29931.1.S1_at	ARHGEF15: Rho guanine exchange factor 15	gDNA.Hs.16714.1.S1	721968	MmugDNA.29931.1	139.26	115.24	130.89	313.58	376.78	150.42	2.17	1.25	3.94	9.38	5.7	313.58	376.78	150.42	48.14	17.52	25.155	9.385
MmugDNA.15661.1.S1_at	LOC701771: similar to forkhead box A2	gDNA.g4958949	701771	MmugDNA.15661.1	19.57	11.39	11.3	331.3	14.7	551.81	19.79	2.74	2.89	2.71	1.61	331.3	14.7	551.81	127.27	15.89	73.53	9.315
MmugDNA.39316.1.S1_s_at	LOC718841: similar to Fc receptor-like 1	gDNA.Hs.174767.0.A1	718841	MmugDNA.39316.1	26.61	40.46	20.56	435.48	171.8	244.03	9.67	4.8	7.83	13.46	10.86	435.48	171.8	244.03	27.54	13.72	18.605	9.26
MmugDNA.40494.1.S1_x_at	MmugDNA.40494.1	gDNA.Hs.250481.0.S1		MmugDNA.40494.1	67.34	38.05	10.97	1082.05	695.06	1098.62	24.45	12.75	104.9	138.16	84.29	1082.05	695.06	1098.62	8.62	5.72	16.535	9.235
MmugDNA.18817.1.S1_at	LOC710267: similar to cholesteryl ester transfer protein, plasma precursor	gDNA.g4557442	710267	MmugDNA.18817.1	130.43	122.06	56.67	373.25	169.27	188.94	2.39	1.2	7.13	5.35	8.18	373.25	169.27	188.94	36.59	17.17	19.49	9.185
MmugDNA.26148.1.S1_at	LOC711420: similar to zinc finger protein 584	gDNA.Hs.29286.0.A1	711420	MmugDNA.26148.1	38.87	45.13	35.5	1935.21	599.65	2888.88	44.82	15.32	199.46	162.36	278.01	1935.21	599.65	2888.88	8.38	3.03	26.6	9.175
MmugDNA.31634.1.S1_at	MmugDNA.31634.1	gDNA.Hs.172603.0.A1		MmugDNA.31634.1	18.54	22.04	14.11	749.89	216.92	736.57	29.63	13.25	66.87	52.61	39.31	749.89	216.92	736.57	10.68	5.07	20.155	9.16
MmuSTS.3855.1.S1_at	LOC703052: similar to solute carrier family 26, member 1 isoform a	47777124	703052	MmuSTS.3855.1	18.97	87.59	5.15	210.37	285.39	75.45	5.13	1.72	6.19	3.42	1.49	210.37	285.39	75.45	46.07	16.39	25.6	9.055
MmugDNA.21151.1.S1_at	MmugDNA.21151.1	gDNA.Hs.244621.3.S1		MmugDNA.21151.1	209.69	244.85	160.53	451.51	837.89	366.18	2.68	1.46	11.25	16.6	22.39	451.51	837.89	366.18	32.37	16.59	17.525	9.025
MmugDNA.35890.1.S1_s_at	AGPS: alkyldihydroxyacetone phosphate synthase	gDNA.g4501992	702139	MmugDNA.35890.1	1039.68	984.8	1015.61	3069.2	1613.67	2064.97	2.23	1.53	93.93	42.3	95.82	3069.2	1613.67	2064.97	30.9	16.44	16.565	8.985
MmugDNA.13126.1.S1_at	LOC710638: hypothetical protein LOC710638	gDNA.Hs2.124319.1.S1	710638	MmugDNA.13126.1	182.12	114.09	190.36	578.08	425.62	327.99	2.75	1.72	10.3	21.86	13.33	578.08	425.62	327.99	28.82	16.09	15.785	8.905
MmugDNA.33894.1.S1_at	MmugDNA.33894.1	gDNA.Hs.145582.0.A1		MmugDNA.33894.1	51.47	107.84	83.61	274.95	282.48	121.27	2.75	1.52	11.55	5.21	1.21	274.95	282.48	121.27	38.66	16.23	20.705	8.875
MmugDNA.37988.1.S1_x_at	MmugDNA.37988.1	gDNA.Hs2.376782.1.A1		MmugDNA.37988.1	353.32	75.54	88.45	4662.21	2420.24	4708.24	23.73	10.86	428.78	383.26	286.46	4662.21	2420.24	4708.24	10.73	6.88	17.23	8.87
MmuSTS.1756.1.S1_at	LOC695086: similar to GTP-binding protein RAD (RAS associated with diabetes) (RAD1)	55167818	695086	MmuSTS.1756.1	8	5.34	13.38	1740.93	47.77	1151.34	121.81	14.65	63.12	73.85	29.85	1740.93	47.77	1151.34	18.29	3.03	70.05	8.84
MmuSTS.2516.1.S1_at	LOC705298: similar to H2.0-like homeo box 1	49533271	705298	MmuSTS.2516.1	105.93	83.07	75.61	350.73	295.71	225.57	3.13	2.06	13.73	8.4	4.51	350.73	295.71	225.57	33.41	15.59	18.27	8.825
MmugDNA.687.1.S1_at	LOC720987: similar to sweet taste receptor T1r isoform b	gDNA.Hs2.124574.4.S1	720987	MmugDNA.687.1	103.71	78.37	36.49	317.88	482.13	428.72	5.82	3.28	7.63	23.45	15.53	317.88	482.13	428.72	26.36	14.36	16.09	8.82
MmuSTS.1771.1.S1_at	LOC700309: similar to sal-like 4	55167822	700309	MmuSTS.1771.1	149.33	154.19	75.79	654.33	255.19	736.74	4.37	2.15	15.24	18.33	15.86	654.33	255.19	736.74	33.54	15.46	18.955	8.805
MmuSTS.2310.1.S1_at	LOC693324: similar to PR domain containing 14	51854036	693324	MmuSTS.2310.1	1	5.47	1.87	79.59	63.01	34.31	21.84	8.24	3.97	1.46	1.49	79.59	63.01	34.31	30.59	9.36	26.215	8.8
MmugDNA.15774.1.S1_at	LOC704716: similar to villin 2	gDNA.Hs.155191.0.S2	704716	MmugDNA.15774.1	19.86	69.42	21.46	2128.98	966.29	2076.02	44.54	14.66	205.79	117.03	308.96	2128.98	966.29	2076.02	8.93	2.93	26.735	8.795
MmugDNA.16037.1.S1_at	MmugDNA.16037.1	gDNA.Hs.293912.0.S1		MmugDNA.16037.1	84.39	61.11	66.13	285.51	625.73	247.21	5.64	2.42	5.14	16.19	5.93	285.51	625.73	247.21	44.6	15.11	25.12	8.765
MmugDNA.21120.1.S1_at	LIPC: lipase C	gDNA.g4557722	701116	MmugDNA.21120.1	179.79	175.55	143.76	338.14	282.72	214.32	1.67	1.25	10.91	9.81	3.54	338.14	282.72	214.32	35.1	16.17	18.385	8.71
MmunewRS.1051.1.S1_at	SERPINA11: similar to Serpin A11 precursor	51493161	701483	MmunewRS.1051.1	191.81	214.75	169.11	501.78	441.35	348.43	2.26	1.7	19.81	22.78	14.98	501.78	441.35	348.43	22.19	15.69	12.225	8.695
MmugDNA.34776.1.S1_at	MmugDNA.34776.1	gDNA.g5730121		MmugDNA.34776.1	241.8	223.94	280.42	879.41	1011.98	486.48	3.17	2.09	28.92	19.31	22.8	879.41	1011.98	486.48	34.75	15.26	18.96	8.675
MmugDNA.21097.1.S1_at	ECE2: endothelin converting enzyme 2	gDNA.Hs2.129801.4.S1	702851	MmugDNA.21097.1	353.14	378.4	370.66	1061.69	777.44	478.84	2.1	1.34	17.35	13.43	13.12	1061.69	777.44	478.84	52.55	15.99	27.325	8.665
MmuSTS.927.1.S1_at	LOC693955: similar to fem-1 homolog b	62000181	693955	MmuSTS.927.1	42.34	49.01	38.64	1902.75	603.48	3598.1	46.87	13.15	149.88	166.62	118.83	1902.75	603.48	3598.1	14.13	4.16	30.5	8.655
MmugDNA.6482.1.S1_at	LOC693737: similar to Suppressor of cytokine signaling 7 (SOCS-7) (Nck, Ash and phospholipase C gamma-binding protein) (Nck-associated protein 4) (NAP-4)	gDNA.Hs.104481.0.S1	693737	MmugDNA.6482.1	14.45	16.86	4.27	956.19	183.38	420.88	40.64	10.17	13.65	27.37	17.22	956.19	183.38	420.88	27.9	7.08	34.27	8.625
MmuSTS.4573.1.S1_at	LOC698353: similar to male germ cell-associated kinase	59676296	698353	MmuSTS.4573.1	112.26	79.96	32.75	1076.93	275.73	374.08	8.42	2.17	15.49	6.06	6.66	1076.93	275.73	374.08	57.75	15.03	33.085	8.6
MmugDNA.18021.1.S1_at	MmugDNA.18021.1	gDNA.Hs.165249.0.A1		MmugDNA.18021.1	75.34	134.15	85.08	327.9	177.75	168.46	2.31	1.31	2.88	6.64	6.76	327.9	177.75	168.46	43.56	15.87	22.935	8.59
MmugDNA.42700.1.S1_at	MmugDNA.42700.1	gDNA.Hs.176430.0.A1		MmugDNA.42700.1	85.31	70.97	47.91	239.12	218.58	142.84	2.85	1.87	1.18	4.41	12.35	239.12	218.58	142.84	34.38	15.24	18.615	8.555
MmuSTS.2424.1.S1_at	LOC712538: similar to Prolactin-releasing peptide receptor (PrRP receptor) (PrRPR) (G-protein coupled receptor 10) (hGR3)	49533220	712538	MmuSTS.2424.1	8.52	13.4	113.67	601.61	281.24	273.35	8.94	2.92	7.36	6.87	6.91	601.61	281.24	273.35	54.74	14.13	31.84	8.525
MmugDNA.21422.1.S1_at	LOC705551: similar to GATA binding protein 2	gDNA.g12803464	705551	MmugDNA.21422.1	129.74	348.72	47.87	749.77	355.85	1701.22	5.34	1.4	15.79	10.5	23.8	749.77	355.85	1701.22	57.84	15.54	31.59	8.47
MmuSTS.3214.1.S1_at	BMP2: bone morphogenetic protein 2	47776419	718330	MmuSTS.3214.1	35.14	38.02	42.24	1078.64	619.52	880.93	22.66	10.64	142.97	37.62	10.51	1078.64	619.52	880.93	13.74	6.24	18.2	8.44
MmugDNA.29114.1.S1_at	MmugDNA.29114.1	gDNA.Hs.257861.0.A1		MmugDNA.29114.1	1.6	2.76	1.04	142.17	22.83	218.46	72.29	14.08	13.05	9.77	10.72	142.17	22.83	218.46	11.47	2.77	41.88	8.425
MmugDNA.17542.1.S1_at	LOC701576: similar to NADPH oxidase 3	gDNA.g11136625	701576	MmugDNA.17542.1	16.12	42.6	34.09	115.46	242.77	84.62	4.86	1.91	3.48	5.43	2.56	115.46	242.77	84.62	40.91	14.89	22.885	8.4
MmugDNA.36098.1.S1_at	MmugDNA.36098.1	gDNA.Hs.107381.1.S1		MmugDNA.36098.1	54.52	36.54	7.65	967.5	676.79	1971.73	37.24	13.98	317.4	94.74	116.49	967.5	676.79	1971.73	6.84	2.71	22.04	8.345
MmugDNA.34723.1.S1_at	LOC701376: similar to NADPH oxidase 1 isoform long variant	gDNA.g6672077	701376	MmugDNA.34723.1	257.73	239.41	241.71	793.51	578.7	702.01	2.84	2.28	32.46	34.53	20.19	793.51	578.7	702.01	23.72	14.33	13.28	8.305
MmugDNA.1251.1.S1_at	POLR1C: RNA polymerase I subunit	gDNA.g2266928	700727	MmugDNA.1251.1	49.94	35.93	37.73	2135.61	464.13	2806.14	44.25	15.2	590.4	408.6	440.28	2135.61	464.13	2806.14	3.79	1.36	24.02	8.28
MmunewRS.390.1.S1_x_at	MmunewRS.390.1	16551426		MmunewRS.390.1	91.54	101.79	71.83	2564.04	1194.81	2532.58	23.95	14.51	744.24	685.59	575.33	2564.04	1194.81	2532.58	3.16	1.99	13.555	8.25
MmugDNA.40777.1.S1_at	MmugDNA.40777.1	gDNA.g7707407		MmugDNA.40777.1	12.33	8.12	7.01	137.59	88.65	29.1	9.01	1.84	1	1	1	137.59	88.65	29.1	78.66	14.64	43.835	8.24
MmugDNA.26654.1.S1_at	MmugDNA.26654.1	gDNA.Hs.308305.0.A1		MmugDNA.26654.1	334.08	371.04	521.35	713.28	883.42	1017.4	2.1	1.48	30.26	39.42	36.49	713.28	883.42	1017.4	24.46	14.97	13.28	8.225
MmugDNA.19944.1.S1_at	MmugDNA.19944.1	gDNA.Hs2.383105.1.S1		MmugDNA.19944.1	6.27	1.83	13.22	26.81	99.03	58.59	11.02	2.68	1.27	1.02	1.92	26.81	99.03	58.59	46.47	13.63	28.745	8.155
MmugDNA.12204.1.S1_x_at	MmugDNA.12204.1	gDNA.Hs.293681.0.S1		MmugDNA.12204.1	88	25.85	21.56	2316.69	724.8	2360.25	38.13	14.51	526.84	620.18	378.67	2316.69	724.8	2360.25	3.55	1.77	20.84	8.14
MmugDNA.19861.1.S1_at	MmugDNA.19861.1	gDNA.Hs.163533.0.S1		MmugDNA.19861.1	44.93	28.5	1.23	297.27	67.08	162.96	7.5	2.27	1.71	2.07	7.09	297.27	67.08	162.96	56.17	13.98	31.835	8.125
MmugDNA.30164.1.S1_at	LOC710328: similar to timeless-interacting protein	gDNA.g8923484	710328	MmugDNA.30164.1	15.29	26.13	10.96	679.48	846.54	2814	89.76	14.81	243.89	102.83	290.87	679.48	846.54	2814	6.96	1.39	48.36	8.1
MmugDNA.13060.1.S1_at	LOC702568: similar to DENN/MADD domain containing 2D	gDNA.Hs.312582.0.A1	702568	MmugDNA.13060.1	51.77	98.96	21.3	271.95	148.65	166.66	3.47	1.76	4.98	7.77	2.82	271.95	148.65	166.66	37.82	14.36	20.645	8.06
MmugDNA.39289.1.S1_at	MmugDNA.39289.1	gDNA.Hs.23096.0.A1		MmugDNA.39289.1	6.87	1.14	5.28	294.08	110.21	128.63	39.83	12.46	28.45	9.06	16.75	294.08	110.21	128.63	9.79	3.58	24.81	8.02
MmugDNA.31451.1.S1_s_at	LOC699168: similar to protocadherin beta 5	gDNA.g9256603	699168	MmugDNA.31451.1	65.24	115.14	43.65	418.99	217.9	268.58	4.02	2.1	20.76	3.02	2.61	418.99	217.9	268.58	35.85	13.93	19.935	8.015
MmuSTS.2753.1.S1_at	SH2D2A: SH2 domain protein 2A	51854109	718686	MmuSTS.2753.1	968.73	1079.65	385.84	2919.68	1231.28	3423.43	3.1	1.59	74.74	80.59	62.14	2919.68	1231.28	3423.43	35.68	14.39	19.39	7.99
MmugDNA.8753.1.S1_x_at	MmugDNA.8753.1	gDNA.Hs2.407225.1.S1		MmugDNA.8753.1	21.47	10.63	17.47	1003.71	101.81	804.2	40.2	10.62	26.96	36.14	33.22	1003.71	101.81	804.2	19.42	5.35	29.81	7.985
MmugDNA.17802.1.S1_at	LOC712971: similar to Mediator of RNA polymerase II transcription subunit 31 (Mediator complex subunit SOH1) (hSOH1)	gDNA.Hs.27289.0.S1	712971	MmugDNA.17802.1	144.36	136.85	132.23	3136.55	1935.65	3981.71	21.81	13.16	886.57	538.88	664.2	3136.55	1935.65	3981.71	4.35	2.79	13.08	7.975
MmugDNA.38423.1.S1_at	MmugDNA.38423.1	gDNA.Hs.196555.0.A1		MmugDNA.38423.1	106.73	2.25	2.8	1595.36	543.72	1357.14	31.99	9.95	125.64	103.09	90.08	1595.36	543.72	1357.14	11.05	5.99	21.52	7.97
MmuSTS.3325.1.S1_at	CCR4: chemokine (C-C motif) receptor 4	47776448	705457	MmuSTS.3325.1	38.92	39.68	57.98	212.21	213.33	141.29	4.15	2.89	13.15	7.59	2.14	212.21	213.33	141.29	26.21	13.02	15.18	7.955
MmugDNA.27072.1.S1_at	MmugDNA.27072.1	gDNA.Hs.157392.0.S1		MmugDNA.27072.1	126.74	71.03	49.69	199.79	389.46	181.21	3.1	1.53	3.64	4.79	2.6	199.79	389.46	181.21	77.88	14.37	40.49	7.95
MmuSTS.851.1.S1_at	LOC696746: similar to THUMP domain containing 1	55960873	696746	MmuSTS.851.1	15.44	9.77	22.6	679.25	225.34	579.36	30.13	13.71	137.71	94.94	113.72	679.25	225.34	579.36	4.41	2.14	17.27	7.925
MmugDNA.15554.1.S1_at	MmugDNA.15554.1	gDNA.g4504036		MmugDNA.15554.1	24.54	18.3	53.94	125.36	122.01	86.52	3.67	1.97	6.87	4.28	3.68	125.36	122.01	86.52	24.76	13.84	14.215	7.905
MmugDNA.8249.1.S1_s_at	MmugDNA.8249.1	gDNA.Hs.131689.0.S1		MmugDNA.8249.1	70.47	30.22	40.08	249.71	249.2	70.03	3.99	1.77	8.63	1.47	3.17	249.71	249.2	70.03	45.05	14.01	24.52	7.89
MmugDNA.24609.1.S1_at	LOC707415: hypothetical protein LOC707415	gDNA.Hs2.385651.1.S1	707415	MmugDNA.24609.1	13.39	18.9	5.18	626.07	135.86	891.33	44.93	11.28	38.16	33.86	29.52	626.07	135.86	891.33	15.72	4.35	30.325	7.815
MmugDNA.38048.1.S1_at	LOC703696: similar to Homeobox protein SIX1 (Sine oculis homeobox homolog 1)	gDNA.g5174680	703696	MmugDNA.38048.1	130.37	117.28	22.24	294.11	188.49	250.22	2.81	1.57	8.02	7.45	11.31	294.11	188.49	250.22	29.05	14.06	15.93	7.815
MmugDNA.23202.1.S1_at	LOC699861: similar to butyrophilin, subfamily 2, member A2 isoform a	gDNA.g6453812	699861	MmugDNA.23202.1	146.11	128.69	157.95	458.64	343.18	351.78	2.63	2.14	11.86	12.38	12.61	458.64	343.18	351.78	31.38	13.42	17.005	7.78
MmugDNA.40278.1.S1_at	LOC712321: similar to myeloblastosis proto-oncogene product isoform 2	gDNA.Hs.1334.1.S1	712321	MmugDNA.40278.1	5.12	1.92	1.24	69.42	31.05	82.5	21.39	8.42	1.58	3.47	1.58	69.42	31.05	82.5	27.94	7.06	24.665	7.74
MmugDNA.11518.1.S1_at	MmugDNA.11518.1	gDNA.Hs.293472.0.S1		MmugDNA.11518.1	21.7	10.56	1	681.3	135.11	833.9	54.24	12.43	74.88	63.76	67.54	681.3	135.11	833.9	8.09	3.04	31.165	7.735
MmugDNA.2228.1.S1_at	Similar to leucine rich repeat (in FLII) interacting protein 1	gDNA.Hs.50340.0.A1		MmugDNA.2228.1	46.51	19.67	41.32	611.97	83.63	279.82	9.43	2.05	6.96	5.64	3.87	611.97	83.63	279.82	61.21	13.41	35.32	7.73
MmuSTS.1719.1.S1_at	LOC719181: similar to A-kinase anchor protein 8	60301098	719181	MmuSTS.1719.1	35.73	52.18	38.22	1187.71	1009.49	3478.34	46.95	12.82	296.69	141.81	221.99	1187.71	1009.49	3478.34	8.77	2.62	27.86	7.72
Mmu.15951.1.S1_at	LOC698370: similar to protocadherin alpha 7 isoform 2 precursor	AF424821.1	698370	Mmu.15951.1	2.49	1.28	3.88	48.15	36.51	40.65	18.32	6.63	1	1	1.08	48.15	36.51	40.65	40.37	8.79	29.345	7.71
MmugDNA.34041.1.S1_at	LOC714798: similar to BRAF35/HDAC2 complex	gDNA.Hs2.106826.2.S1	714798	MmugDNA.34041.1	287.53	23.91	23.11	1833.7	828.6	1164.45	11.92	4.38	62.39	62.11	64.18	1833.7	828.6	1164.45	20.25	11.01	16.085	7.695
Mmu.11492.1.S1_x_at	Mmu.11492.1	CB228298		Mmu.11492.1	128.87	52.5	77.21	3592.67	1757.24	3977.51	40.14	13.79	1586.46	1091.97	922.4	3592.67	1757.24	3977.51	2.61	1.57	21.375	7.68
MmugDNA.37066.1.S1_at	ZXDB: zinc finger, X-linked, duplicated B	gDNA.Hs.159249.0.S1	706216	MmugDNA.37066.1	33.84	40.07	15.87	121.75	157.38	143	4.76	2.67	5.86	1	7.53	121.75	157.38	143	33.45	12.68	19.105	7.675
MmugDNA.29916.1.S1_at	CD80: CD80 molecule	gDNA.g4885122	732518	MmugDNA.29916.1	140.38	111.57	85	324.46	307.33	141.51	2.3	1.33	9.9	1.9	3.66	324.46	307.33	141.51	49.34	14	25.82	7.665
MmugDNA.35922.1.S1_at	MmugDNA.35922.1	gDNA.Hs.306890.0.S1		MmugDNA.35922.1	33.03	63.89	34.21	213.86	263.75	48.45	4.19	1.46	2.01	1.88	1.18	213.86	263.75	48.45	103.57	13.86	53.88	7.66
MmugDNA.27982.1.S1_at	MmugDNA.27982.1	gDNA.Hs.99083.0.A1		MmugDNA.27982.1	48.11	15.84	21.96	146.22	105.15	122.18	4.11	2.43	3.95	7.57	3.51	146.22	105.15	122.18	23.43	12.88	13.77	7.655
MmugDNA.19165.1.S1_at	MmugDNA.19165.1	gDNA.g4154345		MmugDNA.19165.1	845.74	854.65	857.96	2819.22	1261.1	2624.51	2.62	1.66	99.36	126.65	35.67	2819.22	1261.1	2624.51	27.12	13.59	14.87	7.625
MmugDNA.4222.1.S1_at	MmugDNA.4222.1	gDNA.Hs.131936.0.A1		MmugDNA.4222.1	15.57	1.42	17.33	176.01	149.74	40.85	10.71	3.79	4.11	2.93	1.59	176.01	149.74	40.85	43.82	11.41	27.265	7.6
MmugDNA.32782.1.S1_at	MmugDNA.32782.1	gDNA.g13376323		MmugDNA.32782.1	32.18	12.78	43.66	191.37	178.82	223.05	6.55	3.99	8.65	11.42	15.05	191.37	178.82	223.05	16.86	11.16	11.705	7.575
MmunewRS.292.1.S1_at	MmunewRS.292.1	48717365		MmunewRS.292.1	75.97	85.83	58.15	493.22	186.61	252.05	4.21	2.05	8.94	16.58	5.89	493.22	186.61	252.05	30.86	13.07	17.535	7.56
MmugDNA.21137.1.S1_at	MmugDNA.21137.1	gDNA.Hs2.407621.1.S1		MmugDNA.21137.1	57.79	63.11	122.74	300.6	306.48	134.26	3.02	1.56	5.01	10.04	9.78	300.6	306.48	134.26	28.57	13.52	15.795	7.54
MmunewRS.383.1.S1_at	EGR2: early growth response 2 protein	51476977	698132	MmunewRS.383.1	39.14	20.41	64.44	1485.01	309.76	681.94	21.42	6.02	53.24	17.67	9.2	1485.01	309.76	681.94	35.13	9.03	28.275	7.525
MmugDNA.32295.1.S1_s_at	LOC694955: similar to inhibitor of growth family, member 1 isoform D	gDNA.Hs.46700.4.S1	694955	MmugDNA.32295.1	136.44	309.01	61.58	3313.34	1458.09	4573.61	19.05	7.95	229.44	171.08	271.43	3313.34	1458.09	4573.61	13.98	7.09	16.515	7.52
MmugDNA.28600.1.S1_at	MmugDNA.28600.1	gDNA.Hs.250488.0.A1		MmugDNA.28600.1	21.16	40.23	125.56	218.15	172.67	168.03	3.06	1.55	8.34	4.63	8.12	218.15	172.67	168.03	27.51	13.46	15.285	7.505
MmugDNA.25021.1.S1_at	MmugDNA.25021.1	gDNA.Hs2.382845.1.S1		MmugDNA.25021.1	29.64	41.75	45.28	320.21	186.08	116.64	5.56	2.58	9.11	5.4	6.06	320.21	186.08	116.64	29.48	12.3	17.52	7.44
MmugDNA.29728.1.S1_at	LOC693303: similar to aarF domain containing kinase 2	gDNA.Hs.27262.2.S1	693303	MmugDNA.29728.1	285.2	262.37	239.83	972.02	740.99	493.8	2.81	1.91	26.44	28.53	27.2	972.02	740.99	493.8	26.79	12.92	14.8	7.415
MmugDNA.13197.1.S1_at	LOC710212: similar to CG8399-PA	gDNA.Hs2.135205.1.S1	710212	MmugDNA.13197.1	34.87	13.65	4.69	152.64	129.63	43.11	6.21	2.43	1	5.19	2.94	152.64	129.63	43.11	35.06	12.31	20.635	7.37
MmugDNA.12541.1.S1_at	MmugDNA.12541.1	gDNA.Hs2.350750.1.S1		MmugDNA.12541.1	140.73	146.08	104.66	295.35	176.77	214.26	1.78	1.26	4.93	3.73	16.45	295.35	176.77	214.26	29.25	13.48	15.515	7.37
MmuSTS.3256.1.S1_at	SEMA4D: semaphorin 4D	47777087	697697	MmuSTS.3256.1	103.43	16.13	31.38	186.98	185.66	159.51	3.51	1.74	9.3	6.52	11.25	186.98	185.66	159.51	19.04	12.97	11.275	7.355
MmugDNA.30336.1.S1_at	SIRT6: sirtuin 6	gDNA.Hs.105463.3.A1	714545	MmugDNA.30336.1	480.85	355.21	385.47	1510.67	837.16	730.13	2.47	1.45	19.4	42.67	49.39	1510.67	837.16	730.13	28	13.2	15.235	7.325
MmugDNA.17427.1.S1_at	MmugDNA.17427.1	gDNA.Hs.127453.0.A1		MmugDNA.17427.1	37.36	9.96	21.99	1818.76	421.25	1905.33	63.71	12.31	121.21	85.95	148.51	1818.76	421.25	1905.33	10.87	2.33	37.29	7.32
MmugDNA.18717.1.S1_at	LOC720233: similar to skeletal muscle calsequestrin 1	gDNA.g4557406	720233	MmugDNA.18717.1	144.06	118.43	79.65	352.36	218.06	166.81	2.15	1.26	6.45	12.31	7.81	352.36	218.06	166.81	29.82	13.36	15.985	7.31
MmugDNA.18987.1.S1_at	MmugDNA.18987.1	gDNA.Hs.306788.0.S1		MmugDNA.18987.1	1.16	15.8	6.71	78.6	42.69	77.66	8.78	3.74	2.12	1.43	3.51	78.6	42.69	77.66	27.07	10.87	17.925	7.305
MmugDNA.1097.1.S1_at	MmugDNA.1097.1	gDNA.Hs.212911.0.A1		MmugDNA.1097.1	7.67	30.42	16.81	703.98	298.23	1110.13	39.44	12.21	153.52	88.96	119.6	703.98	298.23	1110.13	5.77	2.37	22.605	7.29
MmugDNA.23226.1.S1_at	MmugDNA.23226.1	gDNA.Hs.274511.0.S1		MmugDNA.23226.1	30.93	34.37	1.59	44.02	87.02	91.87	3.54	1.59	1.89	2.76	1	44.02	87.02	91.87	48.28	12.98	25.91	7.285
MmugDNA.21053.1.S1_at	MmugDNA.21053.1	gDNA.Hs.206654.0.A1		MmugDNA.21053.1	7.14	4.22	5.99	122.52	101.2	91.89	17.26	9.97	14.09	19.28	3.76	122.52	101.2	91.89	8.48	4.59	12.87	7.28
MmugDNA.908.1.S1_x_at	MmugDNA.908.1	gDNA.g4505664		MmugDNA.908.1	165.99	103.97	122.43	420.27	254.34	401.29	2.79	1.9	25.48	18.15	15.28	420.27	254.34	401.29	19.02	12.63	10.905	7.265
MmugDNA.18375.1.S1_at	MmugDNA.18375.1	gDNA.Hs.213021.0.A1		MmugDNA.18375.1	1	1	19.05	78.74	158.16	107.76	14.72	5.09	1	3.44	9.97	78.74	158.16	107.76	22.07	9.38	18.395	7.235
MmugDNA.18664.1.S1_at	LOC699380: similar to ATP-binding cassette, sub-family D, member 4 isoform 1	gDNA.g4826957	699380	MmugDNA.18664.1	21.22	95.29	12.92	427.46	40.17	298.85	5.93	1.37	3.46	5.77	2.73	427.46	40.17	298.85	65.25	13.1	35.59	7.235
MmugDNA.32026.1.S1_at	MmugDNA.32026.1	gDNA.Hs.190885.0.A1		MmugDNA.32026.1	33.53	57.72	49	370.88	133.14	226.22	5.38	2.64	7.2	9.5	8.81	370.88	133.14	226.22	28.9	11.8	17.14	7.22
MmunewRS.686.1.S1_at	LOC711084: similar to olfactory receptor, family 4, subfamily C, member 15	52627198	711084	MmunewRS.686.1	244.24	229.28	179.27	356.21	355.19	298.33	1.54	1.24	20.35	17.9	10.98	356.21	355.19	298.33	20.84	13.18	11.19	7.21
MmugDNA.8930.1.S1_at	MmugDNA.8930.1	gDNA.Hs.159336.0.A1		MmugDNA.8930.1	3.17	7.34	1	254.84	105.1	282.2	77.96	6.25	5.16	12.36	11.53	254.84	105.1	282.2	23.12	8.15	50.54	7.2
MmugDNA.6103.1.S1_at	MmugDNA.6103.1	gDNA.Hs.135226.0.A1		MmugDNA.6103.1	157.28	79.26	90.68	302.04	319.55	180.72	2.42	1.47	4.78	14.28	5.28	302.04	319.55	180.72	35.86	12.92	19.14	7.195
MmugDNA.20165.1.S1_at	GAD1: glutamate decarboxylase 1	gDNA.g7305076	613030	MmugDNA.20165.1	60.44	96	87.92	191.03	171.88	160.96	2.19	1.56	6.41	11.14	7.88	191.03	171.88	160.96	21.83	12.82	12.01	7.19
MmugDNA.25425.1.S1_at	MmugDNA.25425.1	gDNA.Hs.190284.0.A1		MmugDNA.25425.1	1.38	1	2.68	10.57	53.54	57.16	23.67	4.41	1	1	1	10.57	53.54	57.16	40.87	9.9	32.27	7.155
MmugDNA.488.1.S1_at	MmugDNA.488.1	gDNA.g12056974		MmugDNA.488.1	6.33	18.01	20.43	81.66	89.86	32.86	4.5	2.1	2.16	1	2.85	81.66	89.86	32.86	37.76	12.21	21.13	7.155
MmugDNA.8739.1.S1_at	MmugDNA.8739.1	gDNA.g7662165		MmugDNA.8739.1	81.89	61.37	62.42	184.62	359.02	136.84	3.32	1.52	6.21	7.01	2.48	184.62	359.02	136.84	50.66	12.76	26.99	7.14
MmugDNA.13556.1.S1_at	HMGA2: similar to High mobility group protein HMGI-C (High mobility group AT-hook protein 2)	gDNA.Hs2.434264.1.S1	717721	MmugDNA.13556.1	279.35	335.73	216.62	1062.46	1094.68	666.17	3.37	2.38	41.33	75.07	32.24	1062.46	1094.68	666.17	19.03	11.84	11.2	7.11
MmugDNA.18103.1.S1_at	MmugDNA.18103.1	gDNA.Hs.306459.0.S1		MmugDNA.18103.1	17.44	3.48	36.84	195.12	57.35	313.73	11.77	3.07	5.09	2	8.74	195.12	57.35	313.73	37.41	11.15	24.59	7.11
MmugDNA.30911.1.S1_at	NODAL: mouse nodal homolog precursor	gDNA.Hs.197600.0.A1	710424	MmugDNA.30911.1	23.44	52.76	81.92	228.82	75.94	170.38	3.1	1.38	3.01	3.82	3.37	228.82	75.94	170.38	47.86	12.81	25.48	7.095
MmugDNA.29807.1.S1_at	MmugDNA.29807.1	gDNA.g4758751		MmugDNA.29807.1	276.63	287.48	259.9	946.49	975.57	567.15	3.04	2.19	38.3	59.55	43.8	946.49	975.57	567.15	18.09	11.97	10.565	7.08
MmugDNA.37520.1.S1_at	LOC718599: similar to CG2906-PB, isoform B	gDNA.g7705758	718599	MmugDNA.37520.1	670.02	465.84	529.92	1928.32	1120.14	1331.05	2.69	1.84	91.24	66.36	65.78	1928.32	1120.14	1331.05	19.81	12.25	11.25	7.045
MmugDNA.31531.1.S1_at	FFAR2: G protein-coupled receptor 43	gDNA.g4885332	709026	MmugDNA.31531.1	185.76	147.78	137.06	370.99	409.86	238.9	2.17	1.47	10.55	16.28	8.91	370.99	409.86	238.9	28.66	12.62	15.415	7.045
MmuSTS.771.1.S1_at	BXDC2: BRIX	53828428	698745	MmuSTS.771.1	1072.6	942.51	1318.39	2742.77	1827.03	3006.61	2.27	1.68	135.63	87.21	127.91	2742.77	1827.03	3006.61	22.2	12.41	12.235	7.045
MmugDNA.24299.1.S1_at	MmugDNA.24299.1	gDNA.Hs.220255.0.A1		MmugDNA.24299.1	13.35	44.76	54.89	1019.64	505.88	1275.33	25.03	11.08	165.2	224.72	152.84	1019.64	505.88	1275.33	5.22	2.99	15.125	7.035
MmugDNA.31067.1.S1_x_at	MmugDNA.31067.1	gDNA.Hs2.421597.1.A1		MmugDNA.31067.1	85.53	101.27	58.72	2115.1	659.25	2066.21	19.47	9.14	178.58	178.13	153.98	2115.1	659.25	2066.21	9.52	4.9	14.495	7.02
MmugDNA.242.1.S1_at	MmugDNA.242.1	gDNA.Hs.23819.0.A1		MmugDNA.242.1	15.79	28.36	36.62	942.76	200.93	1458.21	33.93	9.97	64.79	69.42	68.35	942.76	200.93	1458.21	12.96	4.05	23.445	7.01
MmugDNA.37067.1.S1_at	LOC705080: similar to paraspeckle protein 1	gDNA.Hs.16364.0.A1	705080	MmugDNA.37067.1	187.5	174.07	114.87	622.92	1280.06	950.65	5.94	3.71	31.1	25.53	30.5	622.92	1280.06	950.65	33.47	10.27	19.705	6.99
MmugDNA.25466.1.S1_at	LOC719875: similar to death effector domain-containing protein	gDNA.g4758143	719875	MmugDNA.25466.1	401.42	352.68	270.18	2003.71	1047.2	1299.85	4.24	2.71	92.29	66.21	56.68	2003.71	1047.2	1299.85	20.45	11.27	12.345	6.99
MmugDNA.38809.1.S1_at	LOC693594: similar to C1q domain containing 1 isoform 1	gDNA.Hs2.234355.3.S1	693594	MmugDNA.38809.1	24.51	23.05	30.19	141.54	121.05	111.35	4.81	3.45	4.58	10.36	1	141.54	121.05	111.35	23.01	10.53	13.91	6.99
MmugDNA.16822.1.S1_at	LOC718875: similar to development and differentiation enhancing factor-like 1	gDNA.Hs.44579.1.S1	718875	MmugDNA.16822.1	56.48	36.28	102.67	145.21	135.72	160.82	2.15	1.34	6.16	6.59	2.34	145.21	135.72	160.82	32.05	12.63	17.1	6.985
MmugDNA.22535.1.S1_at	LOC700761: similar to splicing factor 3a, subunit 3	gDNA.Hs2.99210.1.S1	700761	MmugDNA.22535.1	616.79	517.7	590.83	2031.12	1141.16	1724.4	2.83	1.98	65.87	31.85	29.82	2031.12	1141.16	1724.4	41.74	11.97	22.285	6.975
MmugDNA.13098.1.S1_at	MmugDNA.13098.1	gDNA.Hs.22930.0.A1		MmugDNA.13098.1	30.35	45.69	66.17	263.78	112.82	122.25	3.53	1.7	4.35	7.98	4.33	263.78	112.82	122.25	29.1	12.23	16.315	6.965
MmugDNA.34462.1.S1_at	MmugDNA.34462.1	gDNA.Hs.112668.0.A1		MmugDNA.34462.1	8.38	11.83	13.16	159.96	70.88	120.21	10.48	4.5	4.81	4.41	5.88	159.96	70.88	120.21	23.37	9.33	16.925	6.915
MmugDNA.17628.1.S1_at	MmugDNA.17628.1	gDNA.g7706652		MmugDNA.17628.1	9.97	13.81	11.59	54.51	112.06	34.81	5.78	2.03	1.78	1	1.27	54.51	112.06	34.81	45.87	11.78	25.825	6.905
MmugDNA.39750.1.S1_at	MmugDNA.39750.1	gDNA.Hs2Affx.1.137.S1		MmugDNA.39750.1	13.61	3.17	53.58	143.38	73.37	88.22	4.19	1.5	4.29	1.75	2.3	143.38	73.37	88.22	35.62	12.27	19.905	6.885
MmugDNA.31660.1.S1_at	LOC696754: similar to Histone H1.4 (H1 VAR.2) (H1e)	gDNA.g4885378	696754	MmugDNA.31660.1	130.65	35.57	63.13	397.1	97.35	378.98	3.84	1.54	7.28	3.93	9.77	397.1	97.35	378.98	38.69	12.22	21.265	6.88
MmugDNA.11875.1.S1_at	MmugDNA.11875.1	gDNA.Hs.99551.0.A1		MmugDNA.11875.1	9.07	8.89	14.47	95.49	67.67	51.32	6.34	3	1	4	5.27	95.49	67.67	51.32	21.29	10.73	13.815	6.865
MmugDNA.1867.1.S1_at	LOC707725: similar to platelet-derived growth factor alpha isoform 2 preproprotein	gDNA.Hs.37040.2.S1	707725	MmugDNA.1867.1	114.14	60.99	48.1	436.05	122.76	543.51	5.28	2.07	6.33	9.75	16.44	436.05	122.76	543.51	33.75	11.6	19.515	6.835
MmugDNA.25303.1.S1_at	MmugDNA.25303.1	gDNA.Hs.145568.0.A1		MmugDNA.25303.1	269.91	364.8	302.84	968.42	997.04	616.53	2.74	1.95	22.74	28.11	29.65	968.42	997.04	616.53	32.69	11.66	17.715	6.805
MmugDNA.14453.1.S1_at	LOC693588: similar to P antigen family, member 1	gDNA.g9558760	693588	MmugDNA.14453.1	51.37	60.09	47.81	143.43	97.1	125.33	2.28	1.58	6.18	6.35	6.13	143.43	97.1	125.33	19.44	12.02	10.86	6.8
MmugDNA.27153.1.S1_x_at	MmugDNA.27153.1	gDNA.Hs.288793.0.S1		MmugDNA.27153.1	56.01	75.88	46.18	2754.56	824.67	2101.04	29.85	12.3	458.1	731.41	939.02	2754.56	824.67	2101.04	2.69	1.29	16.27	6.795
MmugDNA.4324.1.S1_at	LOC702657: similar to BCL6 co-repressor-like 1	gDNA.g11345489	702657	MmugDNA.4324.1	515.57	498.52	573.8	2167.56	832.34	1388.06	2.78	1.54	59.3	57.42	74.57	2167.56	832.34	1388.06	22.74	12.04	12.76	6.79
MmugDNA.26537.1.S1_at	LOC714643: similar to likely ortholog of kinesin light chain 2	gDNA.g12383061	714643	MmugDNA.26537.1	730.49	636.56	1367.8	2570.16	1274.28	2478.91	2.33	1.38	94.07	88.92	85.75	2570.16	1274.28	2478.91	23.56	12.16	12.945	6.77
MmuAffx.2095.1.S1_at	Transcribed locus	CO773983		MmuAffx.2095.1	203.19	99.43	123.41	570.39	272.58	335.28	2.76	1.57	16.6	14.55	25.47	570.39	272.58	335.28	21.06	11.94	11.91	6.755
MmugDNA.8052.1.S1_at	MmugDNA.8052.1	gDNA.Hs2.162518.1.S1		MmugDNA.8052.1	373.71	396.08	358.11	1874.46	1324.36	998.71	3.72	2.55	84.5	81.26	80.97	1874.46	1324.36	998.71	17	10.87	10.36	6.71
MmugDNA.27232.1.S1_at	LOC695180: similar to RNA binding motif and ELMO domain 1	gDNA.Hs.26930.0.A1	695180	MmugDNA.27232.1	57.25	82.06	26.01	320.27	551.86	364.09	7.55	3.49	23.52	19	18.15	320.27	551.86	364.09	20.06	9.93	13.805	6.71
MmugDNA.16754.1.S1_at	LOC704804: similar to F-box only protein 32 isoform 1	gDNA.Hs.6630.0.A1	704804	MmugDNA.16754.1	234.52	90.29	235.35	657.53	460.12	411.48	2.74	1.74	16.53	24.93	17.22	657.53	460.12	411.48	25.91	11.65	14.325	6.695
MmugDNA.6156.1.S1_at	MmugDNA.6156.1	gDNA.Hs.207788.0.A1		MmugDNA.6156.1	48.68	14.18	22.37	87.07	241.24	74.13	4.79	1.45	1.27	4.41	4.23	87.07	241.24	74.13	46.93	11.94	25.86	6.695
MmugDNA.40404.1.S1_x_at	MmugDNA.40404.1	gDNA.g13436301		MmugDNA.40404.1	96.28	40.26	28.94	1486.24	510.69	1851.03	23.67	9.66	185.46	161.36	148.59	1486.24	510.69	1851.03	7.79	3.72	15.73	6.69
MmugDNA.28116.1.S1_x_at	MmugDNA.28116.1	gDNA.Hs.263928.0.A1		MmugDNA.28116.1	111	70.53	96.18	2718.6	854.87	2633.74	22.61	9.33	273.66	289.68	228.76	2718.6	854.87	2633.74	7.86	4.02	15.235	6.675
MmugDNA.5980.1.S1_at	MmugDNA.5980.1	gDNA.Hs2.375983.1.S1		MmugDNA.5980.1	216.58	199.19	175.49	537.89	605.24	511.39	2.82	2.15	29.89	32.58	14.24	537.89	605.24	511.39	20.72	11.18	11.77	6.665
MmunewRS.709.1.S1_at	MmunewRS.709.1	58197549		MmunewRS.709.1	91.47	128.08	111.91	331.74	343.76	351.74	3.16	2.49	20.65	11.82	11.52	331.74	343.76	351.74	23.59	10.82	13.375	6.655
MmugDNA.32841.1.S1_at	MmugDNA.32841.1	gDNA.Hs.204121.0.S1		MmugDNA.32841.1	142.2	211.51	109.93	209.15	342.05	487.85	2.25	1.22	18.08	9.68	14.15	209.15	342.05	487.85	24.11	12.08	13.18	6.65
MmugDNA.35490.1.S1_at	MmugDNA.35490.1	gDNA.Hs.17126.0.A1		MmugDNA.35490.1	10.6	19.01	21.24	937.29	127.43	1246.89	44.87	9.68	61.85	47.27	43.54	937.29	127.43	1246.89	15.07	3.62	29.97	6.65
MmugDNA.33100.1.S1_s_at	CABP4: similar to Calcium-binding protein 4 (CaBP4)	gDNA.Hs2.143036.1.S1	711973	MmugDNA.33100.1	71.63	67.54	102.69	654.27	270.53	373.21	5.15	2.71	19.04	21.68	19.08	654.27	270.53	373.21	21.76	10.54	13.455	6.625
MmugDNA.38179.1.S1_at	MmugDNA.38179.1	gDNA.Hs.214910.0.A1		MmugDNA.38179.1	7.67	1	1.34	43.85	49.16	69.25	20.02	7.07	3.47	4.61	3.97	43.85	49.16	69.25	14.12	6.16	17.07	6.615
MmugDNA.11224.1.S1_at	LOC721604: hypothetical protein LOC721604	gDNA.g13623646	721604	MmugDNA.11224.1	33.16	27.82	19.91	946.82	280.09	1983.57	40.81	8.75	62.13	23.63	82.68	946.82	280.09	1983.57	19.87	4.47	30.34	6.61
MmugDNA.6279.1.S1_at	HOXB5: similar to Homeobox protein Hox-B5 (Hox-2A) (HHO.C10) (HU-1)	gDNA.Hs.22554.0.S1	696732	MmugDNA.6279.1	50.06	75.4	30.32	849.82	528.33	476.55	12.51	6.45	79.32	30.15	38.41	849.82	528.33	476.55	13.84	6.72	13.175	6.585
MmugDNA.13002.1.S1_at	MmugDNA.13002.1	gDNA.Hs.134798.0.A1		MmugDNA.13002.1	46.75	165.16	85.79	193.7	388.31	340.82	3.1	1.67	8.8	13.27	16.34	193.7	388.31	340.82	22.82	11.47	12.96	6.57
MmugDNA.5159.1.S1_x_at	MmugDNA.5159.1	gDNA.Hs.15119.1.S1		MmugDNA.5159.1	420.65	399.18	462.57	902.9	1170.24	763.25	2.21	1.68	39.3	74.87	43.25	902.9	1170.24	763.25	18.47	11.41	10.34	6.545
MmuSTS.3661.1.S1_at	CNOT4: CCR4-NOT transcription complex, subunit 4	51853688	708011	MmuSTS.3661.1	1464.82	1429.11	1131.16	2647.2	2190.65	3005.29	1.95	1.59	193.26	97.98	152.97	2647.2	2190.65	3005.29	18.59	11.48	10.27	6.535
MmugDNA.38553.1.S1_at	TFIP11: tuftelin interacting protein 11	gDNA.g5262598	712691	MmugDNA.38553.1	145.92	132.32	78.52	3116.29	1052.33	4493.54	26.2	9.23	424.36	178.43	322.98	3116.29	1052.33	4493.54	9.46	3.84	17.83	6.535
MmugDNA.29342.1.S1_at	MmugDNA.29342.1	gDNA.Hs.306452.0.S1		MmugDNA.29342.1	49.58	34.42	43.85	196.91	244.31	67.25	4.11	1.74	5.06	4.58	5.71	196.91	244.31	67.25	33.72	11.31	18.915	6.525
MmugDNA.455.1.S1_at	LOC695057: similar to additional sex combs like 2	gDNA.Hs2.13801.2.S1	695057	MmugDNA.455.1	297.2	285.98	178.38	1588.03	508.18	1107	4.23	2.12	60.58	26.11	31.01	1588.03	508.18	1107	29.15	10.84	16.69	6.48
MmugDNA.30450.1.S1_at	MmugDNA.30450.1	gDNA.Hs2.349570.1.S1		MmugDNA.30450.1	323.31	380.22	333.15	1063.59	762.37	801.94	2.53	1.91	47.9	49.04	42.14	1063.59	762.37	801.94	19.09	11.01	10.81	6.46
MmugDNA.32102.1.S1_at	MmugDNA.32102.1	gDNA.Hs.98960.0.A1		MmugDNA.32102.1	7.03	13.28	2.5	68.06	26.27	58.96	6.86	2.86	1.92	2.12	1	68.06	26.27	58.96	36.42	10.02	21.64	6.44
MmugDNA.29120.1.S1_at	MmugDNA.29120.1	gDNA.Hs.194589.0.A1		MmugDNA.29120.1	114.13	115.27	142.32	418.59	443.66	373.23	3.34	2.38	29.64	18	19.42	418.59	443.66	373.23	17.42	10.49	10.38	6.435
MmugDNA.11146.1.S1_at	LOC693403: hypothetical protein LOC693403	gDNA.Hs.93090.0.A1	693403	MmugDNA.11146.1	59.2	180.63	244.4	646.13	431.11	327.27	2.9	1.56	33.54	14.66	25.46	646.13	431.11	327.27	18.9	11.3	10.9	6.43
Mmu.3693.1.A1_at	Similar to splicing factor p54	CN644726		Mmu.3693.1	76.3	57.37	43.07	449.17	266.92	204.67	5.27	2.98	7.94	5.95	5.85	449.17	266.92	204.67	47.22	9.88	26.245	6.43
MmugDNA.30702.1.S1_x_at	MmugDNA.30702.1	gDNA.Hs.271809.0.S1		MmugDNA.30702.1	36.28	34.61	40.49	752.39	304.23	1028.82	18.99	8.67	89.13	71.8	80.52	752.39	304.23	1028.82	8.65	4.18	13.82	6.425
MmuSTS.4778.1.S1_at	LOC721324: similar to fibroblast growth factor 9	47776623	721324	MmuSTS.4778.1	45.4	39.98	5.15	318.38	90.21	453.84	9.61	3.25	9.84	8.28	16.9	318.38	90.21	453.84	25.51	9.53	17.56	6.39
MmuSTS.2622.1.S1_at	ZNF193: zinc finger protein 193	62000452	703493	MmuSTS.2622.1	162.82	172.53	154.86	814.49	423.08	373.86	3.29	1.88	26.28	25.91	18.92	814.49	423.08	373.86	22.49	10.87	12.89	6.375
MmugDNA.22301.1.S1_at	LOC710169 /// LOC711053 /// LOC718898 /// LOC720784 /// LOC722256: similar to pregnancy specific beta-1-glycoprotein 11 isoform 1 /// similar to pregnancy specific beta-1-glycoprotein 7 /// similar to pregnancy specific beta-1-glycoprotein 1 /// similar to Pregnancy-specific beta-1-glycoprotein 8 precursor (PSBG-8)	gDNA.g4506166	710169 /// 711053 /// 718898 /// 720784 /// 722256	MmugDNA.22301.1	119.49	91.46	124.27	343.44	567.5	186.35	3.3	1.63	9.53	25.76	4.02	343.44	567.5	186.35	28.6	11.11	15.95	6.37
MmuSTS.904.1.S1_at	LOC698281: similar to epidermal growth factor receptor pathway substrate 8-like protein 1 isoform a	62000175	698281	MmuSTS.904.1	66.19	65.28	75.78	538.21	121.75	572.88	6	2.32	13.62	15.81	16.53	538.21	121.75	572.88	27.21	10.42	16.605	6.37
MmugDNA.5507.1.S1_at	MmugDNA.5507.1	gDNA.Hs.155651.1.A1		MmugDNA.5507.1	54.99	91.1	155.56	368.32	642.29	196.47	3.93	1.67	9.37	11.4	20.31	368.32	642.29	196.47	30.82	11.03	17.375	6.35
MmuSTS.347.1.S1_at	LOC701667: similar to keratin 24	51853889	701667	MmuSTS.347.1	1.21	2.74	1.01	31.16	37.02	30.11	22.08	6.92	1.16	3.23	4.64	31.16	37.02	30.11	11.67	5.73	16.875	6.325
MmunewRS.1048.1.S1_s_at	LOC713895: similar to olfactory receptor, family 52, subfamily E, member 8	52353325	713895	MmunewRS.1048.1	28.97	35.44	33.12	82.2	83.16	76.4	2.44	1.88	1.51	7.2	2.4	82.2	83.16	76.4	22.37	10.77	12.405	6.325
MmuSTS.1849.1.S1_at	LOC714399: similar to CD38 antigen	49533100	714399	MmuSTS.1849.1	18.73	36.32	19.23	137.24	213.09	94.08	6.28	3.17	12.05	6.93	5.9	137.24	213.09	94.08	18.8	9.42	12.54	6.295
MmugDNA.37355.1.S1_at	MmugDNA.37355.1	gDNA.Hs.306719.0.S1		MmugDNA.37355.1	11.67	14.35	22.44	166.71	67.1	112.37	7.59	3.73	3.15	10.61	2.64	166.71	67.1	112.37	21.44	8.84	14.515	6.285
MmugDNA.1225.1.S1_x_at	MmugDNA.1225.1	gDNA.Hs2.352352.1.S1		MmugDNA.1225.1	933.96	613.17	956.51	2906.91	1520.47	1622.13	2.39	1.41	76.07	105.83	80.45	2906.91	1520.47	1622.13	23.78	11.15	13.085	6.28
MmugDNA.42291.1.S1_at	GRK6: G protein-coupled receptor kinase 6	gDNA.Hs.76297.0.A1	700000	MmugDNA.42291.1	577.23	631.13	462.75	2710.86	929.28	1938.81	3.32	1.79	76.85	83.82	96.12	2710.86	929.28	1938.81	22.12	10.71	12.72	6.25
MmugDNA.4121.1.S1_at	MmugDNA.4121.1	gDNA.Hs2.377191.1.A1		MmugDNA.4121.1	92.4	101.78	137.14	287.79	207.48	344.25	2.6	1.7	19.73	9.93	16.98	287.79	207.48	344.25	17.69	10.79	10.145	6.245
MmugDNA.37263.1.S1_at	MmugDNA.37263.1	gDNA.Hs.133538.0.A1		MmugDNA.37263.1	20.03	8.88	19.69	288.95	207.02	350.7	18.06	7.4	31.87	26.15	25.01	288.95	207.02	350.7	9.5	5.04	13.78	6.22
MmuSTS.4741.1.S1_at	F2RL1: coagulation factor II (thrombin) receptor-like 1	47776606	707479	MmuSTS.4741.1	216.59	182.17	163.98	474.71	458.35	316.16	2.23	1.71	20.48	10.47	30.95	474.71	458.35	316.16	20.5	10.72	11.365	6.215
MmugDNA.19325.1.S1_at	MmugDNA.19325.1	gDNA.Hs.250568.0.S1		MmugDNA.19325.1	48.48	63.74	37.53	225.88	181.04	75.51	3.05	1.51	5.7	8.4	5.51	225.88	181.04	75.51	23.98	10.91	13.515	6.21
MmugDNA.13862.1.S1_at	KIAA2026: KIAA2026 protein	gDNA.Hs.321062.0.S1	717388	MmugDNA.13862.1	58.43	30.18	10.4	460.74	1088.65	1460.46	34.05	10.07	261.05	223.55	166.54	460.74	1088.65	1460.46	4.72	2.31	19.385	6.19
MmugDNA.27760.1.S1_at	LOC704410: similar to GRB2-related adaptor protein 2	gDNA.g4758475	704410	MmugDNA.27760.1	21.88	2.7	1	163.73	18.32	88.78	10.91	2.23	2.32	1.36	1	163.73	18.32	88.78	67.55	10.1	39.23	6.165
MmugDNA.23403.1.A1_at	MmugDNA.23403.1	gDNA.Hs.274285.0.A1		MmugDNA.23403.1	21.92	1.14	120.23	1029.02	427.3	1361.92	18.23	2.7	11.41	18.23	14.83	1029.02	427.3	1361.92	59.57	9.61	38.9	6.155
MmugDNA.18104.1.S1_at	MmugDNA.18104.1	gDNA.Hs.130744.0.A1		MmugDNA.18104.1	19.28	34.69	17.07	116.46	82.14	115.52	4.59	2.46	7.27	6.98	7.01	116.46	82.14	115.52	15.24	9.81	9.915	6.135
MmugDNA.948.1.S1_at	LOC722312: similar to lipophilin B precursor	gDNA.g10947028	722312	MmugDNA.948.1	241.76	267.88	127.56	505.11	479.22	340.15	2.09	1.43	33.54	24.12	30.4	505.11	479.22	340.15	14.83	10.83	8.46	6.13
MmugDNA.10249.1.S1_at	MmugDNA.10249.1	gDNA.g13375629		MmugDNA.10249.1	2.37	1.83	1	24.22	92.81	42.29	31.49	7.7	2.35	1	6.59	24.22	92.81	42.29	16.11	4.54	23.8	6.12
MmugDNA.15368.1.S1_at	MmugDNA.15368.1	gDNA.Hs2.336955.1.S1		MmugDNA.15368.1	1	1.51	1	18.05	21.09	19.25	16.92	6	1	1.18	1.05	18.05	21.09	19.25	18.5	6.24	17.71	6.12
Mmu.15247.40.S1_at	LOC710532 /// LOC710809 /// LOC710972 /// LOC720554 /// LOC722256 /// LOC722469 /// LOC723237 /// PSG2: similar to Carcinoembryonic antigen-related cell adhesion molecule 1 precursor (Biliary glycoprotein 1) (BGP-1) (Murine hepatitis virus receptor) (MHV-R) (Biliary glycoprotein D) /// similar to pregnancy specific beta-1-glycoprotein 3 /// similar to pregnancy specific beta-1-glycoprotein 7 /// …	CN647868	710532 /// 710809 /// 710972 /// 720554 /// 722249 /// 722256 /// 722469 /// 723237	Mmu.15247.40	18.21	10.85	13.36	290.78	100.88	236.41	15.13	8.05	33.9	21.75	23.54	290.78	100.88	236.41	8.12	4.18	11.625	6.115
MmugDNA.22081.1.S1_at	MmugDNA.22081.1	gDNA.Hs.32677.0.A1		MmugDNA.22081.1	48.78	39.85	9.99	85.55	104.31	57.54	2.5	1.35	2.58	6.72	1.29	85.55	104.31	57.54	24.95	10.85	13.725	6.1
MmugDNA.37750.1.S1_x_at	MmugDNA.37750.1	gDNA.Hs.289020.0.A1		MmugDNA.37750.1	132.03	115.51	189.65	2547.61	1076.17	2219.1	13.51	7.38	244.91	242.37	217.98	2547.61	1076.17	2219.1	8.23	4.79	10.87	6.085
MmuSTS.650.1.S1_at	MmuSTS.650.1	47776754		MmuSTS.650.1	16.65	5.32	16.41	254.75	171.9	138.21	14.53	7.73	29.93	3.5	10.39	254.75	171.9	138.21	17.05	4.43	15.79	6.08
MmugDNA.2083.1.S1_at	MmugDNA.2083.1	gDNA.g4507052		MmugDNA.2083.1	366.92	383.04	415.23	1470	736.26	733.47	2.51	1.43	33.5	41.23	34.29	1470	736.26	733.47	26.95	10.69	14.73	6.06
MmugDNA.17719.1.S1_x_at	MmugDNA.17719.1	gDNA.Hs.299487.0.S1		MmugDNA.17719.1	262.94	269.2	125.16	4201.01	2414.65	4764.24	17.96	10.38	1523.46	1680.48	1264.71	4201.01	2414.65	4764.24	2.56	1.73	10.26	6.055
MmugDNA.18772.1.S1_at	MmugDNA.18772.1	gDNA.Hs.153590.0.A1		MmugDNA.18772.1	327.56	263.36	248.99	762.21	672.31	580.7	2.31	1.67	53.74	37.29	28.95	762.21	672.31	580.7	16.95	10.43	9.63	6.05
MmugDNA.28872.1.S1_at	MmugDNA.28872.1	gDNA.Hs.46473.0.A1		MmugDNA.28872.1	12.19	32.57	21.16	360.59	264.49	52.5	11.53	2.89	5.66	10.45	2.56	360.59	264.49	52.5	37.78	9.19	24.655	6.04
MmunewRS.702.1.S1_s_at	LOC697909: similar to forkhead box A1	24497500	697909	MmunewRS.702.1	17.11	13.86	13.58	415.22	5.35	495.41	20.56	3.71	5.47	5.73	7.78	415.22	5.35	495.41	47.17	8.36	33.865	6.035
MmunewRS.13.1.S1_at	MmunewRS.13.1	46409549		MmunewRS.13.1	1	2.24	1	85.45	7.12	93.95	44.02	7.04	3.14	4.26	1.21	85.45	7.12	93.95	23.02	5.03	33.52	6.035
MmugDNA.28329.1.S1_at	MmugDNA.28329.1	gDNA.Hs.104720.0.A1		MmugDNA.28329.1	2.58	1.32	1.26	82.21	22.15	154.24	53.55	8.86	12.69	3.05	3.87	82.21	22.15	154.24	15.21	3.2	34.38	6.03
MmugDNA.1063.1.S1_at	LOC695361: similar to Methyltransferase-like protein	gDNA.Hs2.135146.2.S1	695361	MmugDNA.1063.1	242.91	268.88	214.85	472.88	402.79	327.08	1.66	1.24	14.47	17.37	19.13	472.88	402.79	327.08	23.54	10.79	12.6	6.015
MmunewRS.671.1.S1_at	MmunewRS.671.1	22538795		MmunewRS.671.1	109.87	133.81	67.71	283.11	281.12	230.19	2.56	1.8	24.36	8.88	13.95	283.11	281.12	230.19	18.05	10.21	10.305	6.005
MmugDNA.38194.1.S1_at	ESR2: estrogen receptor 2 (ER beta)	gDNA.g4894662	574110	MmugDNA.38194.1	86.45	30.75	18.62	317.63	38.72	499.13	5.95	1.25	3.54	3.58	5.05	317.63	38.72	499.13	69.55	10.74	37.75	5.995
MmugDNA.21291.1.S1_at	MmugDNA.21291.1	gDNA.Hs2.58670.1.A1		MmugDNA.21291.1	89.08	103.28	40.3	315.57	239.89	187.22	3.35	1.92	13.26	6.11	5.85	315.57	239.89	187.22	33.54	10.04	18.445	5.98
MmugDNA.12962.1.S1_s_at	LOC719875: similar to death effector domain-containing protein	gDNA.g3152663	719875	MmugDNA.12962.1	334.66	226.88	192.13	1465.28	658.64	1146.02	4.29	2.56	86.42	64.44	71.67	1465.28	658.64	1146.02	14.93	9.38	9.61	5.97
MmugDNA.26653.1.S1_at	MmugDNA.26653.1	gDNA.Hs.18955.0.S2		MmugDNA.26653.1	12.28	9.23	6.04	128.1	99.63	32.58	9.37	3.55	3.03	1	5.38	128.1	99.63	32.58	24.5	8.36	16.935	5.955
MmugDNA.42372.1.S1_at	MmugDNA.42372.1	gDNA.Hs.181483.0.A1		MmugDNA.42372.1	18.21	17.42	13.5	394.48	13.34	581.1	20.36	3.32	8.23	3.71	6.31	394.48	13.34	581.1	53.15	8.58	36.755	5.95
MmugDNA.35568.1.S1_at	LOC700183: similar to Zinc finger protein 64, isoforms 3 and 4 (Zinc finger protein 338)	gDNA.g11545802	700183	MmugDNA.35568.1	450.6	434.65	467.95	734.11	739.32	628.88	1.54	1.33	50.33	59.86	45.57	734.11	739.32	628.88	13.54	10.56	7.54	5.945
MmugDNA.16679.1.S1_x_at	MmugDNA.16679.1	gDNA.g10518341		MmugDNA.16679.1	1415.04	1467.64	1975.32	4183.82	3263.62	4683.63	2.5	1.94	286.87	388.06	255.05	4183.82	3263.62	4683.63	13.02	9.94	7.76	5.94
MmugDNA.26193.1.S1_at	LOC704014: similar to RAR-related orphan receptor A isoform b	gDNA.g451563	704014	MmugDNA.26193.1	310.27	316.92	210.95	1041.8	642.9	756.39	2.92	2.06	77	30.14	45.59	1041.8	642.9	756.39	16.95	9.81	9.935	5.935
MmugDNA.34052.1.S1_at	MmugDNA.34052.1	gDNA.Hs2.434193.1.S1		MmugDNA.34052.1	66.75	80.41	47.14	190.14	81.55	150.18	2.19	1.21	6.89	3.1	3.84	190.14	81.55	150.18	31.56	10.65	16.875	5.93
MmugDNA.8117.1.S1_at	LOC715828: similar to WW domain-containing adapter with a coiled-coil region isoform 1	gDNA.g8924074	715828	MmugDNA.8117.1	606.78	564.36	631.72	4085.36	1851.01	3936.58	5.48	3.41	280.51	139.84	199.84	4085.36	1851.01	3936.58	16.68	8.42	11.08	5.915
MmugDNA.18180.1.S1_at	MmugDNA.18180.1	gDNA.Hs.222312.0.A1		MmugDNA.18180.1	54.4	38.15	50.41	283.03	46.03	272.96	4.39	1.25	4.61	4.51	8.19	283.03	46.03	272.96	37.72	10.56	21.055	5.905
MmugDNA.37046.1.S1_at	MmugDNA.37046.1	gDNA.Hs2.353773.1.A1		MmugDNA.37046.1	83.39	52.35	47.85	351.7	169.78	178.69	3.73	2	11.04	8.68	2.94	351.7	169.78	178.69	34.33	9.8	19.03	5.9
MmuSTS.3886.1.S1_at	CNTF: similar to Ciliary neurotrophic factor (CNTF)	62000625	701907	MmuSTS.3886.1	73.31	124.3	70.39	232.81	166.67	167.3	2.12	1.39	10.66	6.95	9.45	232.81	166.67	167.3	21.08	10.4	11.6	5.895
MmugDNA.21523.1.S1_at	MRGPRX2: MAS-related GPR, member X2	gDNA.Hs2.350566.1.S1	692078	MmugDNA.21523.1	32.59	25.94	49.13	75.89	116.34	58.08	2.36	1.23	2.96	5.6	1.77	75.89	116.34	58.08	24.49	10.52	13.425	5.875
MmugDNA.11996.1.S1_at	LOC697196: similar to sprouty-related protein with EVH-1 domain 2	gDNA.Hs.173108.1.A1	697196	MmugDNA.11996.1	369.98	291.24	426.93	1122.35	661.29	576.33	2.19	1.33	41.6	48.96	41.32	1122.35	661.29	576.33	18.15	10.42	10.17	5.875
MmugDNA.5996.1.S1_at	LOC695959: similar to nudix-type motif 11	gDNA.g8922558	695959	MmugDNA.5996.1	154.17	193.58	159.41	510.5	384.88	309.15	2.36	1.72	11.46	11.39	25.96	510.5	384.88	309.15	27.1	10.02	14.73	5.87
MmugDNA.4368.1.S1_at	TCEA2: transcription elongation factor A protein 2	gDNA.g4507384	694026	MmugDNA.4368.1	103.28	88.75	61.51	310.72	272.29	224.18	3.16	2.07	14.69	18.99	15.34	310.72	272.29	224.18	16.79	9.67	9.975	5.87
MmurRNA.2.1.S1_at	MmurRNA.2.1	AFFX-HS-28SrRNA		MmurRNA.2.1	576.04	765.15	310.79	4283.53	1367.72	3983.7	5.85	2.85	246.99	104.25	184.95	4283.53	1367.72	3983.7	18.77	8.89	12.31	5.87
MmugDNA.35585.1.S1_at	LOC699141: similar to chromosome X open reading frame 2	gDNA.g4503176	699141	MmugDNA.35585.1	24.67	14.57	8.19	59.24	139.05	46.75	5.1	1.84	2.53	3.37	2.78	59.24	139.05	46.75	27.94	9.89	16.52	5.865
MmugDNA.19697.1.S1_x_at	MmugDNA.19697.1	gDNA.Hs2.146603.1.S1		MmugDNA.19697.1	190.27	127.21	180.69	3727.17	1365.37	3472.3	17.07	8.91	632.1	577.5	450.02	3727.17	1365.37	3472.3	5.16	2.78	11.115	5.845
MmuSTS.1401.1.S1_at	MmuSTS.1401.1	49533088		MmuSTS.1401.1	4.87	1	3.56	66.25	141.88	18.15	29.92	2.86	1	1	1	66.25	141.88	18.15	75.51	8.82	52.715	5.84
MmugDNA.4465.1.S1_at	LOC714891: similar to T cell immunoglobulin mucin 3	gDNA.Hs2.155111.3.A1	714891	MmugDNA.4465.1	82.86	55.71	15.66	144.9	197.18	94.39	2.78	1.21	1.89	7.18	7.05	144.9	197.18	94.39	26.78	10.42	14.78	5.815
MmugDNA.1318.1.S1_at	LOC715098: hypothetical protein LOC715098	gDNA.Hs.14706.0.A1	715098	MmugDNA.1318.1	5.09	3.47	4.91	44.81	33.07	40.2	8.28	3.43	4.74	1	1.38	44.81	33.07	40.2	19.63	8.18	13.955	5.805
MmunewRS.891.1.S1_x_at	MmunewRS.891.1	38348205		MmunewRS.891.1	427.6	330.33	61.36	4220.53	2511.54	4726.21	14.58	7.45	653.84	706.68	477.04	4220.53	2511.54	4726.21	6.28	4.15	10.43	5.8
MmugDNA.28694.1.S1_s_at	MmugDNA.28694.1	gDNA.g8923259		MmugDNA.28694.1	1070.74	1129.04	1092.97	2338.44	1476.91	2210.56	1.82	1.31	128.54	96.24	114.84	2338.44	1476.91	2210.56	17.86	10.19	9.84	5.75
MmugDNA.16739.1.S1_at	MmugDNA.16739.1	gDNA.Hs.158501.0.A1		MmugDNA.16739.1	265.38	297.86	306.89	762.99	460.85	523.85	2.01	1.45	20.38	28.24	20.74	762.99	460.85	523.85	26.16	10.04	14.085	5.745
MmugDNA.27831.1.S1_at	LOC702272: hypothetical protein LOC702272	gDNA.g12652742	702272	MmugDNA.27831.1	39.7	32.97	70.55	227.49	304.26	139.69	4.52	1.87	13.09	5.38	8.27	227.49	304.26	139.69	24.12	9.6	14.32	5.735
MmuSTS.3124.1.S1_at	MYST4: MYST histone acetyltransferase (monocytic leukemia) 4	62000536	704808	MmuSTS.3124.1	411.95	507.18	296.58	1566.93	648.97	1321.8	2.96	1.74	96.52	33.67	48.58	1566.93	648.97	1321.8	21.44	9.69	12.2	5.715
MmugDNA.4930.1.S1_at	LOC714113: similar to developmental pluripotency associated 2	gDNA.Hs.86950.0.A1	714113	MmugDNA.4930.1	91.95	92.2	91.88	326.77	326.86	171.04	2.96	1.83	4.57	7.07	5.34	326.77	326.86	171.04	46.43	9.6	24.695	5.715
MmugDNA.30465.1.S1_at	LOC718666: hypothetical protein LOC718666	gDNA.Hs.191573.0.A1	718666	MmugDNA.30465.1	9.88	13.96	14.2	348.68	190.02	87.04	16.81	4.09	10.4	10.98	4.35	348.68	190.02	87.04	21.8	7.31	19.305	5.7
MmugDNA.22531.1.S1_s_at	MmugDNA.22531.1	gDNA.g13569857		MmugDNA.22531.1	323.87	157.48	314.29	845.85	689.59	714.5	2.85	1.99	43.24	14.88	42.9	845.85	689.59	714.5	23.77	9.4	13.31	5.695
MmugDNA.10113.1.S1_at	MmugDNA.10113.1	gDNA.Hs.271957.0.A1		MmugDNA.10113.1	52.53	40.65	2.9	131.27	171.85	277.42	6.16	2.85	18.8	6.01	11.54	131.27	171.85	277.42	16.05	8.52	11.105	5.685
MmugDNA.40777.1.S1_x_at	MmugDNA.40777.1	gDNA.g7707407		MmugDNA.40777.1	3.6	1	9.14	86.57	46.05	29.99	12.43	4.58	2.88	3.74	2.97	86.57	46.05	29.99	17.52	6.79	14.975	5.685
MmuSTS.3543.1.S1_at	CARD4: caspase recruitment domain family, member 4	51853658	695655	MmuSTS.3543.1	324.77	314.96	449.27	955.99	653.47	716.46	2.14	1.61	32.45	54.84	22.83	955.99	653.47	716.46	23.43	9.75	12.785	5.68
MmugDNA.27459.1.S1_at	MmugDNA.27459.1	gDNA.Hs.197683.0.A1		MmugDNA.27459.1	8.56	4.4	2.41	78.23	25.31	110.78	13.92	4.05	1	5.4	1.99	78.23	25.31	110.78	26.61	7.26	20.265	5.655
MmugDNA.24049.1.S1_at	MmugDNA.24049.1	gDNA.Hs.192121.0.A1		MmugDNA.24049.1	13.03	18.43	20	252.87	59.57	220.08	10.84	4.32	12.22	8.36	10.52	252.87	59.57	220.08	17.65	6.99	14.245	5.655
MmugDNA.11932.1.S1_at	MmugDNA.11932.1	gDNA.Hs.166254.1.S1		MmugDNA.11932.1	85.68	45.89	24.01	170.59	125.75	130.18	2.84	1.64	3.49	5.82	10.89	170.59	125.75	130.18	23.98	9.66	13.41	5.65
MmugDNA.7138.1.S1_at	MmugDNA.7138.1	gDNA.Hs.202037.0.A1		MmugDNA.7138.1	2.08	4.12	18.07	119.34	57.67	45.02	14.22	2.4	2.11	2.45	1.45	119.34	57.67	45.02	39.16	8.87	26.69	5.635
MmugDNA.7769.1.S1_at	RND2: similar to Rho-related GTP-binding protein RhoN (Rho family GTPase 2) (Rnd2) (Rho7)	gDNA.Hs.99034.0.S2	712559	MmugDNA.7769.1	9.71	8.49	22.45	131.82	75.31	56.5	6.44	3.19	1.72	1.52	1.79	131.82	75.31	56.5	53.03	8.08	29.735	5.635
MmugDNA.6964.1.S1_at	MmugDNA.6964.1	gDNA.Hs.97319.0.A1		MmugDNA.6964.1	119.24	100.35	44.04	318.56	329.05	151.38	2.95	1.57	14.54	19.97	3.9	318.56	329.05	151.38	19.92	9.69	11.435	5.63
MmugDNA.19293.1.S1_at	MmugDNA.19293.1	gDNA.Hs.292245.0.A1		MmugDNA.19293.1	3.44	7.62	2.61	47.83	21.05	88.77	13.13	3.36	1.24	1.08	1.64	47.83	21.05	88.77	38.42	7.89	25.775	5.625
MmugDNA.33652.1.S1_at	MmugDNA.33652.1	gDNA.Hs.125511.0.S1		MmugDNA.33652.1	17.95	2.94	13.98	99.29	71.5	38.44	6.08	2.84	6.37	1	1	99.29	71.5	38.44	32.67	8.39	19.375	5.615
MmugDNA.26589.1.S1_x_at	MmugDNA.26589.1	gDNA.Hs.264887.0.A1		MmugDNA.26589.1	91.5	78.57	90.8	2542.35	656.77	2106.69	19.99	8.94	351.62	418.18	343.35	2542.35	656.77	2106.69	4.82	2.26	12.405	5.6
MmugDNA.41109.1.S1_at	MmugDNA.41109.1	gDNA.Hs.288478.0.S1		MmugDNA.41109.1	1	5.28	4.9	83.85	98.36	22.98	23.56	3.05	2.71	1	2.75	83.85	98.36	22.98	36.1	8.13	29.83	5.59
MmugDNA.42610.1.S1_at	ACHE: acetylcholinesterase	gDNA.Hs.154495.0.S1	713370	MmugDNA.42610.1	1	3.4	1	29.97	24.05	34.03	17.64	7.36	3.45	2.52	3.4	29.97	24.05	34.03	9.31	3.81	13.475	5.585
MmugDNA.24291.1.S1_s_at	SERPINA1: serine (or cysteine) proteinase inhibitor, clade A (alpha-1 antiproteinase, antitrypsin), member 1	gDNA.g7770182	701361	MmugDNA.24291.1	11.7	25.88	34.91	97.74	54.43	42.6	2.55	1.23	1.26	3.24	1.29	97.74	54.43	42.6	37.85	9.91	20.2	5.57
MmugDNA.30135.1.S1_at	MmugDNA.30135.1	gDNA.Hs.263209.1.A1		MmugDNA.30135.1	51.53	15.03	48.45	159.53	235.2	170.1	5.19	2.45	12.17	14.58	12.85	159.53	235.2	170.1	14.51	8.65	9.85	5.55
MmunewRS.1031.1.S1_at	LOC704239: similar to keratin associated protein 15-1	31790997	704239	MmunewRS.1031.1	24.23	29.6	33.53	180.08	64.87	90.89	3.93	1.77	6.7	5.38	3.59	180.08	64.87	90.89	21.75	9.29	12.84	5.53
MmugDNA.3291.1.S1_at	MmugDNA.3291.1	gDNA.Hs.136233.0.S1		MmugDNA.3291.1	91.67	55.67	53.04	443.41	174.42	212.22	4.1	1.92	7.91	17.85	11.28	443.41	174.42	212.22	23.2	8.98	13.65	5.45
Mmu.2763.1.S1_at	Mmu.2763.1	CN643097		Mmu.2763.1	1	56.14	50.86	121.49	203.44	116.32	4.15	1.99	3.9	9.46	3.23	121.49	203.44	116.32	29.31	8.91	16.73	5.45
MmugDNA.711.1.S1_at	LOC715889: similar to HLA-B associated transcript 4	gDNA.Hs.247478.0.S1	715889	MmugDNA.711.1	909.61	932.33	972.54	2393.92	1696.39	1573.97	2	1.39	161.99	101.31	79.12	2393.92	1696.39	1573.97	16.25	9.5	9.125	5.445
MmugDNA.32888.1.S1_at	MmugDNA.32888.1	gDNA.g13376362		MmugDNA.32888.1	38.61	74.91	45.47	702.14	344.24	632.66	10.49	6.17	96.87	59.4	57.86	702.14	344.24	632.66	7.91	4.71	9.2	5.44
MmugDNA.32524.1.S1_at	MmugDNA.32524.1	gDNA.Hs2.382681.1.S1		MmugDNA.32524.1	4.25	30.07	1.59	104.45	73.18	133.07	8.29	3.16	4.34	10.69	3.16	104.45	73.18	133.07	16.63	7.71	12.46	5.435
MmugDNA.34364.1.S1_at	HPS4: light ear protein	gDNA.Hs2.6657.2.S1	712549	MmugDNA.34364.1	15.89	20.13	21.02	143.21	45.66	88	5.01	2.32	3.14	7.36	1.54	143.21	45.66	88	24.85	8.54	14.93	5.43
MmugDNA.20399.1.S1_at	LOC701431: similar to glucokinase regulatory protein	gDNA.g4557620	701431	MmugDNA.20399.1	44.9	14.26	28.67	150.13	60.44	70.22	3.24	1.44	2.88	5.13	2.03	150.13	60.44	70.22	27.44	9.41	15.34	5.425
MmugDNA.15153.1.S1_at	LOC712988: similar to hairy/enhancer-of-split related with YRPW motif 2	gDNA.g6912413	712988	MmugDNA.15153.1	13.28	32.31	18.1	285.32	109.89	66.95	6.89	1.58	4.1	4.8	1.42	285.32	109.89	66.95	42.11	9.22	24.5	5.4
MmugDNA.14340.1.S1_s_at	MmugDNA.14340.1	gDNA.Hs.301048.0.S1		MmugDNA.14340.1	370.52	428.23	345.05	2248.36	1512.17	1882.13	4.94	3.84	116.7	182.97	152.17	2248.36	1512.17	1882.13	12.67	6.94	8.805	5.39
MmugDNA.39259.1.S1_at	MmugDNA.39259.1	gDNA.Hs.54547.0.A1		MmugDNA.39259.1	11.55	2.6	55.87	577.82	116.96	678.75	19.24	5.15	33.4	25.23	25.56	577.82	116.96	678.75	16.57	5.62	17.905	5.385
MmugDNA.27514.1.S1_at	MmugDNA.27514.1	gDNA.Hs.182874.0.S1		MmugDNA.27514.1	1	1	1.99	36.82	9.96	40.65	25.36	5.49	3.28	1	1	36.82	9.96	40.65	17.88	5.27	21.62	5.38
MmugDNA.37934.1.S1_at	LOC721325: similar to Transcription factor E2-alpha (Immunoglobulin enhancer-binding factor E12/E47) (Transcription factor 3) (TCF-3) (Immunoglobulin transcription factor 1) (Transcription factor ITF-1) (Kappa-E2-binding factor)	gDNA.Hs.101047.1.S1	721325	MmugDNA.37934.1	194.43	137.2	136.65	299.65	429.86	532.8	2.79	1.73	25.81	32.61	13.87	299.65	429.86	532.8	17.73	9.02	10.26	5.375
MmugDNA.6999.1.S1_at	MmugDNA.6999.1	gDNA.Hs.55296.2.S1		MmugDNA.6999.1	126.23	151.06	101.83	3314.46	977.2	3201.12	19.03	7.29	258.44	321.99	225.11	3314.46	977.2	3201.12	8.91	3.45	13.97	5.37
MmugDNA.29522.1.S1_at	MmugDNA.29522.1	gDNA.g1841524		MmugDNA.29522.1	388.29	329.03	353.63	1191.53	748.86	952.54	2.72	2.07	73.79	101.61	57.62	1191.53	748.86	952.54	12.45	8.67	7.585	5.37
MmugDNA.5520.1.S1_at	MmugDNA.5520.1	gDNA.Hs2.385554.1.S1		MmugDNA.5520.1	40.31	35.98	42.03	75.1	71.93	80.58	1.94	1.27	2.21	6.24	2.85	75.1	71.93	80.58	20.87	9.46	11.405	5.365
MmugDNA.37857.1.S1_at	APAF1: apoptotic protease activating factor	gDNA.g13506924	694164	MmugDNA.37857.1	635.2	579.47	710.28	2621.66	1443.63	1989.11	3.03	2.08	114.89	205.14	98.34	2621.66	1443.63	1989.11	15.11	8.65	9.07	5.365
MmugDNA.948.1.S1_x_at	LOC722312: similar to lipophilin B precursor	gDNA.g10947028	722312	MmugDNA.948.1	232.45	227.61	131.99	491.53	403.65	370.16	2.14	1.6	36.69	41.08	31.17	491.53	403.65	370.16	11.59	9.12	6.865	5.36
Mmu.7531.1.S1_at	LOC719963: hypothetical protein LOC719963	CN803119	719963	Mmu.7531.1	23.8	17.11	23.47	48.76	175.57	92.25	5.01	1.51	2.34	1.46	5.35	48.76	175.57	92.25	42.1	9.16	23.555	5.335
MmugDNA.4720.1.S1_s_at	MmugDNA.4720.1	gDNA.Hs.117688.1.A1		MmugDNA.4720.1	31.05	10.32	2.4	172.2	87.37	297.35	13.67	2.94	2.72	9.34	2.93	172.2	87.37	297.35	34.33	7.73	24	5.335
MmugDNA.37555.1.S1_at	LOC716931: hypothetical protein LOC716931	gDNA.Hs.59609.0.S1	716931	MmugDNA.37555.1	67.73	40.2	92.56	350.1	166.89	271.54	4.09	2.38	22.9	16.41	16.95	350.1	166.89	271.54	14.41	8.25	9.25	5.315
MmugDNA.40613.1.S1_x_at	MmugDNA.40613.1	gDNA.Hs.287675.0.S1		MmugDNA.40613.1	534.3	285.13	196.43	5944.47	2807.67	5920.43	16.5	6.94	927.99	946.19	536.26	5944.47	2807.67	5920.43	6.17	3.69	11.335	5.315
MmugDNA.21453.1.S1_at	MmugDNA.21453.1	gDNA.Hs2.407349.1.S1		MmugDNA.21453.1	96.25	164.49	121.42	2686.91	916.23	2181.12	14.87	6.78	282.84	313.01	229.9	2686.91	916.23	2181.12	7.04	3.84	10.955	5.31
MmugDNA.32978.1.S1_at	MmugDNA.32978.1	gDNA.Hs.333042.0.A1		MmugDNA.32978.1	11.09	15.64	65.68	159.34	45.94	133.21	4.01	1.34	2.59	2.96	6.82	159.34	45.94	133.21	25.43	9.27	14.72	5.305
MmugDNA.4786.1.S1_at	MmugDNA.4786.1	gDNA.Hs.7960.1.A1		MmugDNA.4786.1	12.27	19.06	10.91	142.99	220.02	112.83	11.36	3.64	3.57	3.25	12.8	142.99	220.02	112.83	25.04	6.96	18.2	5.3
MmugDNA.31702.1.S1_at	LOC697803: similar to UBX domain containing 8	gDNA.Hs.76591.0.S1	697803	MmugDNA.31702.1	1.4	2.8	2.01	12.83	15.39	19.78	8.17	3.54	1	1.44	1.08	12.83	15.39	19.78	13.88	7.06	11.025	5.3
MmuSTS.2998.1.S1_at	LOC693888: similar to nucleoporin 133kDa	59676099	693888	MmuSTS.2998.1	16.26	8.68	8.23	276.95	25.99	224.75	16.07	3.9	5.22	9.31	7.28	276.95	25.99	224.75	24.67	6.69	20.37	5.295
Mmu.2776.1.S1_at	IDH1: isocitrate dehydrogenase 1 (NADP+), soluble	CO646051	710019	Mmu.2776.1	26.41	16.56	13.81	366.18	189.52	466.97	18.04	9.29	98.01	160.58	188.17	366.18	189.52	466.97	2.36	1.29	10.2	5.29
MmugDNA.5031.1.S1_at	GPR17: G protein-coupled receptor 17	gDNA.Hs.46453.1.S1	699576	MmugDNA.5031.1	1.12	29.78	72.93	550.72	343.45	64.18	9.58	2.2	10.23	9.4	7.41	550.72	343.45	64.18	35.52	8.38	22.55	5.29
MmugDNA.28364.1.S1_at	MmugDNA.28364.1	gDNA.Hs.147142.0.A1		MmugDNA.28364.1	112.86	102.05	63.46	288.3	133.79	176.01	2.16	1.26	5.33	14.36	6.39	288.3	133.79	176.01	26.8	9.31	14.48	5.285
MmugDNA.3788.1.S1_at	MmugDNA.3788.1	gDNA.Hs.63386.0.A1		MmugDNA.3788.1	10.14	44.6	13.08	1688.52	165.79	870.98	40.48	6.34	34.26	35.1	37.58	1688.52	165.79	870.98	25	4.21	32.74	5.275
MmugDNA.35202.1.S1_at	MmugDNA.35202.1	gDNA.Hs2.379097.1.S1		MmugDNA.35202.1	3.42	4.71	15.93	69.25	156.3	173.23	18.89	6.37	16.51	3.97	22.57	69.25	156.3	173.23	9.53	4.17	14.21	5.27
MmugDNA.40384.1.S1_at	LOC705233: similar to leukotriene C4 synthase	gDNA.g4505040	705233	MmugDNA.40384.1	162	89.44	60.58	288.36	203.97	168	2.14	1.26	9.06	12.8	6.08	288.36	203.97	168	25.58	9.27	13.86	5.265
MmugDNA.19579.1.S1_at	LOC701584: similar to fibroblast growth factor 10 precursor	gDNA.Hs.248049.0.S1	701584	MmugDNA.19579.1	13.15	6.06	7.26	69.16	41.33	62.42	7.07	3.7	2.85	3.21	4.85	69.16	41.33	62.42	16.22	6.82	11.645	5.26
MmugDNA.30205.1.S1_at	MmugDNA.30205.1	gDNA.Hs.279935.1.S1		MmugDNA.30205.1	6.72	5.16	31.7	105.27	56.69	82.76	5.94	2.36	3.3	4.92	5.2	105.27	56.69	82.76	18.03	8.15	11.985	5.255
MmuSTS.2090.1.S1_at	RBM11: similar to Putative RNA-binding protein 11 (RNA-binding motif protein 11)	62000332	694455	MmuSTS.2090.1	11.44	2.1	7.64	55.4	46.51	23.33	5.45	2.05	2.79	1	1	55.4	46.51	23.33	29.36	8.46	17.405	5.255
MmugDNA.29372.1.S1_at	MmugDNA.29372.1	gDNA.g4885092		MmugDNA.29372.1	50.62	47.07	38.6	173.89	122.81	84.39	2.8	1.72	9.94	8.49	5.62	173.89	122.81	84.39	15.98	8.79	9.39	5.255
MmugDNA.12415.1.S1_at	LOC710396: similar to transmembrane protein 149	gDNA.g13375912	710396	MmugDNA.12415.1	297.57	307.24	507.35	733.04	586.07	538.52	1.68	1.21	35.25	28.05	43.23	733.04	586.07	538.52	18.49	9.29	10.085	5.25
MmugDNA.33064.1.S1_at	LOC703662: similar to cisplatin resistance-associated overexpressed protein	gDNA.Hs.32112.2.S1	703662	MmugDNA.33064.1	5.8	6.65	11.38	2318.08	11.07	1242.86	159.64	8.86	63.03	30.52	33.36	2318.08	11.07	1242.86	27.78	1.62	93.71	5.24
MmugDNA.30500.1.S1_at	LOC721470: similar to euchromatic histone methyltransferase 1	gDNA.g13376092	721470	MmugDNA.30500.1	248.95	167.35	234.82	471.27	699.97	369.16	2.39	1.51	15.05	21.4	20.39	471.27	699.97	369.16	27.51	8.97	14.95	5.24
MmugDNA.28756.1.S1_at	MmugDNA.28756.1	gDNA.g8923286		MmugDNA.28756.1	1.3	1.5	1	6.19	96.71	82.3	52.55	5.88	1.1	2.74	1.58	6.19	96.71	82.3	36.5	4.59	44.525	5.235
MmuSTS.2845.1.S1_at	LOC695741: similar to SWI/SNF-related matrix-associated actin-dependent regulator of chromatin a-like 1	51854141	695741	MmuSTS.2845.1	884.86	128.79	148.51	1187.08	1261.72	2484.3	4.24	1.71	82.34	110.63	72.92	1187.08	1261.72	2484.3	18.41	8.75	11.325	5.23
MmunewRS.355.1.S1_at	LOC696964: hypothetical protein LOC696964	48717398	696964	MmunewRS.355.1	27.15	24.19	16.3	122.43	121.47	80.52	4.76	2.78	7.44	8.86	5.08	122.43	121.47	80.52	14.98	7.68	9.87	5.23
MmugDNA.5791.1.S1_at	MmugDNA.5791.1	gDNA.Hs2.303733.1.S1		MmugDNA.5791.1	1	1.08	1	59.13	32.05	7.79	33.24	6.37	1	2.62	1.63	59.13	32.05	7.79	17.9	4.05	25.57	5.21
MmugDNA.14470.1.S1_at	MmugDNA.14470.1	gDNA.Hs.172070.0.A1		MmugDNA.14470.1	96.12	57.45	116.96	206.3	218.91	168.24	2.24	1.58	7.02	20.52	11.86	206.3	218.91	168.24	14.67	8.84	8.455	5.21
Mmu.6470.1.S1_at	LOC574181: chemokine CCL18/PARC	AF449272.1	574181	Mmu.6470.1	312.75	124.91	39.89	2847.44	1028.32	1017.05	10.4	3.41	71.05	97.65	78.15	2847.44	1028.32	1017.05	19.87	7.01	15.135	5.21
MmugDNA.26329.1.S1_at	MmugDNA.26329.1	gDNA.Hs2.379809.2.S1		MmugDNA.26329.1	1.18	1	12.94	132.05	54.24	98.18	18.59	6.02	9.5	9.01	8.62	132.05	54.24	98.18	10.02	4.4	14.305	5.21
MmuSTS.1642.1.S1_at	TRPM3: transient receptor potential cation channel, subfamily M, member 3	59676510	702898	MmuSTS.1642.1	138.37	139.24	108.06	295.2	403.89	167.06	2.25	1.27	17.5	15	12.67	295.2	403.89	167.06	18.92	9.15	10.585	5.21
MmugDNA.11965.1.S1_x_at	MmugDNA.11965.1	gDNA.Hs.129013.0.A1		MmugDNA.11965.1	1.49	3.47	3.1	106.64	61.28	115.7	39.04	7.42	11.83	15.81	21.63	106.64	61.28	115.7	6.05	3	22.545	5.21
MmugDNA.23861.1.S1_s_at	LOC699359: similar to neural precursor cell expressed, developmentally down-regulated 9 isoform 1	gDNA.Hs2.390344.1.S1	699359	MmugDNA.23861.1	182.57	168.82	193.92	893.87	297.45	601.52	3.29	1.7	33.8	30.84	21.45	893.87	297.45	601.52	21.19	8.69	12.24	5.195
MmugDNA.26037.1.S1_at	MmugDNA.26037.1	gDNA.Hs.193656.0.A1		MmugDNA.26037.1	51.26	14.28	40.61	101.98	275	85	4.35	1.32	2.7	8.57	3.04	101.98	275	85	32.64	9.02	18.495	5.17
MmugDNA.25183.1.S1_at	MmugDNA.25183.1	gDNA.Hs2.407506.1.S1		MmugDNA.25183.1	39.96	52.37	81.77	589.1	218.33	607.86	8.57	3.77	36.93	42.69	35.08	589.1	218.33	607.86	12.36	6.55	10.465	5.16
MmugDNA.36336.1.S1_at	MmugDNA.36336.1	gDNA.Hs2.399886.1.S1		MmugDNA.36336.1	178.94	145.78	139.84	309.16	233.52	232.21	1.69	1.29	16.96	20.79	20.84	309.16	233.52	232.21	13.24	9.02	7.465	5.155
MmugDNA.23010.1.S1_x_at	MmugDNA.23010.1	gDNA.Hs2.363027.1.S1		MmugDNA.23010.1	228.38	323.98	254.06	4404.42	1907.55	4266.47	13.08	7.46	830.09	822.51	525.78	4404.42	1907.55	4266.47	4.93	2.85	9.005	5.155
MmugDNA.6696.1.S1_at	MmugDNA.6696.1	gDNA.g9966870		MmugDNA.6696.1	37.3	48.94	44.55	175.43	63.48	113.21	2.88	1.46	6.98	2.61	8.65	175.43	63.48	113.21	20.52	8.84	11.7	5.15
MmugDNA.12377.1.S1_at	MmugDNA.12377.1	gDNA.Hs2.350824.1.S1		MmugDNA.12377.1	4.82	8.22	1	58.84	42.51	75.97	16.64	4.9	8.21	1	3.78	58.84	42.51	75.97	13.56	5.39	15.1	5.145
MmugDNA.5522.1.S1_at	MmugDNA.5522.1	gDNA.Hs2.59821.1.S1		MmugDNA.5522.1	10.68	22.8	37.54	71.09	144.96	172.23	5.38	2.55	6.46	13.98	1.15	71.09	144.96	172.23	18.77	7.71	12.075	5.13
MmugDNA.35948.1.S1_at	LOC711898: similar to slingshot 2	gDNA.Hs2.25127.1.S1	711898	MmugDNA.35948.1	94.39	77.18	48.13	312.24	149.9	198.93	2.93	1.6	14.66	13.31	6.65	312.24	149.9	198.93	21.23	8.66	12.08	5.13
MmugDNA.412.1.S1_at	MmugDNA.412.1	gDNA.Hs.224647.0.A1		MmugDNA.412.1	5.74	1	13.62	53.31	37.31	57.18	7.94	3.39	7.02	3.8	1	53.31	37.31	57.18	13.76	6.81	10.85	5.1
MmuSTS.2100.1.S1_x_at	LOC715695: similar to rhomboid-related protein 2	62000338	715695	MmuSTS.2100.1	143.26	167.43	183.17	233.58	390.43	249.46	1.77	1.21	23.92	22.65	17.56	233.58	390.43	249.46	13.55	8.99	7.66	5.1
MmugDNA.17889.1.S1_at	LOC709735: similar to nuclear receptor subfamily 5, group A, member 2 isoform 2	gDNA.g4504342	709735	MmugDNA.17889.1	10.47	2.46	4.84	21.96	11.99	15.92	3.27	1.43	1	1	1	21.96	11.99	15.92	17.22	8.73	10.245	5.08
MmugDNA.23256.1.S1_at	LOC699365: similar to guanylate cyclase 1, soluble, alpha 3	gDNA.Hs.306079.1.A1	699365	MmugDNA.23256.1	236.95	156.5	116.72	587.87	273.85	328.12	2.53	1.3	28.38	30.04	15.22	587.87	273.85	328.12	17.29	8.85	9.91	5.075
MmugDNA.32045.1.S1_x_at	MmugDNA.32045.1	gDNA.Hs2.348316.2.S1		MmugDNA.32045.1	68.11	54.45	41.06	1198.9	433.82	1002.91	16.01	7.54	207.54	213.96	151.41	1198.9	433.82	1002.91	4.64	2.6	10.325	5.07
MmugDNA.791.1.S1_at	MmugDNA.791.1	gDNA.Hs.18106.0.A1		MmugDNA.791.1	41.62	31.72	111.55	163.61	229.21	107.61	2.61	1.24	5.18	10.09	11.23	163.61	229.21	107.61	18.86	8.89	10.735	5.065
Mmu.12672.1.S1_at	LOC695865: hypothetical protein LOC695865	CN646252	695865	Mmu.12672.1	15.3	22.09	17.84	155.56	75.03	73.43	5.5	2.89	6.19	7.7	1.72	155.56	75.03	73.43	22.06	7.24	13.78	5.065
MmugDNA.2628.1.S1_at	MmugDNA.2628.1	gDNA.Hs2.119214.1.S1		MmugDNA.2628.1	27.37	47.73	30.44	238.91	97.39	101.05	3.96	1.56	1.49	6.81	10.71	238.91	97.39	101.05	22.94	8.55	13.45	5.055
MmugDNA.16202.1.S1_at	LOC699882: similar to ankyrin repeat and SOCS box-containing protein 2	gDNA.Hs.182416.0.S2	699882	MmugDNA.16202.1	9.02	10.25	38.58	153.78	64.91	65.1	5.3	1.53	2.96	4.92	2.1	153.78	64.91	65.1	31.31	8.56	18.305	5.045
MmuSTS.1782.1.S1_at	LOC698089: similar to nuclear factor of activated T-cells, cytosolic component 1 isoform C	55774083	698089	MmuSTS.1782.1	294.72	263.4	359.12	777.65	672.13	500.29	2.12	1.6	55.29	41.1	25.91	777.65	672.13	500.29	16.95	8.48	9.535	5.04
MmugDNA.27252.1.S1_at	MmugDNA.27252.1	gDNA.Hs.181574.0.A1		MmugDNA.27252.1	46.17	52.95	26.69	761.3	209.44	990.39	15.16	3.47	24.55	19.74	23.09	761.3	209.44	990.39	28.35	6.6	21.755	5.035
MmugDNA.26264.1.S1_at	MmugDNA.26264.1	gDNA.g13027635		MmugDNA.26264.1	3.18	11.85	7.42	55.17	12.37	48.63	5.32	1.94	2.09	1	1.7	55.17	12.37	48.63	26.05	8.12	15.685	5.03
MmugDNA.37266.1.S1_at	MmugDNA.37266.1	gDNA.Hs.44066.0.A1		MmugDNA.37266.1	1	1	3.21	79.26	84.43	24.83	50.22	4.9	2	1	4.79	79.26	84.43	24.83	22.06	5.12	36.14	5.01
MmugDNA.17206.1.S1_at	MmugDNA.17206.1	gDNA.Hs2.375810.1.S1		MmugDNA.17206.1	151.74	200.36	236.41	681.59	625.83	402.65	2.96	1.66	33.91	44.94	31.85	681.59	625.83	402.65	15.46	8.36	9.21	5.01
MmugDNA.6947.1.S1_at	LOC711764: hypothetical protein LOC711764	gDNA.Hs2.288742.2.S1	711764	MmugDNA.6947.1	54.81	79.67	32.67	257.51	173.91	271.52	4.41	2.58	24.49	22.87	13.15	257.51	173.91	271.52	12.35	7.4	8.38	4.99
MmugDNA.23897.1.S1_at	MmugDNA.23897.1	gDNA.Hs.283320.0.A1		MmugDNA.23897.1	19.61	5	18.25	75	106.22	31.7	4.91	2.15	6.07	1.75	2.94	75	106.22	31.7	19.27	7.8	12.09	4.975
MmugDNA.24641.1.S1_at	MmugDNA.24641.1	gDNA.Hs.133196.1.A1		MmugDNA.24641.1	18.97	43.97	3.26	196.57	65.23	71.15	5.5	1.59	1.8	5.01	5.13	196.57	65.23	71.15	28.39	8.31	16.945	4.95
MmugDNA.6633.1.S1_at	LOC721711: similar to Fzr1 protein	gDNA.g6463684	721711	MmugDNA.6633.1	196.19	110.69	244.13	522	718.42	376.41	2.91	1.74	14.95	10.79	26.9	522	718.42	376.41	32.62	8.16	17.765	4.95
MmuSTS.4003.1.S1_at	MmuSTS.4003.1	47776529		MmuSTS.4003.1	55.07	10.27	10.11	80.55	61.01	73.1	2.93	1.38	6.86	2.69	1.39	80.55	61.01	73.1	19.55	8.5	11.24	4.94
MmugDNA.38017.1.S1_at	MmugDNA.38017.1	gDNA.Hs.293056.0.A1		MmugDNA.38017.1	35.23	45.29	37.72	141.35	66.45	104.31	2.7	1.51	2.64	6.91	5.38	141.35	66.45	104.31	23.02	8.37	12.86	4.94
MmugDNA.8517.1.S1_at	MmugDNA.8517.1	gDNA.Hs.44410.0.A1		MmugDNA.8517.1	23.82	10.51	25.89	174.8	88.39	80.36	5.81	2.93	6.84	7.61	10.53	174.8	88.39	80.36	13.97	6.95	9.89	4.94
MmugDNA.42556.1.S1_at	MmugDNA.42556.1	gDNA.Hs.153944.0.A1		MmugDNA.42556.1	205.08	121.41	198.96	378.21	414.66	273.59	2.03	1.34	22.48	21.25	18.36	378.21	414.66	273.59	17.02	8.54	9.525	4.94
MmugDNA.27242.1.S1_at	MmugDNA.27242.1	gDNA.g4506808		MmugDNA.27242.1	84.41	73.19	77.95	164.5	157	123.07	1.9	1.52	11.64	12.55	10.48	164.5	157	123.07	13.09	8.34	7.495	4.93
MmugDNA.23422.1.S1_at	LOC701569: similar to retinoblastoma-binding protein 6 isoform 2	gDNA.Hs.91065.0.S1	701569	MmugDNA.23422.1	118.81	52.92	19.25	2651.63	431.02	1833.34	27.4	8.04	350.06	282.92	291.49	2651.63	431.02	1833.34	5.35	1.81	16.375	4.925
MmugDNA.37162.1.S1_at	MmugDNA.37162.1	gDNA.Hs2.407347.1.S1		MmugDNA.37162.1	67.36	28.17	61.06	126.7	177.83	78.32	2.68	1.23	9.03	2.54	8.47	126.7	177.83	78.32	18.73	8.61	10.705	4.92
MmugDNA.40352.1.S1_at	MmugDNA.40352.1	gDNA.Hs.185831.0.A1		MmugDNA.40352.1	4.94	2.63	1.83	66.23	75.49	27.01	16.23	3.76	3.78	1.24	3.04	66.23	75.49	27.01	18.72	6.06	17.475	4.91
MmugDNA.28536.1.S1_at	LOC710423: hypothetical protein LOC710423	gDNA.Hs2.385493.1.S1	710423	MmugDNA.28536.1	18.14	28.46	19.65	112.23	69.88	54.38	3.65	2.01	7.02	4.41	4.18	112.23	69.88	54.38	16.37	7.79	10.01	4.9
MmugDNA.16270.1.S1_x_at	MmugDNA.16270.1	gDNA.Hs2.353515.1.S1		MmugDNA.16270.1	4.13	5.17	1.48	343.39	4.42	225.9	59.45	6.09	8.03	6.84	7.5	343.39	4.42	225.9	25.15	3.69	42.3	4.89
MmugDNA.27838.1.S1_at	LOC694238: similar to brain and acute leukemia, cytoplasmic isoform 1	gDNA.Hs.169395.0.S1	694238	MmugDNA.27838.1	3.86	12.57	10.25	58.58	88.17	14.52	5.73	1.26	1.45	1.39	1	58.58	88.17	14.52	44.39	8.51	25.06	4.885
MmuSTS.3056.1.S1_at	LOC703383: similar to heparan sulfate D-glucosaminyl 3-O-sulfotransferase 4	62000507	703383	MmuSTS.3056.1	1.71	9.51	7.55	28.92	193.64	68.51	15.94	1.61	1	1	1.62	28.92	193.64	68.51	81.63	8.16	48.785	4.885
MmugDNA.32343.1.S1_at	LOC693482: similar to NADH dehydrogenase [ubiquinone] 1 beta subcomplex subunit 10 (NADH-ubiquinone oxidoreductase PDSW subunit) (Complex I-PDSW) (CI-PDSW)	gDNA.Hs.198274.1.S1	693482	MmugDNA.32343.1	55.94	18.76	8.1	711.17	14.64	822.99	23.16	3.65	21.73	11.27	15.75	711.17	14.64	822.99	33.5	6.09	28.33	4.87
MmugDNA.18901.1.S1_at	LOC716978: hypothetical protein LOC716978	gDNA.Hs.200481.0.A1	716978	MmugDNA.18901.1	16.06	6.26	5.18	64.18	38.06	62.6	6.68	3.2	6.04	4.39	1.59	64.18	38.06	62.6	14.08	6.53	10.38	4.865
MmugDNA.12079.1.S1_at	ZNF133: zinc finger protein 133	gDNA.Hs2.382092.1.A1	700023	MmugDNA.12079.1	72.52	63.97	52.08	153.67	207.86	86.57	2.33	1.25	14.26	4.89	5.41	153.67	207.86	86.57	20.6	8.47	11.465	4.86
MmugDNA.23054.1.S1_at	LOC708634: similar to ion transporter protein	gDNA.g12224886	708634	MmugDNA.23054.1	623.41	756.68	561.26	2486.13	1551.82	1317.94	2.76	1.81	38.94	93.42	52.04	2486.13	1551.82	1317.94	32.13	7.89	17.445	4.85
MmugDNA.33367.1.S1_at	MmugDNA.33367.1	gDNA.g13124885		MmugDNA.33367.1	122.8	121.66	113.95	218.31	248.49	198.62	1.92	1.41	21.76	20.63	11.4	218.31	248.49	198.62	13.08	8.27	7.5	4.84
MmugDNA.7790.1.S1_at	MmugDNA.7790.1	gDNA.Hs.117062.0.A1		MmugDNA.7790.1	129.35	126.01	168.49	534.79	461.09	307.83	3.02	2.04	41.62	37.29	38.21	534.79	461.09	307.83	11.17	7.63	7.095	4.835
MmugDNA.32536.1.S1_at	MmugDNA.32536.1	gDNA.Hs.65732.0.A1		MmugDNA.32536.1	126.5	171.21	107.21	377.92	214.27	260.97	2.11	1.41	26.32	10.77	10.96	377.92	214.27	260.97	20.37	8.23	11.24	4.82
MmuSTS.2739.1.S1_at	SERTAD1: similar to SERTA domain-containing protein 1 (Transcriptional regulator interacting with the PHD-bromodomain 1) (TRIP-Br1) (CDK4-binding protein p34SEI1) (SEI-1)	51854101	701562	MmuSTS.2739.1	155.02	192.77	149.01	2237.47	1138.12	3265.22	13.46	6.8	494.57	301.98	444.38	2237.47	1138.12	3265.22	5.41	2.83	9.435	4.815
MmugDNA.29672.1.S1_at	MmugDNA.29672.1	gDNA.Hs.213087.0.A1		MmugDNA.29672.1	393.97	332.97	296.52	2953.94	1802.65	1464.16	6.07	3.84	188.81	291.58	163.26	2953.94	1802.65	1464.16	9.67	5.79	7.87	4.815
MmugDNA.5723.1.S1_at	MmugDNA.5723.1	gDNA.Hs.301472.0.S1		MmugDNA.5723.1	19.86	11.2	11.28	389.16	52.03	462.07	21.47	5.64	27.75	19.55	15.03	389.16	52.03	462.07	14.44	3.95	17.955	4.795
MmuSTS.1885.1.S1_at	CRF1: corticotropin releasing factor receptor type 1	49533138	574095	MmuSTS.1885.1	36.33	35.9	43.15	241.12	543.47	64.72	7.31	1.26	5.81	2.86	5.77	241.12	543.47	64.72	56.79	8.32	32.05	4.79
Mmu.8787.1.S1_at	LOC699034: similar to vestigial like 4	BQ807401	699034	Mmu.8787.1	375.3	376.52	177.43	1714.07	1297.13	2294.44	5.76	3.64	228.44	187.14	159.56	1714.07	1297.13	2294.44	9.38	5.94	7.57	4.79
MmugDNA.35610.1.S1_at	LOC717079: similar to WAF-1/CIP1 stabilizing protein 39	gDNA.g11545822	717079	MmugDNA.35610.1	75.57	75.28	55.97	908.59	312.56	1027.67	11.17	5.34	90.19	79.94	83.83	908.59	312.56	1027.67	8.79	4.23	9.98	4.785
MmugDNA.31804.1.S1_at	MmugDNA.31804.1	gDNA.g13177675		MmugDNA.31804.1	41.3	15.04	25.21	143.51	73.42	112.35	4.12	2.26	8.89	9.94	8.26	143.51	73.42	112.35	12.46	7.29	8.29	4.775
MmugDNA.3785.1.S1_at	LOC708556: similar to collagen, type XXVII, alpha 1	gDNA.Hs.132802.0.A1	708556	MmugDNA.3785.1	21.46	24.17	20.03	300.12	72.26	133.1	7.63	2.05	8.28	4.22	4.91	300.12	72.26	133.1	29.6	7.48	18.615	4.765
MmugDNA.19402.1.S1_at	LOC718890: similar to DnaJ homolog subfamily B member 1 (Heat shock 40 kDa protein 1) (Heat shock protein 40) (HSP40) (DnaJ protein homolog 1) (HDJ-1)	gDNA.g5453689	718890	MmugDNA.19402.1	122.36	116.59	155.27	2645.66	1009.8	3924.13	19.5	8.28	994.54	776.56	926.28	2645.66	1009.8	3924.13	2.81	1.25	11.155	4.765
MmugDNA.39860.1.S1_at	MmugDNA.39860.1	gDNA.Hs.107561.0.A1		MmugDNA.39860.1	17.17	42.71	19.46	151.03	75.96	59.26	3.87	1.57	3.13	5.83	6.72	151.03	75.96	59.26	20.38	7.95	12.125	4.76
MmugDNA.30326.1.S1_at	MmugDNA.30326.1	gDNA.Hs2.392148.1.A1		MmugDNA.30326.1	4.02	3.06	12.16	32.66	50.6	13.88	6.26	1.56	1.03	1.35	1	32.66	50.6	13.88	28.27	7.93	17.265	4.745
MmugDNA.42655.1.S1_at	TGFA: transforming growth factor, alpha	gDNA.g339537	613031	MmugDNA.42655.1	1	1	1	1	18.33	1	4.74	4.74	1	1	1	1	18.33	1	4.74	4.74	4.74	4.74
MmuSTS.2392.1.S1_at	PPP1R1B: protein phosphatase 1, regulatory (inhibitor) subunit 1B (dopamine and cAMP regulated phosphoprotein, DARPP-32)	52627012	574203	MmuSTS.2392.1	1	1.05	9.03	51.74	47.2	14.05	10.95	3.07	4.37	1.06	1	51.74	47.2	14.05	19.15	6.4	15.05	4.735
MmuSTS.1412.1.S1_at	SK3: small-conductance calcium-activated potassium channel	47776819	574397	MmuSTS.1412.1	3.93	8.52	5.23	422.32	36.36	392.71	51.38	7.91	36.43	10.8	37.46	422.32	36.36	392.71	9.63	1.56	30.505	4.735
MmugDNA.16440.1.S1_at	MmugDNA.16440.1	gDNA.Hs2.434123.1.S1		MmugDNA.16440.1	99.5	72.93	72.74	200.48	231.47	103.55	2.2	1.33	15.49	10.93	11.66	200.48	231.47	103.55	14.11	8.12	8.155	4.725
MmunewRS.463.1.S1_at	LOC698786: similar to ribosomal protein L7-like 1	50053871	698786	MmunewRS.463.1	71.77	96.37	22.13	983.02	436.33	1242.41	14.53	6.53	192.02	119.47	161.7	983.02	436.33	1242.41	5.81	2.91	10.17	4.72
MmugDNA.33511.1.S1_at	MmugDNA.33511.1	gDNA.Hs.81263.0.A1		MmugDNA.33511.1	26.63	15.19	20.41	925.82	108.3	1091.44	36.05	6.9	67.79	67.59	99.59	925.82	108.3	1091.44	8.98	2.51	22.515	4.705
MmugDNA.6093.1.S1_at	LOC710302: hypothetical protein LOC710302	gDNA.g8922595	710302	MmugDNA.6093.1	239.37	193.48	143.75	581.14	278.85	425.59	2.21	1.34	28.86	14.55	14.82	581.14	278.85	425.59	23.75	8.05	12.98	4.695
MmugDNA.37342.1.S1_at	MmugDNA.37342.1	gDNA.Hs2.351007.1.S1		MmugDNA.37342.1	4.8	1.71	3.86	47.87	21.07	26.9	10.16	2.74	1	1	3.02	47.87	21.07	26.9	24.87	6.63	17.515	4.685
MmugDNA.36005.1.S1_at	LOC717266: hypothetical protein LOC717266	gDNA.g13376771	717266	MmugDNA.36005.1	15.06	4.47	3.51	144.15	83.68	131.51	15.33	7.46	40.47	18.49	41.73	144.15	83.68	131.51	3.8	1.91	9.565	4.685
Mmu.1625.1.S1_at	LOC713082: similar to serum/glucocorticoid regulated kinase	CO774345	713082	Mmu.1625.1	100.96	101.02	72.36	1732.72	1128.81	2116.84	18.28	7.59	633.42	462.09	383.57	1732.72	1128.81	2116.84	3.53	1.77	10.905	4.68
MmugDNA.14339.1.S1_at	MmugDNA.14339.1	gDNA.Hs.19440.0.A1		MmugDNA.14339.1	54.09	34.83	30.52	883.34	199.52	1381.68	18.53	2.28	14.81	9.34	15.01	883.34	199.52	1381.68	57.75	7.04	38.14	4.66
MmugDNA.20289.1.S1_at	LOC697326: hypothetical protein LOC697326	gDNA.Hs.124223.0.A1	697326	MmugDNA.20289.1	1	43.18	19.08	148.95	162.1	97.09	7.05	2.7	4.97	6.67	7.9	148.95	162.1	97.09	20.63	6.61	13.84	4.655
MmugDNA.17481.1.S1_at	TRIM36: tripartite motif-containing 36	gDNA.Hs.112644.0.S1	694994	MmugDNA.17481.1	1.07	28.3	1.85	54.1	39.54	32.94	4.55	1.33	1.09	1.24	1	54.1	39.54	32.94	37.89	7.98	21.22	4.655
MmuAffx.873.1.A1_at	MmuAffx.873.1	AY369801.1		MmuAffx.873.1	79.92	63.12	57.71	581.61	239.54	208.01	4.94	1.96	20.94	9.47	14.82	581.61	239.54	208.01	24.07	7.32	14.505	4.64
MmugDNA.34189.1.S1_at	MmugDNA.34189.1	gDNA.Hs2.355568.1.S1		MmugDNA.34189.1	42.58	57.09	58.11	160.97	244.72	170.69	3.5	1.89	15.73	16.43	8.24	160.97	244.72	170.69	14.01	7.36	8.755	4.625
MmugDNA.13638.1.S1_at	LOC696060: similar to solute carrier family 15, member 3	gDNA.g7706116	696060	MmugDNA.13638.1	107.05	165.78	195.61	1283.48	382.65	885.85	5.46	2.59	38.22	58.72	45.41	1283.48	382.65	885.85	18.59	6.65	12.025	4.62
MmugDNA.34965.1.S1_x_at	MmugDNA.34965.1	gDNA.Hs2.434445.1.S1		MmugDNA.34965.1	485.53	471.04	347.25	5157.86	4176.53	7549.67	13.12	7.54	2072.1	2271.6	1912.9	5157.86	4176.53	7549.67	2.71	1.69	7.915	4.615
MmugDNA.4585.1.S1_at	MmugDNA.4585.1	gDNA.Hs.192986.0.S1		MmugDNA.4585.1	14.21	9.96	19.75	176.72	91.15	103.76	8.3	4.42	10.49	16.08	15.09	176.72	91.15	103.76	8.75	4.8	8.525	4.61
MmugDNA.41318.1.S1_at	LOC701940: similar to Paired mesoderm homeobox protein 2B (Paired-like homeobox 2B) (PHOX2B homeodomain protein) (Neuroblastoma Phox) (NBPhox)	gDNA.g12707579	701940	MmugDNA.41318.1	13.16	17.15	1.41	114	12.74	89.43	8	1.94	3.24	1.32	3.31	114	12.74	89.43	26.21	7.28	17.105	4.61
MmugDNA.35612.1.S1_x_at	MmugDNA.35612.1	gDNA.g11545824		MmugDNA.35612.1	325.95	260.63	244.31	4474.61	1989.79	4478.52	12.85	7.36	1266.91	1205.41	1081.54	4474.61	1989.79	4478.52	3.09	1.85	7.97	4.605
Mmu.16335.1.S1_at	SLC9A3R1: solute carrier family 9 (sodium/hydrogen exchanger), isoform 3 regulator 1	CO580249	703933	Mmu.16335.1	27.88	28.14	48.73	137.42	148.39	143.77	4.15	2.14	5.14	4.43	10.43	137.42	148.39	143.77	24.21	7.06	14.18	4.6
MmugDNA.42229.1.S1_at	MmugDNA.42229.1	gDNA.Hs.299119.0.A1		MmugDNA.42229.1	30.6	26.41	25.66	130.61	85.1	54.68	3.32	1.88	3.83	5.26	9.87	130.61	85.1	54.68	15.05	7.29	9.185	4.585
MmugDNA.5632.1.S1_at	MmugDNA.5632.1	gDNA.Hs.207699.0.A1		MmugDNA.5632.1	48.19	61.08	10.8	173.79	94.17	141.93	3.47	1.83	17.13	4.12	7.13	173.79	94.17	141.93	15.7	7.34	9.585	4.585
MmugDNA.37247.1.S1_at	MmugDNA.37247.1	gDNA.Hs.274587.0.S1		MmugDNA.37247.1	92.64	115.42	124.75	321.57	399.63	223.7	2.87	1.65	13.71	34.03	18.98	321.57	399.63	223.7	15.72	7.5	9.295	4.575
MmugDNA.7802.1.S1_s_at	LOC712486: similar to ficolin 2 isoform a precursor	gDNA.g8051589	712486	MmugDNA.7802.1	9.22	6.51	11.1	26.98	53.08	23.63	4.13	1.53	3.14	1.32	1	26.98	53.08	23.63	19.77	7.61	11.95	4.57
MmugDNA.35808.1.S1_at	LOC708148: similar to within bgcn homolog	gDNA.g13543999	708148	MmugDNA.35808.1	713.03	537.87	560.44	945.34	946.54	866.42	1.5	1.24	89.11	91.01	77.75	945.34	946.54	866.42	10.61	7.9	6.055	4.57
MmugDNA.14536.1.S1_at	LOC717339: similar to dynein, axonemal, heavy polypeptide 5	gDNA.Hs.127699.0.S1	717339	MmugDNA.14536.1	47.42	64.29	38.16	283.11	140.8	143.77	3.67	1.91	5.1	10.48	5.73	283.11	140.8	143.77	29.18	7.21	16.425	4.56
MmugDNA.10450.1.S1_at	LOC718949: similar to signal-transducing adaptor protein-2 isoform 2	gDNA.g12653994	718949	MmugDNA.10450.1	68.31	34.38	87.56	149.93	190.77	150.91	2.75	1.6	12.08	12.06	12.93	149.93	190.77	150.91	13.45	7.52	8.1	4.56
MmugDNA.41358.1.S1_s_at	LOC694120: similar to Orphan nuclear receptor NR6A1 (Germ cell nuclear factor) (GCNF) (Retinoid receptor-related testis-specific receptor) (RTR)	gDNA.g4503958	694120	MmugDNA.41358.1	58.74	85.47	203.36	463.88	286.24	351.84	3.27	1.77	29.62	18.04	37.32	463.88	286.24	351.84	13.99	7.35	8.63	4.56
MmugDNA.27542.1.S1_at	MmugDNA.27542.1	gDNA.Hs.264076.0.S1		MmugDNA.27542.1	15.37	3.37	7.72	339.63	82.85	243.47	26.44	6.18	25.57	20.04	18.07	339.63	82.85	243.47	9.96	2.92	18.2	4.55
MmugDNA.36802.1.S1_at	MmugDNA.36802.1	gDNA.Hs.202457.0.A1		MmugDNA.36802.1	88.22	25.9	79.82	197.76	175.13	123.88	2.85	1.21	8.68	9.57	15.52	197.76	175.13	123.88	15.32	7.89	9.085	4.55
MmugDNA.37080.1.S1_at	MmugDNA.37080.1	gDNA.Hs.152372.0.A1		MmugDNA.37080.1	159.25	105.41	68.41	1896.22	736.52	1352.06	12.04	5.73	201.71	242.29	190.91	1896.22	736.52	1352.06	6.3	3.36	9.17	4.545
MmuSTS.70.1.S1_at	MmuSTS.70.1	62000071		MmuSTS.70.1	124.3	99.64	89.46	307.94	541.73	184.58	3.22	1.55	12.86	33.42	6.39	307.94	541.73	184.58	19.97	7.54	11.595	4.545
MmugDNA.4302.1.S1_at	MmugDNA.4302.1	gDNA.Hs.152947.0.A1		MmugDNA.4302.1	27.37	33.38	34.47	152.2	142.23	43.27	3.62	1.63	2.67	7.49	3.7	152.2	142.23	43.27	24.01	7.43	13.815	4.53
MmugDNA.27527.1.S1_at	MmugDNA.27527.1	gDNA.Hs.136664.0.S1		MmugDNA.27527.1	3.98	4.23	12.02	90.22	110.14	38	12.21	3.99	8.87	4.41	10.51	90.22	110.14	38	10.38	5.06	11.295	4.525
MmugDNA.43349.1.S1_at	LOC705675: hypothetical protein LOC705675	gDNA.Hs.8379.0.S1	705675	MmugDNA.43349.1	3.33	2.59	3.98	52.32	27.06	20.93	10.72	3.46	3.49	1.65	2.15	52.32	27.06	20.93	13.88	5.59	12.3	4.525
MmugDNA.18179.1.S1_at	LOC713620: similar to zinc finger protein 342	gDNA.Hs.192237.0.A1	713620	MmugDNA.18179.1	156.78	183.19	162.49	852.7	577.21	1659.15	6.17	2.9	60.65	91.71	72.05	852.7	577.21	1659.15	13.86	6.12	10.015	4.51
MmugDNA.11713.1.S1_at	CLIC5: chloride intracellular channel 5	gDNA.Hs.283855.0.S1	703565	MmugDNA.11713.1	7.71	1.83	1	29.65	17.11	23.78	5.86	2.27	3.24	1	1	29.65	17.11	23.78	13.4	6.75	9.63	4.51
MmugDNA.30231.1.S1_at	MmugDNA.30231.1	gDNA.Hs.296732.0.S1		MmugDNA.30231.1	39.81	12.86	30.39	542.35	152.48	639.99	14.7	2.6	13.98	8.6	12.13	542.35	152.48	639.99	36.43	6.41	25.565	4.505
MmugDNA.13797.1.S1_s_at	LOC718675: similar to chromosome 6 open reading frame 106 isoform a	gDNA.g13236513	718675	MmugDNA.13797.1	516.92	526.72	345.15	1539.63	898.66	1100.89	2.57	1.76	96.12	127.23	106.35	1539.63	898.66	1100.89	11.02	7.23	6.795	4.495
MmugDNA.18752.1.S1_at	NEK3: NIMA-related kinase 3	gDNA.Hs.2236.0.A1	710127	MmugDNA.18752.1	44.01	47.9	29.86	600.79	224.67	299.69	9.47	4.03	38.63	38.63	34.78	600.79	224.67	299.69	10.14	4.95	9.805	4.49
MmugDNA.4662.1.S1_at	MmugDNA.4662.1	gDNA.g11493519		MmugDNA.4662.1	1.63	14.31	18.26	36.37	20.56	52.65	3.31	1.41	4.13	1	1	36.37	20.56	52.65	20.91	7.56	12.11	4.485
MmugDNA.25477.1.S1_at	LOC718769: similar to zinc finger protein 95 homolog	gDNA.g11036641	718769	MmugDNA.25477.1	96.58	113.61	115.81	383.49	369.5	262.95	3.07	2.21	20.43	26.63	13.42	383.49	369.5	262.95	16.58	6.76	9.825	4.485
MmuSTS.318.1.S1_at	MTF1: metal-regulatory transcription factor 1	59676352	714795	MmuSTS.318.1	584.86	577.49	478.96	2170.94	941.49	2039.38	3.14	1.95	171.45	128.89	119.68	2170.94	941.49	2039.38	12.61	6.99	7.875	4.47
MmugDNA.19986.1.S1_at	MmugDNA.19986.1	gDNA.Hs2.375114.1.S2		MmugDNA.19986.1	38.34	28.69	17.73	239.84	80.06	157.99	5.9	2.78	16.13	11.05	11.86	239.84	80.06	157.99	12.26	6.16	9.08	4.47
MmugDNA.23122.1.S1_at	LOC702158: similar to ring finger and KH domain containing 2	gDNA.Hs.12830.0.S1	702158	MmugDNA.23122.1	162.85	186.53	104.16	567.17	610.62	1247.7	5.43	2.73	92.02	54.32	48.15	567.17	610.62	1247.7	12.74	6.19	9.085	4.46
MmuSTS.3497.1.S1_at	MmuSTS.3497.1	60543145		MmuSTS.3497.1	22.91	14.06	10.79	122.98	68.64	52.62	5.46	2.14	1.58	9.62	3.88	122.98	68.64	52.62	17.89	6.77	11.675	4.455
MmugDNA.3803.1.S1_at	MmugDNA.3803.1	gDNA.Hs.293411.0.A1		MmugDNA.3803.1	2.53	26.42	9.33	233.15	99.21	311.97	19.52	6.24	31.58	26.07	32.92	233.15	99.21	311.97	7.22	2.67	13.37	4.455
MmugDNA.10248.1.S1_at	MmugDNA.10248.1	gDNA.Hs2.264450.1.S1		MmugDNA.10248.1	5.16	7.61	6.85	186.74	32.05	135.02	17.65	5.24	9.76	12.93	6.41	186.74	32.05	135.02	11.86	3.67	14.755	4.455
MmugDNA.26786.1.S1_at	MmugDNA.26786.1	gDNA.Hs2.434132.1.S1		MmugDNA.26786.1	23.83	15.23	13.21	103.42	159.11	33.63	6.16	1.55	4.05	3.52	4.94	103.42	159.11	33.63	22.64	7.35	14.4	4.45
MmugDNA.21017.1.S1_at	MmugDNA.21017.1	gDNA.Hs.221216.0.A1		MmugDNA.21017.1	51.93	79.46	41.48	292.81	151.89	321.92	4.39	2.34	17.31	21.99	26.3	292.81	151.89	321.92	12.16	6.55	8.275	4.445
MmugDNA.646.1.S1_at	MmugDNA.646.1	gDNA.Hs.31511.0.A1		MmugDNA.646.1	19.75	12.89	23.65	921.86	82.8	767.4	34.05	7.47	129.51	99.95	116.36	921.86	82.8	767.4	5.14	1.41	19.595	4.44
Mmu.12104.1.A1_at	Mmu.12104.1	AF143626.1		Mmu.12104.1	3.78	7.23	10.99	87.04	3.48	85.47	8.04	1.44	1.18	1	1	87.04	3.48	85.47	55.51	7.43	31.775	4.435
MmugDNA.10040.1.S1_at	LOC698060: similar to p53-regulated DDA3 isoform a	gDNA.g12655140	698060	MmugDNA.10040.1	51.95	51.96	72.16	1326.75	280.32	871.94	14.15	5.23	55.37	44.72	144.32	1326.75	280.32	871.94	10.2	3.64	12.175	4.435
MmuSTS.1949.1.S1_at	NEUROD1: neurogenic differentiation 1	47776916	704954	MmuSTS.1949.1	21.14	14.86	12.42	42.52	64.71	22.13	2.69	1.32	1	1	4.19	42.52	64.71	22.13	24.03	7.47	13.36	4.395
MmugDNA.4612.1.S1_at	LOC718838: hypothetical protein LOC718838	gDNA.Hs.115659.1.S1	718838	MmugDNA.4612.1	4.79	3.13	5.38	93.28	95.23	20.71	15.39	3.32	5.47	4.42	1.59	93.28	95.23	20.71	20.83	5.46	18.11	4.39
MmugDNA.8313.1.S1_at	MVK: mevalonate kinase	gDNA.Hs.306585.0.S1	707645	MmugDNA.8313.1	7.55	33.54	53.49	361.45	424.63	280.1	13.93	4.82	54.33	83.23	45.38	361.45	424.63	280.1	5.83	3.95	9.88	4.385
MmugDNA.27573.1.S1_at	LOC696850: similar to homeobox B6	gDNA.Hs.98428.0.S1	696850	MmugDNA.27573.1	9	1.99	3.42	42.68	58.84	29	9.33	4.35	2.8	2.11	7.45	42.68	58.84	29	12.6	4.4	10.965	4.375
MmugDNA.26896.1.S1_at	MmugDNA.26896.1	gDNA.Hs2.407190.1.S1		MmugDNA.26896.1	50.43	71.69	30.96	151.42	232.89	99.51	3.16	1.62	10.15	11.9	7.88	151.42	232.89	99.51	16.69	7.13	9.925	4.375
MmugDNA.4007.1.S1_at	MmugDNA.4007.1	gDNA.Hs.202450.0.A1		MmugDNA.4007.1	6.91	9.48	1.23	113.07	26.5	44.98	11.49	2.97	2.54	1.74	3.09	113.07	26.5	44.98	24.64	5.76	18.065	4.365
MmugDNA.24012.1.S1_at	LOC701606: similar to cancer/testis antigen 2 isoform LAGE-1a	gDNA.g10337608	701606	MmugDNA.24012.1	147.59	160.74	16.34	311.6	283.76	244.03	2.6	1.45	16.94	23.1	28.84	311.6	283.76	244.03	12.26	7.28	7.43	4.365
MmugDNA.1582.1.S1_at	LOC703697: similar to G patch domain containing 2 (predicted)	gDNA.Hs.279844.1.S1	703697	MmugDNA.1582.1	90.75	140.15	90.95	2837.81	199.32	1411.82	13.96	1.99	47.15	30.56	23.77	2837.81	199.32	1411.82	44.34	6.73	29.15	4.36
MmugDNA.19445.1.S1_at	MmugDNA.19445.1	gDNA.Hs.287568.0.S1		MmugDNA.19445.1	34.01	22.62	29.62	55.07	93.42	74.21	2.61	1.38	3.13	3.61	5.13	55.07	93.42	74.21	18.2	7.34	10.405	4.36
MmugDNA.12133.1.S1_at	LOC713035: similar to BCL2-like 1 isoform 1	gDNA.g4502380	713035	MmugDNA.12133.1	327.68	158.6	253.43	973.51	731.28	647.37	3.18	2.19	79.26	84.45	91.81	973.51	731.28	647.37	9.22	6.52	6.2	4.355
MmuSTS.724.1.S1_at	CLN6: CLN6 protein	62000123	693873	MmuSTS.724.1	583.84	519.07	521.66	2272.92	983.89	1606.52	3.03	1.86	115.17	126.63	129.07	2272.92	983.89	1606.52	13.1	6.85	8.065	4.355
MmugDNA.4895.1.S1_at	LOC708151: similar to Tyrosine-protein phosphatase non-receptor type 5 (Protein-tyrosine phosphatase striatum-enriched) (STEP) (Neural-specific protein-tyrosine phosphatase)	gDNA.Hs.248318.0.S1	708151	MmugDNA.4895.1	2.52	11.28	17.53	22.66	44.76	47.29	3.56	1.72	1	1.63	3.51	22.66	44.76	47.29	19.73	6.98	11.645	4.35
MmuSTS.1940.1.S1_at	LOC705813: similar to Fibroblast growth factor 12 (FGF-12) (Fibroblast growth factor homologous factor 1) (FHF-1)	49533187	705813	MmuSTS.1940.1	195.78	215.08	189.62	544.47	577.51	356.92	2.49	1.88	24.47	44.15	15.27	544.47	577.51	356.92	20.32	6.78	11.405	4.33
Mmu.10176.1.S1_at	LOC720040: similar to Janus kinase 3	AF227557.1	720040	Mmu.10176.1	1.06	1	1	46.14	65.11	1.03	36.88	3.97	1	1	1	46.14	65.11	1.03	37.32	4.69	37.1	4.33
MmugDNA.25346.1.S1_at	LOC719645: similar to H326	gDNA.Hs.242670.0.A1	719645	MmugDNA.25346.1	1	1.16	1.11	17.29	26.53	9.49	17.21	5.03	1.45	1.33	1.19	17.29	26.53	9.49	13.71	3.63	15.46	4.33
MmugDNA.20434.1.S1_at	LOC720079: similar to Sodium/hydrogen exchanger 1 (Na(+)/H(+) exchanger 1) (NHE-1) (Solute carrier family 9 member 1) (Na(+)/H(+) antiporter, amiloride-sensitive) (APNH)	gDNA.Hs2.170222.2.S1	720079	MmugDNA.20434.1	10.85	3.56	20.83	84.38	47.08	230.19	12.69	2.05	1.79	7.52	1.68	84.38	47.08	230.19	35.73	6.58	24.21	4.315
MmugDNA.1681.1.S1_at	MmugDNA.1681.1	gDNA.Hs.212491.0.A1		MmugDNA.1681.1	32.66	34.63	44.49	241.37	145.19	124.53	4.54	2.65	17.18	12.34	18.39	241.37	145.19	124.53	10.3	5.97	7.42	4.31
MmugDNA.628.1.S1_at	MmugDNA.628.1	gDNA.Hs2.434439.1.S1		MmugDNA.628.1	31.86	22.04	9.07	108.61	69.2	63.02	3.75	1.6	3.45	6.82	1.29	108.61	69.2	63.02	22.19	7.02	12.97	4.31
MmugDNA.4370.1.S1_at	TCEB3: elongin A	gDNA.g4507388	710467	MmugDNA.4370.1	171.9	329.93	339.56	3283.74	1346.37	3885.46	10.38	4.86	450.4	282.59	492.2	3283.74	1346.37	3885.46	7.06	3.75	8.72	4.305
MmugDNA.16205.1.S1_at	MmugDNA.16205.1	gDNA.Hs2.434468.1.S1		MmugDNA.16205.1	18.98	12.65	15.85	73.06	39.65	40.44	3.3	2	1.31	6.36	1.48	73.06	39.65	40.44	16.06	6.6	9.68	4.3
MmugDNA.230.1.S1_at	MmugDNA.230.1	gDNA.Hs.122834.0.A1		MmugDNA.230.1	13.85	11.54	14.6	101.54	20.76	164.69	7.3	2.02	4.4	2	1	101.54	20.76	164.69	43.74	6.55	25.52	4.285
MmugDNA.16516.1.S1_x_at	MmugDNA.16516.1	gDNA.Hs.2237.2.A1		MmugDNA.16516.1	526.28	601.13	510.86	4545.53	2349.11	4718.18	7.14	3.92	587.65	528.34	464.04	4545.53	2349.11	4718.18	7.39	4.64	7.265	4.28
MmugDNA.5216.1.S1_at	MmugDNA.5216.1	gDNA.Hs2.385508.1.S1		MmugDNA.5216.1	1	1	1.25	34.71	8.52	26.4	26.03	6.76	2.47	10.13	3.36	34.71	8.52	26.4	4.92	1.8	15.475	4.28
MmugDNA.17721.1.S1_at	LOC712282: similar to Hermansky-Pudlak syndrome 3 protein	gDNA.Hs.257585.0.S1	712282	MmugDNA.17721.1	94.77	55.83	47.74	358.22	143.47	190.51	3.6	1.77	21.97	11.65	8.55	358.22	143.47	190.51	17.1	6.79	10.35	4.28
MmugDNA.40924.1.S1_at	CACNB2: calcium channel, voltage-dependent, beta 2 subunit	gDNA.Hs2.30941.2.S1	701226	MmugDNA.40924.1	2.43	7.91	2.32	48.04	17.4	20.68	9.59	1.82	1	1.17	2.2	48.04	17.4	20.68	22.72	6.74	16.155	4.28
MmugDNA.1236.1.S1_at	LOC717781: similar to poly(A) polymerase gamma	gDNA.Hs.146123.0.S1	717781	MmugDNA.1236.1	518.66	429.75	165.61	1090.23	681.87	1299.12	2.74	1.62	118.88	67.98	71.68	1090.23	681.87	1299.12	12.4	6.93	7.57	4.275
MmugDNA.5734.1.S1_at	LOC699850: similar to bromodomain and PHD finger-containing protein 1 isoform 2	gDNA.g4757865	699850	MmugDNA.5734.1	389.76	368.89	203.38	1950.19	751.77	2154.2	4.98	2.6	161.75	110.43	151.9	1950.19	751.77	2154.2	11.28	5.95	8.13	4.275
MmugDNA.23751.1.S1_at	AK3L1: similar to Adenylate kinase isoenzyme 4, mitochondrial (Adenylate kinase 3-like 1) (ATP-AMP transphosphorylase)	gDNA.Hs.292805.0.A1	698560	MmugDNA.23751.1	1.18	2.83	8.72	297.78	30.32	267.19	61.17	6.35	36.28	18.57	29.53	297.78	30.32	267.19	7.36	2.19	34.265	4.27
MmugDNA.11941.1.S1_at	MmugDNA.11941.1	gDNA.Hs.97296.0.A1		MmugDNA.11941.1	287.73	260.85	375.2	627.76	535.05	420.08	1.71	1.29	48.47	58.01	48.47	627.76	535.05	420.08	10.19	7.25	5.95	4.27
MmugDNA.19653.1.S1_at	LOC696535: similar to synuclein, gamma (breast cancer-specific protein 1)	gDNA.g2281473	696535	MmugDNA.19653.1	956.87	584.3	440.74	2747.98	1433.46	1088.55	2.65	1.3	111.25	144.54	112.29	2747.98	1433.46	1088.55	14.59	7.22	8.62	4.26
MmugDNA.11864.1.S1_at	LOC699230: similar to adrenocortical dysplasia homolog	gDNA.g12597658	699230	MmugDNA.11864.1	616.99	587.16	621.15	1330.54	992.53	1751.19	2.22	1.53	120.85	134.92	132.31	1330.54	992.53	1751.19	10.5	6.98	6.36	4.255
MmugDNA.3318.1.S1_at	MmugDNA.3318.1	gDNA.Hs2.369065.1.A1		MmugDNA.3318.1	1.03	15.7	21.51	128.88	91.71	62.77	7.82	3.43	2.76	4.84	6.11	128.88	91.71	62.77	20.9	5.07	14.36	4.25
MmugDNA.908.1.S1_at	MmugDNA.908.1	gDNA.g4505664		MmugDNA.908.1	92.18	108.17	121.75	390.76	150.06	354.12	2.8	1.51	24.29	19.89	26.86	390.76	150.06	354.12	12.91	6.98	7.855	4.245
MmugDNA.38362.1.S1_at	LOC719938 /// POLR1B: RNA polymerase I polypeptide B /// similar to RNA polymerase I polypeptide B	gDNA.g9506618	699204 /// 719938	MmugDNA.38362.1	45.45	62.72	63.31	669.41	316.13	541.29	8.97	4.88	105.28	75.77	93.52	669.41	316.13	541.29	5.66	3.6	7.315	4.24
MmugDNA.31372.1.S1_at	LOC701659: similar to glycine-N-acyltransferase isoform b	gDNA.g5031708	701659	MmugDNA.31372.1	22.39	17.13	16.54	39.89	31.19	33.65	1.95	1.3	1.78	2.17	1	39.89	31.19	33.65	23.32	7.18	12.635	4.24
MmugDNA.4185.1.S1_at	MmugDNA.4185.1	gDNA.g13477176		MmugDNA.4185.1	133.46	136.03	178.41	301.21	276.1	261.53	1.86	1.47	5.52	41.07	12.1	301.21	276.1	261.53	14.36	7.01	8.11	4.24
MmugDNA.8417.1.S1_at	LOC706512: similar to zinc finger protein 599 isoform a	gDNA.Hs.15167.0.A1	706512	MmugDNA.8417.1	96.91	111.08	92.05	277.79	138.91	173.77	1.99	1.25	15.42	12.69	14.93	277.79	138.91	173.77	13.7	7.17	7.845	4.21
MmugDNA.26288.1.S1_at	LOC697130: similar to paired box gene 9	gDNA.g7242166	697130	MmugDNA.26288.1	154.31	79.97	85.13	434.93	198.56	241.7	2.84	1.48	16.63	25.6	17.46	434.93	198.56	241.7	14.93	6.92	8.885	4.2
MmugDNA.21601.1.S1_at	MmugDNA.21601.1	gDNA.Hs.121866.0.A1		MmugDNA.21601.1	20.86	14.7	12.04	84.61	64.15	95.62	5.31	2.97	4.47	5.2	5.61	84.61	64.15	95.62	16.42	5.43	10.865	4.2
MmugDNA.28817.1.S1_at	MmugDNA.28817.1	gDNA.Hs.17805.1.A1		MmugDNA.28817.1	19.33	16.43	9.89	64.95	108.45	66.7	5.57	2.88	3.24	6.5	13.15	64.95	108.45	66.7	11.1	5.49	8.335	4.185
MmugDNA.8357.1.S1_at	LOC718976: similar to mitogen-activated protein kinase 14 isoform 2	gDNA.g7109716	718976	MmugDNA.8357.1	300.22	222.33	133.87	847.42	340.63	893.03	3.18	1.71	71.98	38.03	61.42	847.42	340.63	893.03	12.75	6.65	7.965	4.18
MmuSTS.431.1.S1_at	LOC697616: similar to olfactory receptor, family 4, subfamily K, member 17	55167644	697616	MmuSTS.431.1	19.9	57.71	36.67	240.74	275.94	227.97	6.31	3.27	21.92	48.41	25.93	240.74	275.94	227.97	7.99	5.06	7.15	4.165
MmuSTS.390.1.S1_at	LOC705681: similar to olfactory receptor, family 1, subfamily E, member 1	59676372	705681	MmuSTS.390.1	216.98	193.4	162.05	356.29	300.92	252.11	1.58	1.25	36.87	31.2	31.58	356.29	300.92	252.11	9.19	7.06	5.385	4.155
MmugDNA.38545.1.S1_at	MmugDNA.38545.1	gDNA.Hs2.244004.1.S1		MmugDNA.38545.1	49.29	21.66	17.97	142.91	46.15	90.36	3.09	1.38	7.98	6.47	4.3	142.91	46.15	90.36	15.95	6.93	9.52	4.155
MmugDNA.33036.1.S1_at	MmugDNA.33036.1	gDNA.Hs.196566.0.A1		MmugDNA.33036.1	9.07	12.97	13.37	106.24	31.45	219.45	10.24	2.42	4.07	5.13	5.51	106.24	31.45	219.45	25.02	5.89	17.63	4.155
MmugDNA.28132.1.S1_x_at	MmugDNA.28132.1	gDNA.Hs2.208511.1.A1		MmugDNA.28132.1	34.51	4.43	43.94	530.62	224.84	770.77	19.03	7.04	204.1	215.25	163.61	530.62	224.84	770.77	2.61	1.26	10.82	4.15
MmugDNA.19570.1.S1_at	MmugDNA.19570.1	gDNA.Hs2.385511.1.S1		MmugDNA.19570.1	58.86	18.33	52.28	95.47	68.99	118.68	2.23	1.26	5.46	5.07	5.8	95.47	68.99	118.68	17.71	7.03	9.97	4.145
MmugDNA.33244.1.S1_at	MmugDNA.33244.1	gDNA.Hs.163924.0.A1		MmugDNA.33244.1	4.75	3.96	3.45	479.54	5.01	249.95	63.03	4.5	3.39	3.58	7.89	479.54	5.01	249.95	48.38	3.78	55.705	4.14
MmugDNA.1783.1.S1_s_at	MmugDNA.1783.1	gDNA.Hs2.407210.1.S1		MmugDNA.1783.1	82.6	110.8	123.59	241.6	162.2	317.12	2.26	1.44	20.62	27.52	19.66	241.6	162.2	317.12	10.73	6.83	6.495	4.135
MmugDNA.13849.1.S1_at	MmugDNA.13849.1	gDNA.Hs.12533.0.S1		MmugDNA.13849.1	16.82	9.23	5.09	42.21	142.33	51.25	8.13	2.12	4.83	2.07	2.13	42.21	142.33	51.25	27.14	6.14	17.635	4.13
MmugDNA.34870.1.S1_at	CSNK1E: casein kinase 1 epsilon	gDNA.g4503092	700565	MmugDNA.34870.1	1200.81	1319.38	974.64	2930.76	1284.67	2560.49	1.97	1.24	192.59	186.29	150.12	2930.76	1284.67	2560.49	13.03	7	7.5	4.12
MmugDNA.32495.1.S1_at	LOC714901: similar to DNA-damage-inducible transcript 3	gDNA.g13177717	714901	MmugDNA.32495.1	91.82	57.04	80.17	1218.82	734.4	2940.31	22.08	6.87	320.21	541.32	283.64	1218.82	734.4	2940.31	4.29	1.37	13.185	4.12
MmugDNA.43140.1.S1_at	MmugDNA.43140.1	gDNA.Hs.279706.0.A1		MmugDNA.43140.1	5.24	1	1.15	132.91	42.25	40.12	30.63	6.9	22.72	14.5	3.18	132.91	42.25	40.12	5.25	1.33	17.94	4.115
MmugDNA.17419.1.S1_at	LOC721915: similar to Probable polypeptide N-acetylgalactosaminyltransferase 8 (Protein-UDP acetylgalactosaminyltransferase 8) (UDP-GalNAc:polypeptide N-acetylgalactosaminyltransferase 8) (Polypeptide GalNAc transferase 8) (GalNAc-T8) (pp-GaNTase 8)...	gDNA.g8393411	721915	MmugDNA.17419.1	59.28	44.04	31.01	189.62	296.33	57.05	3.83	1.33	7.94	10.99	9.17	189.62	296.33	57.05	19.64	6.9	11.735	4.115
MmugDNA.15220.1.S1_s_at	TREX2: three prime repair exonuclease 2	gDNA.g11120679	695353	MmugDNA.15220.1	42.98	30.74	26.25	154.56	109.73	47.8	3.05	1.35	2.04	5.01	4.07	154.56	109.73	47.8	29.7	6.88	16.375	4.115
MmuSTS.4731.1.S1_at	LOC703269: similar to U2 (RNU2) small nuclear RNA auxiliary factor 2 isoform b	60301516	703269	MmuSTS.4731.1	58.77	130.41	107.83	872.49	354.35	779.47	6.65	3.57	83	51.31	103.43	872.49	354.35	779.47	8.62	4.66	7.635	4.115
MmugDNA.17501.1.S1_at	LOC698026: similar to Serine/threonine-protein kinase/endoribonuclease IRE2 precursor (Inositol-requiring protein 2) (hIRE2p) (IRE1b) (Ire1-beta) (Endoplasmic reticulum-to-nucleus signaling 2)	gDNA.g12407080	698026	MmugDNA.17501.1	1.27	20.72	1	43.41	18.54	25.75	3.56	1.25	1	1.6	1	43.41	18.54	25.75	23.63	6.98	13.595	4.115
MmugDNA.11488.1.S1_at	MmugDNA.11488.1	gDNA.Hs.134772.0.A1		MmugDNA.11488.1	122.69	94.01	71.8	361.88	395.24	130.03	2.98	1.24	16.68	18.07	16.53	361.88	395.24	130.03	16.85	6.98	9.915	4.11
MmugDNA.18013.1.S1_at	HK3: hexokinase 3	gDNA.g4504394	698120	MmugDNA.18013.1	159.83	159.65	196.44	1162.08	397.62	1124.05	5.23	2.56	66.37	102.28	70.92	1162.08	397.62	1124.05	11.5	5.66	8.365	4.11
MmugDNA.4365.1.S1_s_at	MmugDNA.4365.1	gDNA.g4507380		MmugDNA.4365.1	321.27	270.34	292.73	818.6	652.04	556.97	2.27	1.81	40.9	63.72	86.57	818.6	652.04	556.97	11.49	6.41	6.88	4.11
MmugDNA.35806.1.S1_at	MmugDNA.35806.1	gDNA.g13543996		MmugDNA.35806.1	2.94	3.11	1.97	19.35	26.83	20.15	8.33	4.48	4.37	3.59	2.01	19.35	26.83	20.15	6.92	3.73	7.625	4.105
MmunewRS.470.1.S1_x_at	LOC694498: similar to HIN-6 protease	46409281	694498	MmunewRS.470.1	628.93	217.39	198.77	2926.39	1442.69	3495.66	8.75	3.6	331.14	405.49	284.17	2926.39	1442.69	3495.66	7.79	4.6	8.27	4.1
MmuSTS.2076.1.S1_at	LOC694524: similar to POU domain, class 3, transcription factor 2 (Nervous system-specific octamer-binding transcription factor N-Oct-3) (Brain-specific homeobox/POU domain protein 2) (Brain-2) (Protein Brn-2)	47776984	694524	MmuSTS.2076.1	7.25	2.57	3.24	66.07	31.68	129.06	18.7	5.12	3.94	10.75	10.12	66.07	31.68	129.06	9.03	3.07	13.865	4.095
MmugDNA.17026.1.S1_at	MmugDNA.17026.1	gDNA.Hs.125350.0.A1		MmugDNA.17026.1	63.48	15.79	44.89	143.75	107.44	80.41	2.57	1.44	1.78	13.35	5.59	143.75	107.44	80.41	17.17	6.74	9.87	4.09
MmugDNA.11126.1.S1_at	MmugDNA.11126.1	gDNA.Hs2.434254.1.S1		MmugDNA.11126.1	1	2.95	1.18	94.85	59.99	15.66	44.58	5.06	6.66	3.91	3.33	94.85	59.99	15.66	12.08	3.1	28.33	4.08
MmugDNA.24089.1.S1_at	LOC705091: similar to suppressor of G2 allele of SKP1	gDNA.g7643785	705091	MmugDNA.24089.1	258.62	257.5	371.96	638.87	545	378.49	1.81	1.24	36.27	18.83	40.8	638.87	545	378.49	17.71	6.91	9.76	4.075
MmugDNA.27708.1.S1_at	MmugDNA.27708.1	gDNA.Hs.243468.0.A1		MmugDNA.27708.1	38.9	28.25	44.52	253.37	83.58	155.44	4.47	1.82	13.06	5.52	6.81	253.37	83.58	155.44	17.87	6.32	11.17	4.07
MmugDNA.6162.1.S1_at	MmugDNA.6162.1	gDNA.Hs.146112.0.A1		MmugDNA.6162.1	119.32	64.36	48.61	349.77	93.54	374.53	3.45	1.37	15.09	19.33	17.91	349.77	93.54	374.53	15.77	6.76	9.61	4.065
MmugDNA.36918.1.S1_at	MmugDNA.36918.1	gDNA.Hs.157549.0.A1		MmugDNA.36918.1	97.95	57.67	48.17	211.37	290.37	116.91	3.08	1.65	18.2	17.58	19.43	211.37	290.37	116.91	11.16	6.47	7.12	4.06
MmugDNA.10441.1.S1_at	MmugDNA.10441.1	gDNA.Hs.12899.0.A1		MmugDNA.10441.1	9.37	42.72	55.89	287.19	156.68	111.56	5.04	2.24	7.88	12.87	13.98	287.19	156.68	111.56	15.71	5.85	10.375	4.045
MmugDNA.21323.1.S1_at	MmugDNA.21323.1	gDNA.Hs.130874.0.S1		MmugDNA.21323.1	3.92	11.18	9.43	38.08	71.52	32.01	5.62	2.46	3.27	2.24	1.7	38.08	71.52	32.01	20.56	5.62	13.09	4.04
MmugDNA.20700.1.S1_at	MmugDNA.20700.1	gDNA.Hs.13503.0.A1		MmugDNA.20700.1	5.07	3.6	1.05	10.56	38.24	31.67	8.72	2.3	1.52	1	1.58	10.56	38.24	31.67	21.07	5.76	14.895	4.03
MmuSTS.2163.1.S1_at	LOC707199: similar to SH3 domain and tetratricopeptide repeats 1	62000364	707199	MmuSTS.2163.1	317.56	352.99	293.04	1024.2	706.36	833.83	2.65	2.06	101.13	107.79	95.06	1024.2	706.36	833.83	8.5	6	5.575	4.03
MmugDNA.30109.1.S1_at	MmugDNA.30109.1	gDNA.Hs.306781.0.S1		MmugDNA.30109.1	11.57	6.63	19.5	90.13	45.56	45.56	5.44	2.28	2.24	6.35	2.42	90.13	45.56	45.56	16.87	5.77	11.155	4.025
MmugDNA.3904.1.S1_at	TMPO: thymopoietin	gDNA.Hs.11355.2.S1	693387	MmugDNA.3904.1	323.82	342.09	218.32	856.9	551	605.88	2.23	1.51	29.12	24.33	98.85	856.9	551	605.88	15.31	6.54	8.77	4.025
Mmu.849.1.S1_at	Macaca mulatta nuclear factor kappa-B binding protein (NF-kB) mRNA, partial sequence	AF227559.1		Mmu.849.1	43	182.9	203.32	616.15	447.19	214.52	2.93	1.36	29.49	39.34	32.4	616.15	447.19	214.52	12.67	6.68	7.8	4.02
MmugDNA.17263.1.S1_at	MmugDNA.17263.1	gDNA.Hs.192179.0.A1		MmugDNA.17263.1	163.43	74	106.94	258.97	345.57	204.39	2.34	1.5	22.92	18.55	32.17	258.97	345.57	204.39	10.84	6.54	6.59	4.02
MmugDNA.971.1.S1_at	MmugDNA.971.1	gDNA.Hs.86507.0.S1		MmugDNA.971.1	36.35	30.99	24.82	110.67	42.19	75.91	2.53	1.2	4.28	4.77	6.53	110.67	42.19	75.91	15.14	6.84	8.835	4.02
MmugDNA.25476.1.S1_at	MmugDNA.25476.1	gDNA.Hs.98553.0.A1		MmugDNA.25476.1	11.59	25.39	13.05	38.5	51.37	37.43	2.56	1.47	5.91	2.05	2.22	38.5	51.37	37.43	14.04	6.56	8.3	4.015
MmuSTS.3531.1.S1_s_at	CCL4L1: chemokine (C-C motif) ligand 4-like 1	60543157	574217	MmuSTS.3531.1	387.67	308.17	407.13	668.65	849.04	467.92	1.76	1.22	24.17	41.65	14.55	668.65	849.04	467.92	30.85	6.81	16.305	4.015
MmuSTS.3355.1.S1_at	ZNFN1A2: zinc finger protein, subfamily 1A, 2 (Helios)	51854203	693521	MmuSTS.3355.1	11.94	11.04	4.32	56.27	40.11	42.18	5.21	3.12	3.03	3.6	8.55	56.27	40.11	42.18	9.38	4.89	7.295	4.005
MmugDNA.33177.1.S1_at	LOC714981: similar to cAMP responsive element binding protein 3-like 2	gDNA.Hs.43510.0.A1	714981	MmugDNA.33177.1	58.26	33.77	49.3	310.21	328.36	256.39	6.73	3.61	13.85	15.21	16.96	310.21	328.36	256.39	19.63	4.39	13.18	4
MmugDNA.14450.1.S1_at	MmugDNA.14450.1	gDNA.Hs2.406934.1.S1		MmugDNA.14450.1	134.71	87.26	84.36	195.71	190.93	184.74	1.91	1.35	22.04	20.31	7.88	195.71	190.93	184.74	11.16	6.64	6.535	3.995
MmugDNA.5947.1.S1_at	MmugDNA.5947.1	gDNA.Hs.145037.0.A1		MmugDNA.5947.1	12.52	1.96	2.94	674.95	97.8	867.89	94.55	6.27	24.91	19.69	20.19	674.95	97.8	867.89	23.76	1.72	59.155	3.995
MmugDNA.11099.1.S1_at	MmugDNA.11099.1	gDNA.Hs.162459.0.A1		MmugDNA.11099.1	13.05	22.07	18.62	150.63	148.84	196.11	9.68	6.05	87.63	24.29	37.76	150.63	148.84	196.11	3.38	1.94	6.53	3.995
MmugDNA.39437.1.S1_s_at	LOC706424: similar to WW45 protein	gDNA.Hs.288906.1.A1	706424	MmugDNA.39437.1	75.32	40.16	82.94	1189.96	484.68	1385.83	16.19	6.21	361.21	260.06	225.1	1189.96	484.68	1385.83	3.7	1.78	9.945	3.995
MmugDNA.515.1.S1_at	LOC695940: similar to leukocyte receptor cluster (LRC) member 8	gDNA.Hs.306121.0.S1	695940	MmugDNA.515.1	464.8	510.7	451.63	1688.82	635.22	1399.67	2.63	1.5	95.61	81.6	87.84	1688.82	635.22	1399.67	14.1	6.47	8.365	3.985
MmugDNA.41728.1.S1_at	LOC719220: similar to myeloid cell nuclear differentiation antigen	gDNA.g4505226	719220	MmugDNA.41728.1	1	21.66	1.82	69.22	36.57	29.73	5.61	1.83	1	4.45	4.43	69.22	36.57	29.73	14.35	6.14	9.98	3.985
MmugDNA.36900.1.S1_at	PIP5K1A: phosphatidylinositol-4-phosphate 5-kinase, type I, alpha	gDNA.g8918352	710007	MmugDNA.36900.1	17.9	13.38	8.46	77.79	40.09	59.83	4.81	2.73	6.55	5.04	7.91	77.79	40.09	59.83	9.6	5.24	7.205	3.985
MmuSTS.1440.1.S1_at	LIFR: leukemia inhibitory factor receptor	47776837	694139	MmuSTS.1440.1	20.93	39.97	29.34	171.18	114.36	57.48	3.81	1.69	8.09	2.71	10.19	171.18	114.36	57.48	16.13	6.28	9.97	3.985
MmugDNA.30867.1.S1_at	LOC716080: similar to FYN-binding protein (FYN-T-binding protein) (FYB-120/130) (p120/p130) (SLP-76-associated phosphoprotein) (SLAP-130)	gDNA.Hs.145526.0.A1	716080	MmugDNA.30867.1	2.96	85.45	97.24	189.48	170.43	358.75	3.73	1.27	14.57	17.67	5.24	189.48	170.43	358.75	17.59	6.69	10.66	3.98
MmugDNA.30439.1.S1_at	LOC702390: similar to cytoplasmic nuclear factor of activated T-cells 3 isoform 1	gDNA.g4758803	702390	MmugDNA.30439.1	387.7	460.04	208.82	1138.43	607.36	1503.46	3.09	1.67	119.79	78.86	95.8	1138.43	607.36	1503.46	11.16	6.29	7.125	3.98
MmugDNA.5701.1.S1_at	MmugDNA.5701.1	gDNA.Hs.306769.0.S1		MmugDNA.5701.1	13.27	32	45.97	152.42	132.68	61.45	4.15	1.69	6.16	11.27	3.28	152.42	132.68	61.45	17.11	6.27	10.63	3.98
MmugDNA.17004.1.S1_at	FPGS: folylpolyglutamate synthase	gDNA.g4826727	699587	MmugDNA.17004.1	109.9	149.15	202.22	934.05	530.1	668.22	4.7	2.95	64.19	66.45	67.43	934.05	530.1	668.22	10.77	5	7.735	3.975
MmuSTS.4105.1.S1_at	EEA1: early endosome antigen 1, 162kD	47776570	710381	MmuSTS.4105.1	149.22	165.5	81.65	508.45	367.43	358.06	3.16	2.17	38.16	30.3	21.56	508.45	367.43	358.06	13.56	5.75	8.36	3.96
MmugDNA.6031.1.S1_at	MmugDNA.6031.1	gDNA.Hs.157537.0.A1		MmugDNA.6031.1	24.33	20.96	14.76	417.7	155.93	87.28	11.07	2.66	14.01	13.56	2.31	417.7	155.93	87.28	23.16	5.25	17.115	3.955
MmuSTS.3345.1.S1_at	SRPK1: SFRS protein kinase 1	62000599	719039	MmuSTS.3345.1	226.15	166.6	39.83	845.66	354.22	1519.17	6.38	2.2	46.77	34.22	47.14	845.66	354.22	1519.17	21.52	5.71	13.95	3.955
MmugDNA.22770.1.S1_at	MmugDNA.22770.1	gDNA.Hs.131029.0.S1		MmugDNA.22770.1	13.64	18.2	10.29	33.27	28.84	27.49	2.23	1.45	2.31	2.28	1.3	33.27	28.84	27.49	16.5	6.45	9.365	3.95
MmugDNA.25661.1.S1_at	MmugDNA.25661.1	gDNA.Hs2.311250.1.S1		MmugDNA.25661.1	22.05	8.28	21.83	50.37	86.1	89.68	4.15	1.99	7.87	3.73	5.51	50.37	86.1	89.68	13.82	5.91	8.985	3.95
MmugDNA.19659.1.S1_at	MmugDNA.19659.1	gDNA.Hs.8817.0.A1		MmugDNA.19659.1	64.62	65.2	58.72	198.26	221.25	65	2.59	1.27	13.59	11.21	6.65	198.26	221.25	65	15.8	6.61	9.195	3.94
MmugDNA.27709.1.S1_at	MmugDNA.27709.1	gDNA.Hs.201372.0.A1		MmugDNA.27709.1	1.93	11.64	3.28	60.21	9.57	36.24	7.1	1.7	1.67	1.25	1.29	60.21	9.57	36.24	23.8	6.18	15.45	3.94
MmugDNA.29332.1.S1_at	LOC705006: similar to mannosyl (alpha-1,3-)-glycoprotein beta-1,4-N-acetylglucosaminyltransferase, isoenzyme B isoform 1	gDNA.Hs.4867.4.A1	705006	MmugDNA.29332.1	886.81	858.8	1018.31	3399.61	3261.74	2179.86	3.2	2.45	280.88	388.67	229.16	3399.61	3261.74	2179.86	10.07	5.41	6.635	3.93
MmugDNA.43280.1.S1_at	MmugDNA.43280.1	gDNA.Hs.279632.0.A1		MmugDNA.43280.1	31.03	47.67	15.46	244.78	50.4	176.61	5.26	1.85	7.26	10.79	11.63	244.78	50.4	176.61	16.09	6.01	10.675	3.93
MmugDNA.24588.1.S1_at	MmugDNA.24588.1	gDNA.Hs.152636.0.A1		MmugDNA.24588.1	2.05	1	11.07	33.63	8.93	32.22	4.96	1.63	1	1	1.25	33.63	8.93	32.22	23.79	6.23	14.375	3.93
MmugDNA.15183.1.S1_at	MmugDNA.15183.1	gDNA.Hs.208800.0.A1		MmugDNA.15183.1	235.07	162.57	269.18	1601.62	837.84	1535.68	6.24	4.13	288.92	275.76	202.29	1601.62	837.84	1535.68	5.49	3.71	5.865	3.92
MmugDNA.127.1.S1_at	LOC693392 /// LOC694911 /// LOC701059 /// LOC705493: similar to heterogeneous nuclear ribonucleoprotein A3 /// hypothetical protein LOC705493	gDNA.Hs.247781.0.S1	693392 /// 694911 /// 701059 /// 705493	MmugDNA.127.1	9.92	15	6.34	59.94	55.57	15.18	4.25	1.46	3.15	1	2.79	59.94	55.57	15.18	20.97	6.37	12.61	3.915
MmugDNA.12888.1.S1_at	MmugDNA.12888.1	gDNA.Hs2.323339.1.S1		MmugDNA.12888.1	61.11	51.3	65.17	118.56	127.25	114.13	2.04	1.44	6.53	14.1	10.69	118.56	127.25	114.13	11.04	6.39	6.54	3.915
MmuSTS.1311.1.S1_at	LOC695795: similar to J domain containing protein 1 isoform a	52626967	695795	MmuSTS.1311.1	28.75	24.69	25.79	60.47	37.73	67.91	2.1	1.32	7.08	3.16	2.02	60.47	37.73	67.91	13.16	6.5	7.63	3.91
MmunewRS.402.1.S1_at	LOC716482: similar to Olfactory receptor 13F1	52218857	716482	MmunewRS.402.1	1.85	2.15	1.14	15.8	7.63	29.72	10.9	2.93	1	1.13	1	15.8	7.63	29.72	17.36	4.88	14.13	3.905
MmugDNA.38572.1.S1_at	LOC712556: similar to roundabout homolog 4, magic roundabout	gDNA.g9506698	712556	MmugDNA.38572.1	18.57	21.86	20.28	44.15	55.07	51.94	2.48	1.5	3.03	1.63	5.27	44.15	55.07	51.94	17.78	6.31	10.13	3.905
MmugDNA.27055.1.S1_at	LOC709950: similar to Vitelline membrane outer layer protein 1 homolog precursor	gDNA.Hs.122561.1.A1	709950	MmugDNA.27055.1	126.11	84.19	154.38	230.3	265.86	250.5	2.15	1.25	27.76	24.2	16.56	230.3	265.86	250.5	11.56	6.55	6.855	3.9
MmugDNA.16241.1.S1_at	MmugDNA.16241.1	gDNA.Hs.27232.0.A1		MmugDNA.16241.1	1	2.67	1.63	35.85	9.95	31.6	19.03	5.7	4.64	2.54	7.05	35.85	9.95	31.6	6.35	2.08	12.69	3.89
MmugDNA.9875.1.S1_at	WDR74: WD repeat domain 74	gDNA.g13623492	718460	MmugDNA.9875.1	449.65	372.65	412.41	1208.36	1262.74	765.84	2.62	1.95	153.35	85.07	120.51	1208.36	1262.74	765.84	9.41	5.8	6.015	3.875
MmugDNA.2990.1.S1_at	LOC711927: hypothetical protein LOC711927	gDNA.Hs2.184029.1.S1	711927	MmugDNA.2990.1	122.68	51.35	2.69	415.1	401.77	282.58	7.24	2.78	24.91	16.7	32.83	415.1	401.77	282.58	14.6	4.97	10.92	3.875
MmugDNA.35964.1.S1_at	MmugDNA.35964.1	gDNA.Hs.201220.0.A1		MmugDNA.35964.1	66.8	60.7	51.34	334.21	188.56	78.93	3.36	1.28	2.67	2.53	1.89	334.21	188.56	78.93	85.68	6.47	44.52	3.875
MmugDNA.34955.1.S1_at	LOC716381: hypothetical protein LOC716381	gDNA.Hs.92955.0.A1	716381	MmugDNA.34955.1	5.77	2.82	2.89	83.3	74.72	18.96	16.88	3.8	3.58	2.33	4.61	83.3	74.72	18.96	17.12	3.95	17	3.875
MmugDNA.20535.1.S1_at	LOC698058: similar to CG31800-PA	gDNA.g13129101	698058	MmugDNA.20535.1	202.36	228.4	210.46	911.7	639.98	610.65	3.4	2.54	65.26	62.78	57.65	911.7	639.98	610.65	11.7	5.2	7.55	3.87
MmuSTS.724.1.S1_s_at	CLN6: CLN6 protein	62000123	693873	MmuSTS.724.1	79.6	135.95	87.33	1655.63	472.5	1317.92	11.43	4.99	181.91	230.54	177.23	1655.63	472.5	1317.92	5.74	2.74	8.585	3.865
MmugDNA.578.1.S1_at	LOC695558: similar to protein kinase, AMP-activated, alpha 1 catalytic subunit	gDNA.Hs.288546.0.S1	695558	MmugDNA.578.1	1	1.42	1.32	28.89	28.05	5.9	16.83	3.97	2.73	1	1	28.89	28.05	5.9	13.26	3.74	15.045	3.855
MmugDNA.2007.1.S1_at	MmugDNA.2007.1	gDNA.Hs.117298.0.A1		MmugDNA.2007.1	12.39	24.75	20.2	44.82	40.96	32.46	2.04	1.35	3.02	2.82	4.06	44.82	40.96	32.46	12.01	6.34	7.025	3.845
MmugDNA.32.1.S1_at	MmugDNA.32.1	gDNA.Hs.196470.0.A1		MmugDNA.32.1	6.01	6.64	7.01	24.51	22.13	10.49	2.82	1.4	1.24	1	1.59	24.51	22.13	10.49	15.9	6.29	9.36	3.845
MmugDNA.37732.1.S1_at	MmugDNA.37732.1	gDNA.Hs.20369.0.A1		MmugDNA.37732.1	12.45	49.75	29.73	969.96	100.09	719.91	20.09	5.06	83.46	52.41	63.95	969.96	100.09	719.91	9.2	2.63	14.645	3.845
MmugDNA.26179.1.S1_at	MmugDNA.26179.1	gDNA.Hs2.397083.1.S1		MmugDNA.26179.1	12.84	1.64	4.49	71.46	50.3	14.48	9.71	2.2	1	2.69	4.79	71.46	50.3	14.48	20.49	5.47	15.1	3.835
MmugDNA.731.1.S1_at	LOC715755: similar to retinol binding protein 2, cellular	gDNA.Hs.182313.0.S1	715755	MmugDNA.731.1	35.06	37.31	26.95	96.31	94	65.63	2.55	1.78	6.19	11.19	5.67	96.31	94	65.63	11.26	5.88	6.905	3.83
MmugDNA.25733.1.S1_at	MmugDNA.25733.1	gDNA.Hs.150800.0.A1		MmugDNA.25733.1	8.59	1.09	2.4	88.69	44.06	7.84	14.29	2.09	1.17	1.59	1.12	88.69	44.06	7.84	37.93	5.56	26.11	3.825
MmugDNA.29094.1.S1_at	MmugDNA.29094.1	gDNA.Hs.130093.0.S1		MmugDNA.29094.1	140.52	112.69	140.64	1395.74	880.18	1672.57	10.18	5.84	517.61	432.06	436.79	1395.74	880.18	1672.57	2.88	1.8	6.53	3.82
MmugDNA.34180.1.S1_at	MmugDNA.34180.1	gDNA.Hs.150647.0.A1		MmugDNA.34180.1	3.33	7.17	1.86	9.18	33.08	28.99	6.9	1.9	1	1.09	1.36	9.18	33.08	28.99	21.69	5.74	14.295	3.82
MmugDNA.252.1.S1_at	P2RY2: purinergic receptor P2Y2	gDNA.g4505558	718603	MmugDNA.252.1	17.08	4.61	5.92	42.22	25.15	30.31	3.57	1.69	3.03	2.05	4.24	42.22	25.15	30.31	11.67	5.94	7.62	3.815
MmugDNA.4571.1.S1_at	MmugDNA.4571.1	gDNA.Hs.201898.0.A1		MmugDNA.4571.1	270.91	183.66	168.34	526.63	435.31	282.74	2.02	1.22	24	55.29	27.69	526.63	435.31	282.74	12.26	6.41	7.14	3.815
MmugDNA.227.1.S1_at	MmugDNA.227.1	gDNA.Hs.301243.0.S1		MmugDNA.227.1	334.46	345.42	381.7	1900.22	1257.43	1322.62	4.29	3.01	149.53	293.93	177.68	1900.22	1257.43	1322.62	7.46	4.61	5.875	3.81
MmugDNA.38867.1.S1_at	MmugDNA.38867.1	gDNA.Hs.26096.0.A1		MmugDNA.38867.1	2.35	11.95	1.26	27.42	44.75	48.1	10.46	2.79	4.44	2.57	2.18	27.42	44.75	48.1	13.38	4.83	11.92	3.81
MmugDNA.9084.1.S1_at	MmugDNA.9084.1	gDNA.g4507994		MmugDNA.9084.1	1	2.31	10.97	48.31	89.68	23.37	12.63	2.28	1	2.62	2.19	48.31	89.68	23.37	27.97	5.33	20.3	3.805
MmugDNA.28691.1.S1_at	MmugDNA.28691.1	gDNA.g8923256		MmugDNA.28691.1	56.06	84.11	38.94	230.12	112.68	177.7	2.91	1.71	10.15	13.01	18.57	230.12	112.68	177.7	12.58	5.9	7.745	3.805
MmugDNA.26475.1.S1_at	LOC698284: similar to ATPase type 13A4	gDNA.Hs.307067.0.S1	698284	MmugDNA.26475.1	37.46	22.4	18.57	129.4	24.72	133.77	3.7	1.32	2.52	7.2	6.16	129.4	24.72	133.77	20.24	6.29	11.97	3.805
MmugDNA.9327.1.S1_at	MmugDNA.9327.1	gDNA.Hs2.363431.1.S1		MmugDNA.9327.1	1.07	4.09	1.93	17.53	16.42	28.46	10.64	3.55	1.29	3.42	1.31	17.53	16.42	28.46	12.03	4.04	11.335	3.795
MmugDNA.11372.1.S1_at	MmugDNA.11372.1	gDNA.Hs.176554.0.A1		MmugDNA.11372.1	30.92	42.24	20	221.26	54.78	198.51	5	2.12	14.43	10.3	13.01	221.26	54.78	198.51	12.68	5.46	8.84	3.79
MmugDNA.42913.1.S1_s_at	LOC712053: similar to glucose-6-phosphatase, catalytic	gDNA.Hs2Affx.1.389.S1	712053	MmugDNA.42913.1	28.3	29.56	30.74	72.97	106.5	46.9	2.59	1.39	2.53	7.54	6.4	72.97	106.5	46.9	13.9	6.19	8.245	3.79
MmugDNA.14801.1.S1_at	MmugDNA.14801.1	gDNA.Hs.97275.0.A1		MmugDNA.14801.1	6.48	16.43	15.89	153.17	52.12	90.41	8.11	3.43	3.31	12.77	7.55	153.17	52.12	90.41	13.98	4.14	11.045	3.785
MmugDNA.1758.1.S1_at	MmugDNA.1758.1	gDNA.Hs.104864.0.A1		MmugDNA.1758.1	56.88	20.9	22.18	111.65	90.21	131.75	3.45	1.91	13.42	10.56	15.93	111.65	90.21	131.75	8.18	5.66	5.815	3.785
MmugDNA.28257.1.S1_at	MmugDNA.28257.1	gDNA.Hs.231883.0.A1		MmugDNA.28257.1	5.71	15.33	23.46	82.04	68.3	22.66	3.95	1.4	1.69	4.75	2.81	82.04	68.3	22.66	20.55	6.17	12.25	3.785
MmugDNA.30482.1.S1_at	LOC698321: similar to F25H2.12a	gDNA.Hs.48994.0.A1	698321	MmugDNA.30482.1	3.84	18.98	3.9	177.5	162.37	94.19	19.23	6.28	57.29	53.15	58.6	177.5	162.37	94.19	2.53	1.28	10.88	3.78
MmugDNA.19343.1.S1_s_at	HBG2 /// LOC715480: gamma-globin /// similar to A-gamma globin	gDNA.g6715606	715368 /// 715480	MmugDNA.19343.1	5.48	4.51	1.33	56.18	12.74	35.68	10.3	2.67	1.79	3.48	1.17	56.18	12.74	35.68	17.87	4.89	14.085	3.78
MmugDNA.41253.1.S1_at	LOC712740: similar to nuclear receptor co-repressor/HDAC3 complex subunit	gDNA.g12642595	712740	MmugDNA.41253.1	656.57	621.6	476.2	3840.86	1017.36	2362.04	4.11	1.81	233.6	189.53	118.95	3840.86	1017.36	2362.04	13.47	5.74	8.79	3.775
MmugDNA.40216.1.S1_at	LOC693339: similar to ZC13.1b	gDNA.Hs2.347310.1.S1	693339	MmugDNA.40216.1	86.06	119.53	109.94	187.23	283.84	219.88	2.19	1.53	30.83	13.53	27.83	187.23	283.84	219.88	9.96	6.01	6.075	3.77
MmuSTS.4319.1.S1_s_at	LOC712430: similar to solute carrier family 39 (zinc transporter), member 9	60543266	712430	MmuSTS.4319.1	53.87	107.18	55.3	473.92	345.24	328.75	5.4	3.17	50.99	35.29	46.63	473.92	345.24	328.75	8.96	4.36	7.18	3.765
MmugDNA.12615.1.S1_at	LOC699762: similar to Pancreatic lipase-related protein 1 precursor	gDNA.Hs2.376864.1.S1	699762	MmugDNA.12615.1	21.3	2.13	26.41	89.42	46.78	35.79	3.43	1.48	2.43	2.5	5.36	89.42	46.78	35.79	17.36	6.05	10.395	3.765
MmugDNA.39111.1.S1_at	LOC718881: hypothetical protein LOC718881	gDNA.Hs.17240.0.A1	718881	MmugDNA.39111.1	155.32	155.97	97.25	286.69	286.06	294.97	2.09	1.56	34.33	38.2	21.98	286.69	286.06	294.97	9	5.95	5.545	3.755
MmugDNA.29937.1.S1_at	LOC695994: similar to ATPase, Class I, type 8B, member 1	gDNA.Hs.166196.0.S2	695994	MmugDNA.29937.1	1.15	16.53	1	124.55	2.72	109.8	13.81	2.07	3.98	1.78	1.8	124.55	2.72	109.8	30.3	5.44	22.055	3.755
MmugDNA.16308.1.S1_at	MmugDNA.16308.1	gDNA.Hs.104518.0.A1		MmugDNA.16308.1	1.46	1	1	34.53	13.63	52.08	29.96	5.35	6.26	5.6	1.9	34.53	13.63	52.08	6.98	2.16	18.47	3.755
MmugDNA.15480.1.S1_at	MmugDNA.15480.1	gDNA.g9910221		MmugDNA.15480.1	24.9	25.56	27.99	176.84	248.51	83.16	6.45	3.18	11.78	6.02	20.36	176.84	248.51	83.16	14.99	4.32	10.72	3.75
MmugDNA.8751.1.S1_at	MmugDNA.8751.1	gDNA.Hs2.407031.1.S1		MmugDNA.8751.1	34.25	96.08	55.85	129.47	345.75	188.73	3.76	1.51	22.38	14.7	13.38	129.47	345.75	188.73	13.45	5.99	8.605	3.75
MmugDNA.3023.1.S1_at	LOC706759: similar to spectrin repeat containing, nuclear envelope 2 isoform e	gDNA.Hs2.421355.1.S1	706759	MmugDNA.3023.1	1.73	9.89	5.8	24.16	27.33	13.69	3.74	1.7	1	1.74	1.91	24.16	27.33	13.69	14.1	5.79	8.92	3.745
Mmu.11885.2.S1_at	IRF2: interferon regulatory factor 2	CN645566	694347	Mmu.11885.2	88.18	79.96	57.28	281.96	301.4	179.94	3.42	2.33	32.26	17.46	20.88	281.96	301.4	179.94	10.85	5.12	7.135	3.725
MmugDNA.4231.1.S1_at	LOC716766: similar to retbindin	gDNA.g13477198	716766	MmugDNA.4231.1	169.04	154.15	141.57	376.89	552.39	316.41	2.65	1.67	26	50.97	20.03	376.89	552.39	316.41	13.96	5.78	8.305	3.725
MmugDNA.3473.1.S1_at	MmugDNA.3473.1	gDNA.Hs.158047.0.A1		MmugDNA.3473.1	218.79	216.9	193.07	445.17	453.74	300.09	1.95	1.48	36.27	46.47	34.49	445.17	453.74	300.09	10.6	5.96	6.275	3.72
MmugDNA.5984.1.S1_at	MmugDNA.5984.1	gDNA.Hs2.384688.1.S1		MmugDNA.5984.1	20.73	18.79	17.38	60.58	53.16	27.4	2.5	1.31	1.87	6.01	2.11	60.58	53.16	27.4	14.95	6.13	8.725	3.72
MmugDNA.19674.1.S1_at	PUS3: pseudouridylate synthase 3	gDNA.g13775233	713746	MmugDNA.19674.1	223.42	163.7	137.35	1652.44	889.93	3311.04	11.51	4.33	312.18	222.91	216.79	1652.44	889.93	3311.04	7.9	3.09	9.705	3.71
MmugDNA.7055.1.S1_at	LOC699892: similar to aristaless related homeobox	gDNA.Hs.103538.0.S1	699892	MmugDNA.7055.1	38.68	25.35	6.07	39.96	297.11	234.87	8.25	1.36	8.94	1.34	5.47	39.96	297.11	234.87	37.54	6.06	22.895	3.71
MmugDNA.43461.1.S1_at	LOC702290: similar to scruin like at the midline CG5186-PA, isoform A	gDNA.Hs.192966.0.S1	702290	MmugDNA.43461.1	210.85	146.23	193.65	811.92	185.91	702.07	3.12	1.35	33.81	32.17	46.01	811.92	185.91	702.07	15.51	6.06	9.315	3.705
MmugDNA.41294.1.S1_at	MmugDNA.41294.1	gDNA.Hs2.303862.2.S1		MmugDNA.41294.1	16.55	23.18	6.47	122.21	88.78	147.74	8.07	4.01	18.83	28.3	18.68	122.21	88.78	147.74	5.45	3.39	6.76	3.7
MmugDNA.24716.1.S1_at	LOC718914: similar to kidney and liver proline oxidase 1	gDNA.Hs.128834.1.S1	718914	MmugDNA.24716.1	63.59	61.84	87.64	553.3	237.22	205.09	4.77	2.03	24.9	21.75	35.47	553.3	237.22	205.09	12.58	5.36	8.675	3.695
MmuSTS.3784.1.S1_at	MmuSTS.3784.1	55167473		MmuSTS.3784.1	5.47	2.56	1.2	77.04	50.68	24.7	17.81	4.48	6.02	6.02	6.87	77.04	50.68	24.7	8.16	2.91	12.985	3.695
MmugDNA.26196.1.S1_at	MmugDNA.26196.1	gDNA.Hs.146146.0.A1		MmugDNA.26196.1	42.95	26.27	41.42	59.7	83.6	71.72	1.91	1.26	4.67	4.87	6.16	59.7	83.6	71.72	13.7	6.13	7.805	3.695
MmugDNA.4870.1.S1_at	LOC718329: hypothetical protein LOC718329	gDNA.g13477250	718329	MmugDNA.4870.1	1	1	1	62.45	44.92	1	36.12	5.7	5.84	1	1	62.45	44.92	1	13.19	1.69	24.655	3.695
MmugDNA.8511.1.S1_at	LOC693907: similar to lactate dehydrogenase A -like	gDNA.Hs2.348540.1.S1	693907	MmugDNA.8511.1	17.14	1.64	1.51	46.08	63.38	30.47	6.95	2.67	3.46	5.41	6.57	46.08	63.38	30.47	8.91	4.71	7.93	3.69
MmugDNA.28254.1.S1_x_at	MmugDNA.28254.1	gDNA.Hs.306860.0.S1		MmugDNA.28254.1	68.14	78.01	99.7	136.14	269.23	161.4	2.36	1.35	14.85	10.91	15.73	136.14	269.23	161.4	14.1	6.02	8.23	3.685
MmuSTS.1409.1.S1_at	MmuSTS.1409.1	47776816		MmuSTS.1409.1	47.96	57.69	17.75	109	87.22	80.94	2.32	1.35	9	8.86	7.69	109	87.22	80.94	11.03	6.01	6.675	3.68
MmugDNA.14278.1.S1_at	NEBL: nebulette	gDNA.Hs.5025.1.A1	702764	MmugDNA.14278.1	43.61	17.31	2.27	111.79	66.29	54.24	3.87	1.39	1.36	3.8	8.05	111.79	66.29	54.24	17.13	5.96	10.5	3.675
MmugDNA.18242.1.S1_at	MmugDNA.18242.1	gDNA.Hs2.381995.1.S1		MmugDNA.18242.1	1.11	19.24	6.42	57.17	16.38	46.63	5.95	1.44	3.87	2.56	1	57.17	16.38	46.63	18.22	5.89	12.085	3.665
MmugDNA.30084.1.S1_at	MmugDNA.30084.1	gDNA.Hs.274766.0.S2		MmugDNA.30084.1	7.7	3.36	4.41	103.86	51.76	51.32	15.16	5.32	25.15	14.27	14.45	103.86	51.76	51.32	4.1	2.01	9.63	3.665
MmuAffx.1008.1.S1_at	LOC713057: similar to Glutathione peroxidase 3 precursor (GSHPx-3) (GPx-3) (Plasma glutathione peroxidase) (GSHPx-P) (Extracellular glutathione peroxidase) (GPx-P)	CN641963	713057	MmuAffx.1008.1	34.31	1	2.34	93.07	63.05	25.44	6.18	1.53	2.72	3.42	2.87	93.07	63.05	25.44	21.35	5.8	13.765	3.665
MmuSTS.2054.1.S1_at	LOC699273: similar to protein (peptidyl-prolyl cis/trans isomerase) NIMA-interacting, 4 (parvulin)	47776972	699273	MmuSTS.2054.1	22.62	23.64	7.79	159.98	96.62	65.2	6.63	2.5	11	6.7	11.25	159.98	96.62	65.2	11.63	4.82	9.13	3.66
MmuSTS.228.1.S1_at	LOC693786: similar to homeodomain interacting protein kinase 3	55773984	693786	MmuSTS.228.1	187.26	308.3	135.28	1146.94	394.34	1015.59	4.06	2.07	98.99	81.61	77.45	1146.94	394.34	1015.59	9.98	5.25	7.02	3.66
MmugDNA.33953.1.S1_at	LOC698241: hypothetical protein LOC698241	gDNA.g5730018	698241	MmugDNA.33953.1	13.56	19.81	3.27	36.29	51.8	41.75	3.57	1.88	3.79	3.61	5.41	36.29	51.8	41.75	10.27	5.44	6.92	3.66
MmugDNA.11703.1.S1_at	LOC707484: similar to deiodinase, iodothyronine, type II isoform b	gDNA.g10863064	707484	MmugDNA.11703.1	14	9.98	12.42	82.95	64.29	21.42	4.71	1.73	6.04	4.6	1.6	82.95	64.29	21.42	15.2	5.58	9.955	3.655
MmugDNA.37369.1.S1_x_at	LOC706427: similar to Syntenin-1 (Syndecan-binding protein 1) (Melanoma differentiation-associated protein 9) (MDA-9) (Scaffold protein Pbp1) (Pro-TGF-alpha cytoplasmic domain-interacting protein 18) (TACIP18)	gDNA.Hs2.382655.1.S1	706427	MmugDNA.37369.1	272.93	355.23	241.6	3299.28	1157.58	3072.9	8.46	4.57	455.02	458.93	336.24	3299.28	1157.58	3072.9	5.99	2.74	7.225	3.655
MmugDNA.9036.1.S1_at	MmugDNA.9036.1	gDNA.Hs2.333160.1.S1		MmugDNA.9036.1	16.06	22.01	17.39	158.58	74.69	62.99	5.41	1.88	7.15	5.86	7.61	158.58	74.69	62.99	14.24	5.43	9.825	3.655
MmugDNA.9120.1.S1_at	MmugDNA.9120.1	gDNA.Hs.58698.0.A1		MmugDNA.9120.1	1	1	5.82	27.68	24.95	29.98	11.94	4.51	7.41	4.71	3.79	27.68	24.95	29.98	5.35	2.79	8.645	3.65
MmugDNA.25238.1.S1_at	LOC708898: similar to prune homolog	gDNA.Hs.78524.2.S1	708898	MmugDNA.25238.1	47.72	9.79	31.76	347.47	53.89	306.72	7.93	2.6	21.07	13.81	7.74	347.47	53.89	306.72	17.73	4.7	12.83	3.65
MmugDNA.21549.1.S1_at	LOC711312: similar to transcription termination factor, RNA polymerase II	gDNA.g5733121	711312	MmugDNA.21549.1	133.18	106.77	149.72	440.99	581.14	247.25	3.23	1.87	16.13	12.36	65.45	440.99	581.14	247.25	14.2	5.42	8.715	3.645
MmugDNA.25243.1.S1_at	LOC695382: similar to Ras association (RalGDS/AF-6) domain family 5 isoform D	gDNA.g13279079	695382	MmugDNA.25243.1	96.2	103.61	93.75	318.24	151.36	178.81	2.23	1.31	24.44	13.6	7.04	318.24	151.36	178.81	14.65	5.97	8.44	3.64
MmugDNA.17896.1.S1_s_at	PML: promyelocytic leukemia	gDNA.g12275911	700379	MmugDNA.17896.1	113.04	165.86	80.12	354.57	306.97	241.58	2.53	1.66	35.13	24.17	40.65	354.57	306.97	241.58	9.5	5.61	6.015	3.635
MmugDNA.19839.1.S1_at	LOC723143: hypothetical protein LOC723143	gDNA.g10835229	723143	MmugDNA.19839.1	1	5.35	1.22	17.08	38.89	39.03	14.67	3.91	5.73	2.8	4.37	17.08	38.89	39.03	7.3	3.34	10.985	3.625
MmugDNA.13146.1.S1_at	MmugDNA.13146.1	gDNA.Hs.126373.0.S1		MmugDNA.13146.1	10.52	2.87	3.4	23.19	39.32	32.16	6.78	1.75	1	2.4	1.16	23.19	39.32	32.16	23.98	5.49	15.38	3.62
MmugDNA.1826.1.S1_at	MmugDNA.1826.1	gDNA.Hs.123229.0.A1		MmugDNA.1826.1	13.46	12.25	20.56	35.15	39.83	25.71	2.16	1.41	4.36	1	3.82	35.15	39.83	25.71	12.33	5.82	7.245	3.615
MmugDNA.16829.1.S1_at	MAPK8IP2: mitogen-activated protein kinase 8 interacting protein 2	gDNA.g7706536	720708	MmugDNA.16829.1	34.34	38.82	52.02	99.04	163.48	103.77	2.84	1.66	7.62	14.54	15.37	99.04	163.48	103.77	10.05	5.57	6.445	3.615
MmugDNA.20273.1.S1_at	MmugDNA.20273.1	gDNA.Hs2.385479.1.S1		MmugDNA.20273.1	1	8.19	6.71	9.59	26.65	18.64	3.45	1.37	1.56	1.23	1	9.59	26.65	18.64	14.72	5.85	9.085	3.61
MmugDNA.19213.1.S1_at	LOC711013: similar to unconventional myosin class XV CG2174-PA	gDNA.Hs.272848.0.A1	711013	MmugDNA.19213.1	137.09	119.32	163.9	308.72	417.43	491.41	2.82	2.06	40.67	65.76	46.36	308.72	417.43	491.41	8.12	5.15	5.47	3.605
MmugDNA.41187.1.S1_at	LOC711829: similar to bin3, bicoid-interacting 3	gDNA.g9624989	711829	MmugDNA.41187.1	730.48	757.58	602.24	3038.88	1651.38	2219.79	3.28	2.18	302.56	170.5	245.87	3038.88	1651.38	2219.79	10.03	5.02	6.655	3.6
MmugDNA.1487.1.S1_at	MmugDNA.1487.1	gDNA.Hs2.381757.1.A1		MmugDNA.1487.1	5.69	6.47	15.02	75.58	43.46	73.03	6.44	3.3	1.1	7.85	9.57	75.58	43.46	73.03	8.95	3.87	7.695	3.585
MmugDNA.17056.1.S1_at	LOC694382: similar to reticulon 4 receptor precursor	gDNA.Hs.30868.0.S1	694382	MmugDNA.17056.1	1	28.44	15.16	131.71	60.81	105.83	6.7	2.98	11.54	7.11	8.09	131.71	60.81	105.83	10.1	4.19	8.4	3.585
MmugDNA.32805.1.S1_at	MmugDNA.32805.1	gDNA.g13376334		MmugDNA.32805.1	195.54	175.2	107.71	517.59	669.1	241.87	3.07	1.61	32.86	58.35	21.15	517.59	669.1	241.87	12.85	5.56	7.96	3.585
MmuSTS.1870.1.S1_at	LOC701378: similar to Claudin-2 (SP82)	49533122	701378	MmuSTS.1870.1	34.23	7.75	55.02	83.8	103.38	94.75	2.96	1.63	8.13	14.03	11.47	83.8	103.38	94.75	8.34	5.54	5.65	3.585
MmugDNA.39876.1.S1_at	LOC705652: similar to BTB (POZ) domain containing 8	gDNA.Hs2.383108.1.S1	705652	MmugDNA.39876.1	22.12	6.66	5.65	24.52	45.56	27.16	2.8	1.31	1.67	1.62	3.51	24.52	45.56	27.16	15.64	5.85	9.22	3.58
MmugDNA.31741.1.S1_at	BCL2L11: similar to Bcl-2-like protein 11 (Bcl2-interacting mediator of cell death)	gDNA.Hs.50760.0.A1	697082	MmugDNA.31741.1	54.14	99.31	90.71	212.38	393.14	396.42	4.23	2.43	43.72	41.17	41.44	212.38	393.14	396.42	7.93	4.71	6.08	3.57
MmugDNA.19515.1.S1_at	LOC717943: similar to Myosin heavy chain, fast skeletal muscle, embryonic	gDNA.g11342671	717943	MmugDNA.19515.1	26.9	32.12	18.25	106.13	57.3	83.56	3.35	1.89	9.43	10.58	9.33	106.13	57.3	83.56	8.44	5.25	5.895	3.57
MmugDNA.15698.1.S1_at	LOC719329: similar to FYVE, RhoGEF and PH domain containing 2	gDNA.Hs.47199.0.A1	719329	MmugDNA.15698.1	6.8	14.19	6.43	25.69	56.24	62.13	5.34	1.97	1	7.33	3.57	25.69	56.24	62.13	13.32	5.17	9.33	3.57
MmugDNA.43355.1.S1_at	PDE4D: cAMP-specific phosphodiesterase 4D	gDNA.g1236954	712180	MmugDNA.43355.1	94.61	112.14	88.39	272.53	236.02	134.98	2.19	1.36	24.91	19.99	21.16	272.53	236.02	134.98	9.69	5.75	5.94	3.555
MmugDNA.40551.1.S1_x_at	PCDHB16 /// PCDHB2 /// PCDHB6: protocadherin beta 2 /// protocadherin beta 6 /// protocadherin beta 16	gDNA.Hs.266470.0.S1	699623 /// 699998 /// 700871	MmugDNA.40551.1	103.64	137.54	70.99	280.46	385.62	198.08	2.72	1.56	32.96	37.81	17.75	280.46	385.62	198.08	9.95	5.54	6.335	3.55
MmugDNA.34675.1.S1_at	MmugDNA.34675.1	gDNA.Hs.190504.0.A1		MmugDNA.34675.1	8.38	1	2.03	18	20.57	18.45	5.01	2.15	1.61	2.84	1	18	20.57	18.45	11.16	4.95	8.085	3.55
MmugDNA.17062.1.S1_at	LOC714057: similar to RUN and TBC1 domain containing 2	gDNA.Hs.259720.0.A1	714057	MmugDNA.17062.1	101.92	90.14	83.4	291.24	143.34	306.53	2.75	1.69	35.92	26.84	17.75	291.24	143.34	306.53	9.33	5.4	6.04	3.545
MmugDNA.3421.1.S1_at	MmugDNA.3421.1	gDNA.Hs.197101.0.A1		MmugDNA.3421.1	50.71	36.05	10.86	192.88	234.1	132.5	6.17	2.62	20.75	17.28	21.31	192.88	234.1	132.5	9.08	4.45	7.625	3.535
MmugDNA.5398.1.S1_at	LOC717914: similar to Nucleoside diphosphate-linked moiety X motif 16 (Nudix motif 16)	gDNA.Hs.117897.1.A1	717914	MmugDNA.5398.1	10.59	8.18	15.22	60.78	37.24	28.25	4.17	1.78	5.79	2.67	1.46	60.78	37.24	28.25	14.93	5.28	9.55	3.53
MmugDNA.12198.1.S1_at	MmugDNA.12198.1	gDNA.Hs.287627.0.S1		MmugDNA.12198.1	20.17	7.12	4.32	39.16	22.98	31.58	3.58	1.48	1.41	2.59	2.56	39.16	22.98	31.58	15.36	5.57	9.47	3.525
MmuSTS.2036.1.S1_at	LOC711667 /// PDGFRB: platelet-derived growth factor receptor beta /// hypothetical protein LOC711667	47776964	711353 /// 711667	MmuSTS.2036.1	24.16	133.88	61.54	698.77	276.27	306.76	5.88	2.36	34.33	47.01	27.14	698.77	276.27	306.76	12.42	4.68	9.15	3.52
MmugDNA.25412.1.S1_at	MmugDNA.25412.1	gDNA.Hs2.382108.1.S1		MmugDNA.25412.1	6.45	1.17	1.18	39.71	10.72	22.44	11.28	1.95	1.86	1.29	1	39.71	10.72	22.44	18.4	5.08	14.84	3.515
MmunewRS.615.1.S1_at	LOC709157: similar to olfactory receptor, family 8, subfamily S, member 1	52353295	709157	MmunewRS.615.1	7.58	3.31	8.57	28.03	54.93	24.33	5.85	2.22	2.23	3.4	3.51	28.03	54.93	24.33	12.28	4.8	9.065	3.51
MmuSTS.1349.1.S1_at	LOC700455: similar to Homeobox protein Hox-D8 (Hox-4E) (Hox-5.4)	52626994	700455	MmuSTS.1349.1	885.98	645.13	713.45	2550.31	1037.64	2520.11	2.74	1.6	204.02	208.76	194.09	2550.31	1037.64	2520.11	10.09	5.42	6.415	3.51
MmugDNA.24526.1.S1_at	MmugDNA.24526.1	gDNA.Hs.135114.0.A1		MmugDNA.24526.1	19.67	32.86	15.48	140.35	83.19	35.03	3.64	1.43	7.89	2.68	2.71	140.35	83.19	35.03	16.46	5.58	10.05	3.505
MmugDNA.30916.1.S1_at	LOC705678: similar to ICEBERG caspase-1 inhibitor	gDNA.Hs.56279.0.S1	705678	MmugDNA.30916.1	30.94	33.56	20.58	180.64	171.44	51.8	4.59	1.25	6.82	5.3	4.61	180.64	171.44	51.8	22.43	5.75	13.51	3.5
MmugDNA.4918.1.S1_x_at	MmugDNA.4918.1	gDNA.g4757759		MmugDNA.4918.1	230.84	340.33	260.55	986.44	634.12	579.22	2.63	1.78	57.37	124	67.89	986.44	634.12	579.22	9.05	5.22	5.84	3.5
MmugDNA.20138.1.S1_at	LOC707759: similar to CXXC finger 6	gDNA.Hs.17803.0.A1	707759	MmugDNA.20138.1	251.88	257.16	213.75	445.34	456.75	301.33	1.65	1.2	45.33	49.1	19.54	445.34	456.75	301.33	11.17	5.8	6.41	3.5
MmugDNA.4902.1.S1_at	MmugDNA.4902.1	gDNA.Hs2.390802.1.S1		MmugDNA.4902.1	2.12	40.12	23.83	38.92	97.15	85.76	3.38	1.48	2.87	1.08	10.51	38.92	97.15	85.76	15.1	5.52	9.24	3.5
MmunewRS.908.1.S1_at	LOC718025: similar to relaxin 3 receptor 2	32490566	718025	MmunewRS.908.1	511.28	466.45	491.79	1371.07	707.45	1131.55	2.19	1.49	113.05	159.88	102.97	1371.07	707.45	1131.55	8.78	5.5	5.485	3.495
MmugDNA.9740.1.S1_at	LOC707639: similar to cadherin 22 precursor	gDNA.Hs.264157.0.S1	707639	MmugDNA.9740.1	6.51	22.37	16.42	22.83	133.52	152.16	6.61	1.3	3.03	6.41	1.22	22.83	133.52	152.16	32.8	5.69	19.705	3.495
MmugDNA.12668.1.S1_s_at	LOC704718: hypothetical protein LOC704718	gDNA.Hs.121344.0.A1	704718	MmugDNA.12668.1	19.25	6.6	25.5	44.07	46.79	48.31	2.58	1.55	6.91	1.96	5.94	44.07	46.79	48.31	9.64	5.44	6.11	3.495
MmugDNA.18357.1.S1_at	MmugDNA.18357.1	gDNA.g7657426		MmugDNA.18357.1	126.22	165.61	89.46	1535.81	567.26	1833.97	10.67	5.08	284.32	109.16	517.63	1535.81	567.26	1833.97	4.35	1.9	7.51	3.49
MmugDNA.31080.1.S1_at	LOC698588: similar to phosphatidylinositol glycan, class O isoform 2	gDNA.g12654408	698588	MmugDNA.31080.1	40.61	32.58	19.34	266.57	279.71	172.02	7.97	3.83	36.83	20	32.03	266.57	279.71	172.02	8.21	3.15	8.09	3.49
Mmu.3075.1.S1_at	Transcribed locus	CN645001		Mmu.3075.1	9.65	18.32	5.35	127.27	56.48	24.96	6.43	1.62	1	5.33	3	127.27	56.48	24.96	25.98	5.36	16.205	3.49
MmugDNA.12753.1.S1_at	MmugDNA.12753.1	gDNA.Hs2.380392.1.S1		MmugDNA.12753.1	37.25	19.51	21.82	91.45	141.18	55.6	3.79	1.67	4.59	7.68	11.73	91.45	141.18	55.6	13.12	5.3	8.455	3.485
MmugDNA.436.1.S1_at	MmugDNA.436.1	gDNA.Hs.178536.1.A1		MmugDNA.436.1	3.94	5.59	6.76	19.55	40.12	28	5.63	2.48	2.08	3.7	2.2	19.55	40.12	28	11.43	4.48	8.53	3.48
NC-004367.CDS68.S1_at	NC-004367.CDS68			NC-004367.CDS68	1	1.12	3.11	21.35	11.95	27.75	14.67	4.2	6.86	1.11	1	21.35	11.95	27.75	7.72	2.76	11.195	3.48
MmugDNA.42627.1.S1_at	MmugDNA.42627.1	gDNA.Hs.127325.0.A1		MmugDNA.42627.1	2.86	6.76	6.82	36.73	30.39	30.44	6.09	2.81	1.75	4.68	1.18	36.73	30.39	30.44	14.4	4.15	10.245	3.48
MmuSTS.1394.1.S1_at	MmuSTS.1394.1	49533081		MmuSTS.1394.1	2.72	3.26	1.11	23	7.26	22.18	8.27	3.12	1	1.28	2.1	23	7.26	22.18	13.68	3.84	10.975	3.48
MmugDNA.38015.1.S1_at	LOC709468: similar to terminal deoxynucleotidyltransferase interacting factor 1	gDNA.Hs.108319.2.A1	709468	MmugDNA.38015.1	20.33	19.35	5.23	66.48	63.93	61.82	4.31	2.61	7.25	8.72	12.72	66.48	63.93	61.82	6.84	4.33	5.575	3.47
MmugDNA.8090.1.S1_at	MmugDNA.8090.1	gDNA.Hs.6647.0.S1		MmugDNA.8090.1	14.52	9.65	17	38.65	40.85	55.66	3.34	1.7	3	4.01	5.42	38.65	40.85	55.66	11.16	5.24	7.25	3.47
MmugDNA.36256.1.S1_at	MYO3B: myosin IIIB	gDNA.Hs2.352249.1.S1	693391	MmugDNA.36256.1	24.83	21.78	8.37	68.67	49.51	26.73	2.65	1.34	5.13	4.66	4.31	68.67	49.51	26.73	10.48	5.57	6.565	3.455
MmunewRS.912.1.S1_x_at	LOC711261: similar to keratin associated protein 10-7	38490570	711261	MmunewRS.912.1	1.35	2.13	1.8	61.75	97.32	1.47	30.38	3.61	1	2.44	1.82	61.75	97.32	1.47	32.87	3.29	31.625	3.45
MmuAffx.949.1.S1_x_at	LOC715559: similar to beta globin	J00327.1	715559	MmuAffx.949.1	3.33	6.87	24.6	106.67	31.66	45.98	6.26	1.67	5.8	2.05	3.71	106.67	31.66	45.98	17.69	5.23	11.975	3.45
MmugDNA.1303.1.S1_s_at	LOC717491: similar to MRDS1	gDNA.Hs2.382068.1.S1	717491	MmugDNA.1303.1	1.04	1	1.34	13.63	33.06	12.86	17.61	5.05	7.06	2.43	1	13.63	33.06	12.86	5.39	1.84	11.5	3.445
MmugDNA.33081.1.S1_at	MYBL1: v-myb myeloblastosis viral oncogene homolog (avian)-like 1	gDNA.Hs.144027.0.A1	703351	MmugDNA.33081.1	33.61	72.39	124.49	191.57	229.59	153.15	2.61	1.25	10.47	13.37	26.9	191.57	229.59	153.15	11.48	5.64	7.045	3.445
MmugDNA.40556.1.S1_at	MmugDNA.40556.1	gDNA.Hs2.377972.1.S1		MmugDNA.40556.1	28.28	4.43	11.24	130.54	73.94	56.92	7.22	1.96	8.13	5.23	8.09	130.54	73.94	56.92	12.25	4.93	9.735	3.445
MmugDNA.14806.1.S1_at	MmugDNA.14806.1	gDNA.Hs.257304.0.A1		MmugDNA.14806.1	12.16	2.49	3.45	95.9	114.98	25.54	12.45	3.8	2.58	13.1	8.45	95.9	114.98	25.54	9.79	3.08	11.12	3.44
MmuSTS.4444.1.S1_at	LOC722683: similar to Kallikrein-7 precursor (hK7) (Stratum corneum chymotryptic enzyme) (hSCCE)	59676263	722683	MmuSTS.4444.1	44.72	62.61	22.26	262.33	49.62	154.48	3.82	1.21	8.35	10.4	9.31	262.33	49.62	154.48	16.96	5.66	10.39	3.435
MmugDNA.26862.1.S1_at	MmugDNA.26862.1	gDNA.Hs.236720.0.S1		MmugDNA.26862.1	183.04	251.43	316.74	731.74	655.06	650.53	2.65	1.92	76.97	100.79	87.82	731.74	655.06	650.53	7.73	4.95	5.19	3.435
MmugDNA.10829.1.S1_at	MmugDNA.10829.1	gDNA.Hs.302086.0.S1		MmugDNA.10829.1	5.63	23.7	8.7	52.72	70.31	25.75	4.01	1.53	2.68	2.9	2.87	52.72	70.31	25.75	17.52	5.32	10.765	3.425
MmugDNA.41097.1.S1_at	LOC697721: similar to germinal histone H4 gene	gDNA.g5579467	697721	MmugDNA.41097.1	6.81	7.53	7.27	107.78	24.26	111.19	11.19	4.1	10.75	9.36	12.15	107.78	24.26	111.19	7.68	2.75	9.435	3.425
MmugDNA.34817.1.S1_at	LOC719216: similar to F-box only protein 24 isoform 1	gDNA.g11024695	719216	MmugDNA.34817.1	227.71	218.22	215.55	447.45	290.78	379.69	1.75	1.37	11.83	65.1	29.06	447.45	290.78	379.69	11.45	5.48	6.6	3.425
MmugDNA.26330.1.S1_at	LOC717505: similar to outer dense fiber of sperm tails 2 isoform 1	gDNA.g2996005	717505	MmugDNA.26330.1	14.18	9.96	9	525.31	27.17	366.65	27.98	4.88	22.47	23.42	42.83	525.31	27.17	366.65	11.01	1.97	19.495	3.425
MmugDNA.13996.1.S1_at	MmugDNA.13996.1	gDNA.Hs.306617.0.S1		MmugDNA.13996.1	6.24	12.74	4.15	52.24	85.13	99.01	12.59	3.15	8.66	4.94	17.63	52.24	85.13	99.01	7.45	3.69	10.02	3.42
MmugDNA.26422.1.S1_at	MmugDNA.26422.1	gDNA.Hs2.434357.1.S1		MmugDNA.26422.1	1.83	6.09	2.33	23.99	13.42	10.65	4.46	1.74	1	1	1.62	23.99	13.42	10.65	14.64	5.09	9.55	3.415
MmunewRS.956.1.S1_at	LOC700830: similar to topoisomerase (DNA) III alpha	3483387	700830	MmunewRS.956.1	37.73	134.36	20.18	520	267.98	621.44	7.22	3.17	79.1	51.76	73.93	520	267.98	621.44	7.2	3.66	7.21	3.415
MmugDNA.17044.1.S1_at	MmugDNA.17044.1	gDNA.Hs.202737.0.A1		MmugDNA.17044.1	90.63	247.24	377.87	472.19	506.25	1059.21	2.87	1.29	46.67	51.13	67.72	472.19	506.25	1059.21	12.48	5.53	7.675	3.41
MmugDNA.5038.1.S1_at	MmugDNA.5038.1	gDNA.Hs.308904.0.A1		MmugDNA.5038.1	23.61	9.72	3.46	45.16	31.39	40.45	3.3	1.61	6.9	2.32	3.84	45.16	31.39	40.45	9.1	5.2	6.2	3.405
MmugDNA.25606.1.S1_at	LOC713433: similar to fusion (involved in t(12;16) in malignant liposarcoma) isoform a	gDNA.Hs.99969.2.S1	713433	MmugDNA.25606.1	1597.27	672.99	1143.81	2868.43	1759.22	2800.08	2.22	1.42	224.3	112.5	325.58	2868.43	1759.22	2800.08	12.48	5.38	7.35	3.4
MmugDNA.16699.1.S1_at	LOC710059: similar to Zinc finger protein 265 (Zinc finger, splicing)	gDNA.g4191328	710059	MmugDNA.16699.1	269.41	245.03	195.48	1408.56	1059.87	758.05	4.8	2.3	158.85	93.7	124.68	1408.56	1059.87	758.05	9.03	4.49	6.915	3.395
MmugDNA.34176.1.S1_at	MmugDNA.34176.1	gDNA.Hs.232555.0.A1		MmugDNA.34176.1	1	1	1	12	1	1	3.39	3.39	1	1	1	12	1	1	3.39	3.39	3.39	3.39
MmugDNA.42631.1.S1_at	MmugDNA.42631.1	gDNA.Hs.143698.0.A1		MmugDNA.42631.1	34.21	27.08	51.17	64.05	200.62	123.69	3.35	1.29	9.88	7.58	5.78	64.05	200.62	123.69	17.01	5.47	10.18	3.38
MmugDNA.1600.1.S1_at	MmugDNA.1600.1	gDNA.Hs.233382.0.A1		MmugDNA.1600.1	5.84	1.18	1.21	52.55	7.03	36.11	13.04	2.79	1	1.29	2.68	52.55	7.03	36.11	21.48	3.97	17.26	3.38
MmugDNA.24401.1.S1_at	MmugDNA.24401.1	gDNA.Hs2.376360.1.A1		MmugDNA.24401.1	7.04	13.37	16.74	93.9	33.04	46.37	5.08	1.53	2.16	3.74	4.07	93.9	33.04	46.37	18.05	5.22	11.565	3.375
MmugDNA.2060.1.S1_at	LOC710629: similar to solute carrier family 7, member 2 isoform 1	gDNA.g4507048	710629	MmugDNA.2060.1	19.89	35.05	3.04	170.71	47.97	241.13	7.88	2.2	3.57	10.33	14.09	170.71	47.97	241.13	16.66	4.55	12.27	3.375
MmugDNA.34737.1.S1_at	LOC719814: similar to zinc finger protein 577	gDNA.Hs2.406906.1.A1	719814	MmugDNA.34737.1	8.29	13.22	18.56	138.92	30.63	65.88	6.28	1.96	3.76	4.04	4.59	138.92	30.63	65.88	19.05	4.78	12.665	3.37
MmugDNA.15792.1.S1_at	MmugDNA.15792.1	gDNA.Hs2.170434.1.A1		MmugDNA.15792.1	11.57	10.79	21.5	16.93	85.46	59.13	3.99	1.3	4.03	4.39	1.17	16.93	85.46	59.13	17.13	5.44	10.56	3.37
MmugDNA.8966.1.S1_s_at	LOC700587: hypothetical protein LOC700587	gDNA.g13623356	700587	MmugDNA.8966.1	75.16	38.11	99.93	188.5	175.75	114.13	2.26	1.42	20.59	18.29	15.44	188.5	175.75	114.13	8.86	5.32	5.56	3.37
MmugDNA.30396.1.S1_at	LOC714553: similar to Corneodesmosin precursor (S protein)	gDNA.g414809	714553	MmugDNA.30396.1	4.03	26.7	2.8	81.1	38.46	26.85	5.86	1.38	1	3.73	3.19	81.1	38.46	26.85	23.47	5.36	14.665	3.37
MmugDNA.39619.1.S1_at	MmugDNA.39619.1	gDNA.Hs2.335815.1.S1		MmugDNA.39619.1	19.24	8.68	6.91	47.64	15.13	31.01	2.77	1.2	2.56	1.82	1.64	47.64	15.13	31.01	16.12	5.53	9.445	3.365
MmugDNA.37022.1.S1_at	MmugDNA.37022.1	gDNA.Hs.180059.0.S3		MmugDNA.37022.1	965.28	621.24	1053.08	2207.89	1284.29	1933.17	2.05	1.43	130.43	103.32	119.75	2207.89	1284.29	1933.17	15.7	5.29	8.875	3.36
MmugDNA.31952.1.S1_s_at	LOC700296: similar to pinin, desmosome associated protein	gDNA.Hs.44499.3.A1	700296	MmugDNA.31952.1	1616.6	643.72	800.26	2907.71	1495.41	3630.15	2.73	1.42	346.63	166.55	339.22	2907.71	1495.41	3630.15	9.63	5.3	6.18	3.36
MmugDNA.37809.1.S1_at	MmugDNA.37809.1	gDNA.Hs.145933.0.A1		MmugDNA.37809.1	2.02	1.56	1.68	27.52	8.5	11.6	9.29	2.79	1	1	2.04	27.52	8.5	11.6	13.38	3.93	11.335	3.36
MmugDNA.12030.1.S1_at	MmugDNA.12030.1	gDNA.Hs.24937.1.S2		MmugDNA.12030.1	25.45	98.77	173.06	387.28	395.55	424.41	3.97	2.18	35.91	68.06	32.53	387.28	395.55	424.41	9.84	4.53	6.905	3.355
MmugDNA.31808.1.S1_at	LOC711917: similar to CTD (carboxy-terminal domain, RNA polymerase II, polypeptide A) small phosphatase like 2	gDNA.Hs2.104336.2.S1	711917	MmugDNA.31808.1	125.86	98.17	41.16	593.22	205.06	578.28	5.25	2.55	60.71	40.52	60.87	593.22	205.06	578.28	8.69	4.15	6.97	3.35
MmugDNA.4707.1.S1_at	D21S2056E: nucleolar protein NOP52	gDNA.g12653222	713435	MmugDNA.4707.1	110.18	74.23	77.31	466.61	289.01	250.83	3.87	2.34	50.1	39.64	59.92	466.61	289.01	250.83	6.75	4.35	5.31	3.345
MmugDNA.26454.1.S1_at	MmugDNA.26454.1	gDNA.Hs2.344264.1.S1		MmugDNA.26454.1	2.61	1.64	3.08	23.32	18.68	22.25	8.83	3.26	1	6.28	1.41	23.32	18.68	22.25	7.97	3.43	8.4	3.345
MmugDNA.1335.1.S1_at	LOC693810: similar to chemokine-like factor superfamily 2	gDNA.Hs.125786.0.A1	693810	MmugDNA.1335.1	81.57	45.47	72.49	222.07	144.35	135.41	2.57	1.69	4.3	29.77	19.01	222.07	144.35	135.41	9.59	4.99	6.08	3.34
MmuSTS.2510.1.S1_at	H2AFY2: core histone macroH2A2.2	49533265	711117	MmuSTS.2510.1	3.93	44.21	50.57	196.79	73.13	238.56	5.38	1.84	11.89	12.78	11.35	196.79	73.13	238.56	14.12	4.84	9.75	3.34
MmugDNA.33859.1.S1_at	LOC705897: similar to Homeobox protein SIX6 (Sine oculis homeobox homolog 6) (Optic homeobox 2) (Homeodomain protein OPTX2)	gDNA.g6677978	705897	MmugDNA.33859.1	16.81	8.67	15.1	124.58	18.63	164.13	7.6	2.17	3.07	9.09	6.7	124.58	18.63	164.13	17.03	4.5	12.315	3.335
MmugDNA.7905.1.S1_at	LOC706493: similar to WNK lysine deficient protein kinase 1	gDNA.g7662065	706493	MmugDNA.7905.1	35.66	17.72	3.96	354.25	87.17	704.98	20.19	3.1	23.92	8.85	19.87	354.25	87.17	704.98	22.34	3.57	21.265	3.335
MmugDNA.31104.1.S1_at	LOC716295: similar to retinoblastoma protein-binding zinc finger protein isoform a	gDNA.Hs.289024.1.S1	716295	MmugDNA.31104.1	2.89	3.59	3.56	70.76	35.32	28.79	13.15	3.7	4.29	4.39	8	70.76	35.32	28.79	8.57	2.95	10.86	3.325
MmugDNA.37327.1.S1_at	MmugDNA.37327.1	gDNA.Hs2.311751.1.S1		MmugDNA.37327.1	1.68	1	2.9	51.33	5.19	66.2	21.16	3.13	1.63	1.9	1.16	51.33	5.19	66.2	26.79	3.51	23.975	3.32
MmugDNA.2466.1.S1_at	MmugDNA.2466.1	gDNA.Hs.123081.0.S1		MmugDNA.2466.1	1	1	1	13.49	16.78	7	12.42	4.53	1	5.29	1	13.49	16.78	7	6.07	2.11	9.245	3.32
Mmu.5060.1.S1_at	LOC707924 /// LOC715243: similar to phosducin-like 3	CN645763	707924 /// 715243	Mmu.5060.1	202.13	274.84	177.87	1363	855.52	1899.58	6.27	3.54	239.72	147.98	307.15	1363	855.52	1899.58	6.25	3.1	6.26	3.32
MmugDNA.13629.1.S1_s_at	LOC703580: similar to pericentriolar material 1	gDNA.Hs.75737.1.S1	703580	MmugDNA.13629.1	477.15	478.35	505.34	1597.04	1354.52	978.31	2.69	2.06	167.06	159.18	156.21	1597.04	1354.52	978.31	8.15	4.58	5.42	3.32
Mmu.4542.1.S1_at	PCDHA9: protocadherin alpha 9	AF424831.1	697868	Mmu.4542.1	21.08	19.86	13.22	95.5	66.49	56.11	3.96	1.61	6.91	10.76	1.39	95.5	66.49	56.11	10.73	5.02	7.345	3.315
MmugDNA.19355.1.S1_at	MmugDNA.19355.1	gDNA.Hs.211095.0.A1		MmugDNA.19355.1	9.18	10.34	11.07	247.21	5.48	487.16	24.19	1.58	4.2	3.54	2.41	247.21	5.48	487.16	76.12	5.05	50.155	3.315
MmugDNA.24273.1.S1_at	MmugDNA.24273.1	gDNA.Hs2.434393.1.S1		MmugDNA.24273.1	16.64	14.3	9.8	57.76	25.54	40.63	3.08	1.82	4.34	5.08	2.25	57.76	25.54	40.63	11.57	4.8	7.325	3.31
MmugDNA.27528.1.S1_at	LOC722191: hypothetical protein LOC722191	gDNA.g6983943	722191	MmugDNA.27528.1	1	9.64	11.81	110.02	20.94	161.11	14.72	3.18	9.74	3.54	9.45	110.02	20.94	161.11	11.79	3.44	13.255	3.31
Mmu.15359.1.S1_s_at	LOC574126: leptin receptor long insert isoform	CN642666	574126	Mmu.15359.1	1.65	3.85	1.81	25.45	9.1	17.59	7.31	3.36	1.59	1	2.99	25.45	9.1	17.59	12.13	3.25	9.72	3.305
MmugDNA.36924.1.S1_at	CHRDL2: chordin-like 2	gDNA.g12276190	693657	MmugDNA.36924.1	5.05	1	2.19	21.14	7.28	42.81	9.46	1.99	1	1	1	21.14	7.28	42.81	24.14	4.62	16.8	3.305
MmugDNA.29234.1.S1_at	OSBPL2: oxysterol-binding protein-like protein 2	gDNA.Hs.15519.1.A2	699811	MmugDNA.29234.1	144.13	122.5	131.1	654.32	563.6	426.44	4.16	3.15	112.28	112.22	89.22	654.32	563.6	426.44	5.28	3.46	4.72	3.305
MmuSTS.699.1.S1_at	LOC711959: similar to calcium activated chloride channel 2	62000118	711959	MmuSTS.699.1	18.7	8.83	7.69	54.2	20.88	55.62	3.83	1.82	3.8	5.04	3.73	54.2	20.88	55.62	10.17	4.78	7	3.3
MmugDNA.31268.1.S1_at	LOC701504: similar to Ig kappa chain V-III region HAH precursor	gDNA.Hs.148661.0.A1	701504	MmugDNA.31268.1	5.86	1.89	9.63	22.18	29.74	15.02	3.7	1.78	1.64	2.9	1.13	22.18	29.74	15.02	13.45	4.82	8.575	3.3
MmugDNA.33064.1.S1_x_at	LOC703662: similar to cisplatin resistance-associated overexpressed protein	gDNA.Hs.32112.2.S1	703662	MmugDNA.33064.1	19.57	41.32	35.55	2350.57	52.3	1207.91	38.08	3.55	54.12	33.37	25.45	2350.57	52.3	1207.91	32.31	3.05	35.195	3.3
MmuSTS.3407.1.S1_at	PRDM4: PR domain containing 4	60301393	704529	MmuSTS.3407.1	207.56	206.3	233.63	635.64	484.23	351.85	2.23	1.53	48.54	40.31	47.85	635.64	484.23	351.85	10.76	5.06	6.495	3.295
MmugDNA.39735.1.S1_at	MmugDNA.39735.1	gDNA.Hs2.375703.1.S1		MmugDNA.39735.1	13.16	12.82	10.02	209.52	112.96	26.41	9.81	1.93	3.85	4.63	5.72	209.52	112.96	26.41	24.83	4.66	17.32	3.295
MmugDNA.8498.1.S1_at	MmugDNA.8498.1	gDNA.g12053260		MmugDNA.8498.1	49.47	47.34	54.71	179.07	372.9	110.22	4.4	1.53	7.17	18.97	18.07	179.07	372.9	110.22	15.6	5.05	10	3.29
MmugDNA.16407.1.S1_at	LOC696983: similar to gastrin-releasing peptide isoform 3 preproprotein	gDNA.g4504158	696983	MmugDNA.16407.1	2.24	6.85	3.26	20.28	16.06	26.5	5.51	2.38	1.07	1.41	3.7	20.28	16.06	26.5	10.53	4.2	8.02	3.29
MmugDNA.43347.1.S1_at	MmugDNA.43347.1	gDNA.g3192953		MmugDNA.43347.1	163.68	128.05	159.49	380.52	391.18	208.23	2.13	1.38	37.89	24.45	28.15	380.52	391.18	208.23	10.91	5.19	6.52	3.285
MmuSTS.2761.1.S1_s_at	IRX6: iroquois homeobox protein 6	60301277	698232	MmuSTS.2761.1	36.73	54.58	28.24	112.93	127.14	181.6	3.74	2.11	19.13	22.47	13.81	112.93	127.14	181.6	7.81	4.46	5.775	3.285
MmugDNA.3292.1.S1_at	MmugDNA.3292.1	gDNA.Hs.254974.0.A1		MmugDNA.3292.1	16.33	18.14	16.01	126.49	132.87	39.43	5.74	1.94	3.51	9.32	7.86	126.49	132.87	39.43	14.23	4.62	9.985	3.28
MmugDNA.10700.1.S1_at	LOC715189: similar to opioid growth factor receptor-like 1	gDNA.Hs.13299.0.S1	715189	MmugDNA.10700.1	15.96	22.49	10.98	265.5	136.38	115.18	11	5.04	52.35	40.1	17.77	265.5	136.38	115.18	5.29	1.52	8.145	3.28
MmugDNA.36738.1.S1_at	MmugDNA.36738.1	gDNA.Hs.69171.3.A1		MmugDNA.36738.1	3.82	3.33	5.17	86.5	8.04	109.12	16.91	3.65	6.23	4	2.14	86.5	8.04	109.12	17.28	2.91	17.095	3.28
MmugDNA.40501.1.S1_at	LOC699927: similar to regulator of G-protein signalling 12 isoform 1	gDNA.Hs.78281.4.S1	699927	MmugDNA.40501.1	9.13	23.17	34.17	166.4	77.38	96.97	5.79	2.25	12.36	8	10.85	166.4	77.38	96.97	11.22	4.31	8.505	3.28
MmugDNA.14345.1.S1_at	MmugDNA.14345.1	gDNA.Hs.62515.0.S2		MmugDNA.14345.1	966.58	796.85	1374.15	2647.48	1608.39	2872.44	2.27	1.51	208.35	387.45	177.16	2647.48	1608.39	2872.44	9.17	5.04	5.72	3.275
MmugDNA.11751.1.S1_at	MmugDNA.11751.1	gDNA.Hs2.385752.1.S1		MmugDNA.11751.1	28.65	68.61	58.36	133.09	123.89	89.48	2.42	1.34	17.86	7.34	14.13	133.09	123.89	89.48	8.88	5.21	5.65	3.275
MmugDNA.30333.1.S1_at	MmugDNA.30333.1	gDNA.g13376022		MmugDNA.30333.1	76.77	106.48	29.17	450.18	285.36	580.27	6.28	3.23	81.66	112.86	31.49	450.18	285.36	580.27	5.92	3.31	6.1	3.27
MmugDNA.737.1.S1_at	MmugDNA.737.1	gDNA.Hs.196093.0.A1		MmugDNA.737.1	42.55	49.87	26.64	89.59	84.13	50.22	1.98	1.22	5.94	2.34	6	89.59	84.13	50.22	17.71	5.31	9.845	3.265
MmugDNA.23444.1.S1_at	MmugDNA.23444.1	gDNA.Hs.128439.0.A1		MmugDNA.23444.1	12.26	7.48	12.5	114.17	27.15	219.88	11.79	2.75	9.11	9.08	5.4	114.17	27.15	219.88	15.84	3.78	13.815	3.265
MmugDNA.39092.1.S1_at	LOC704432: similar to gap junction protein, alpha 3, 46kDa (connexin 46)	gDNA.g13489109	704432	MmugDNA.39092.1	63.69	91.91	50.85	213.32	89.33	165.57	2.18	1.2	12.97	16.44	17.94	213.32	89.33	165.57	9.76	5.32	5.97	3.26
MmugDNA.28976.1.S1_at	MmugDNA.28976.1	gDNA.Hs2.382222.1.S1		MmugDNA.28976.1	47.9	7.91	118.71	211.8	287.15	143.86	3.82	1.69	29.04	22.32	28.8	211.8	287.15	143.86	8.15	4.82	5.985	3.255
MmugDNA.27439.1.S1_at	MmugDNA.27439.1	gDNA.Hs2.396050.1.A1		MmugDNA.27439.1	10.33	24.58	40.35	42.38	86.96	130.51	3.3	1.37	3.79	12.16	1.28	42.38	86.96	130.51	14.57	5.14	8.935	3.255
MmugDNA.12408.1.S1_at	MmugDNA.12408.1	gDNA.g2828025		MmugDNA.12408.1	24.9	23.44	75.27	393.8	104.87	149.43	5.54	1.54	10.78	14.95	14.57	393.8	104.87	149.43	16.41	4.96	10.975	3.25
MmugDNA.2032.1.S1_at	MmugDNA.2032.1	gDNA.Hs.194300.0.A1		MmugDNA.2032.1	5.59	19.22	48.22	138.2	159.01	143.84	6.25	2.98	29.52	28.08	13.4	138.2	159.01	143.84	6.52	3.51	6.385	3.245
MmugDNA.6448.1.S1_at	MmugDNA.6448.1	gDNA.Hs2.232819.2.S1		MmugDNA.6448.1	8.14	10.85	3.37	31.35	47.99	19.51	4.63	2.17	5.04	2.49	3.49	31.35	47.99	19.51	9.63	4.32	7.13	3.245
MmugDNA.6262.1.S1_at	LOC710205: similar to RIKEN cDNA 2810451A06	gDNA.Hs.203128.0.A1	710205	MmugDNA.6262.1	1.01	3.02	5.15	268.27	5.09	564.58	118.34	3.91	1.75	3.16	9.72	268.27	5.09	564.58	58.56	2.56	88.45	3.235
MmugDNA.39874.1.S1_at	SAG: S-antigen; retina and pineal gland (arrestin)	gDNA.g10880124	714160	MmugDNA.39874.1	4.74	4.56	1	76.15	27.8	20.77	14.57	2.98	2.52	4.81	1.61	76.15	27.8	20.77	13.67	3.49	14.12	3.235
MmugDNA.19741.1.S1_at	MmugDNA.19741.1	gDNA.Hs2.434536.1.S1		MmugDNA.19741.1	2.52	4.2	6.32	34.64	30.76	16.24	6.56	2.75	1.41	4.64	1.82	34.64	30.76	16.24	10.55	3.72	8.555	3.235
MmugDNA.12235.1.S1_at	MmugDNA.12235.1	gDNA.Hs.120855.0.A1		MmugDNA.12235.1	1	1.63	4.88	25.1	26.56	12.62	8.14	3.56	4.59	4.11	1.44	25.1	26.56	12.62	6.83	2.9	7.485	3.23
MmugDNA.6409.1.S1_at	MmugDNA.6409.1	gDNA.g5901971		MmugDNA.6409.1	85.1	78.34	28.62	237.06	276.67	238	3.99	2.35	27.19	21.25	32.02	237.06	276.67	238	9.26	4.11	6.625	3.23
MmunewRS.215.1.S1_s_at	LOC699917: similar to Olfactory receptor 4F4 (HS14a-1-A) (Olfactory receptor OR19-3)	53828739	699917	MmunewRS.215.1	50.21	59.68	49.16	204.89	186.35	358.2	4.96	2.87	50.31	40.49	39.38	204.89	186.35	358.2	6.2	3.59	5.58	3.23
MmugDNA.36210.1.S1_at	LOC714207: similar to G-2 and S-phase expressed 1	gDNA.Hs.122552.0.S1	714207	MmugDNA.36210.1	231.24	183.33	132.3	966.48	294.39	766.24	3.87	1.81	65.2	65.62	72.1	966.48	294.39	766.24	10.13	4.64	7	3.225
MmugDNA.26146.1.S1_at	FAM50A: similar to Protein FAM50A (XAP-5 protein) (HXC-26 protein)	gDNA.g4758219	700266	MmugDNA.26146.1	162.63	119.86	44.53	1203.2	468.63	1158.25	8.84	4.35	267.06	204.96	235.94	1203.2	468.63	1158.25	4.08	2.1	6.46	3.225
MmugDNA.16388.1.S1_at	MmugDNA.16388.1	gDNA.Hs2.375046.1.S1		MmugDNA.16388.1	151.77	245.62	144.26	575.29	352.75	313.22	2.3	1.42	45.05	64.01	38.51	575.29	352.75	313.22	8.29	5.03	5.295	3.225
MmuSTS.4390.1.S1_at	LOC699212: similar to solute carrier family 22 member 11	49533528	699212	MmuSTS.4390.1	7.8	24.66	14.09	62.05	206.89	83.76	7.49	2.25	1.8	11.81	11.56	62.05	206.89	83.76	13.78	4.17	10.635	3.21
MmugDNA.40129.1.S1_at	MmugDNA.40129.1	gDNA.Hs.306864.0.A1		MmugDNA.40129.1	6.95	10.02	29.56	78.93	31.13	39.67	3.48	1.27	2.81	3.93	1.37	78.93	31.13	39.67	20.2	5.14	11.84	3.205
MmugDNA.15418.1.S1_at	LOC705136: similar to Interleukin-1 family member 6 (IL-1F6) (Interleukin-1 epsilon) (IL-1 epsilon) (FIL1 epsilon)	gDNA.g7657091	705136	MmugDNA.15418.1	9.56	16.48	29.67	81.36	35.85	65.19	3.54	1.64	5.9	8.15	4.31	81.36	35.85	65.19	10.12	4.77	6.83	3.205
MmugDNA.28040.1.S1_at	LOC699856: similar to differentially expressed in FDCP 8 isoform 1	gDNA.g8923176	699856	MmugDNA.28040.1	349.13	333.67	340.26	738.44	447.95	806.48	1.97	1.36	73.56	104.11	89.37	738.44	447.95	806.48	7.49	5.04	4.73	3.2
MmunewRS.192.1.S1_at	LOC698404: similar to hephaestin isoform 1	34365376	698404	MmunewRS.192.1	5.72	1.07	3.4	17.36	9.56	9.42	3.92	1.47	1	1	1	17.36	9.56	9.42	12.29	4.93	8.105	3.2
MmugDNA.42678.1.S1_at	MmugDNA.42678.1	gDNA.Hs.274545.0.S1		MmugDNA.42678.1	5.55	1.09	10.16	17.28	31.98	27.55	4.66	1.94	1	1.57	5.6	17.28	31.98	27.55	10.97	4.45	7.815	3.195
MmuSTS.1324.1.S1_at	LOC715175: similar to deltex 3 homolog	52626978	715175	MmuSTS.1324.1	332.93	247.69	295.89	1023.58	1073.76	899.04	3.38	2.73	213.03	189.46	136.22	1023.58	1073.76	899.04	5.66	3.66	4.52	3.195
MmugDNA.36135.1.S1_at	MmugDNA.36135.1	gDNA.Hs.63382.0.S2		MmugDNA.36135.1	3.19	26.56	10.96	90.12	23.73	53.65	4.19	1.47	2.96	1.49	4.34	90.12	23.73	53.65	22.45	4.92	13.32	3.195
MmugDNA.26771.1.S1_at	F11R: F11 receptor	gDNA.g5457118	719824	MmugDNA.26771.1	31.11	25.48	4.04	74.96	122.89	65.9	4.46	2.08	16.56	8.39	3.61	74.96	122.89	65.9	10.6	4.3	7.53	3.19
MmugDNA.21472.1.S1_at	MmugDNA.21472.1	gDNA.Hs.23740.1.S1		MmugDNA.21472.1	123.8	99.8	106.76	507.18	393.17	307.29	3.65	2.61	54.1	59.56	79.47	507.18	393.17	307.29	6.46	3.77	5.055	3.19
MmugDNA.3635.1.S1_at	MmugDNA.3635.1	gDNA.g8922236		MmugDNA.3635.1	14.08	28.14	16.1	89.38	26.94	62.32	3.05	1.41	7	2.46	5.84	89.38	26.94	62.32	11.76	4.96	7.405	3.185
MmuSTS.4373.1.S1_at	FGF4: similar to Fibroblast growth factor 4 precursor (FGF-4) (Heparin secretory transforming protein) (HST-1) (HST) (Transforming protein KS3) (HBGF-4)	51853773	709016	MmuSTS.4373.1	5.74	1.07	5.68	29.1	24.56	26.98	6.58	3.25	1.05	8.11	4.25	29.1	24.56	26.98	6.47	3.12	6.525	3.185
MmugDNA.22761.1.S1_at	MmugDNA.22761.1	gDNA.Hs.194617.0.A1		MmugDNA.22761.1	5.01	2.27	1.05	61.68	24.18	31.23	15.96	3.94	10.12	4.69	5.51	61.68	24.18	31.23	6.06	2.41	11.01	3.175
MmuSTS.899.1.S1_at	MmuSTS.899.1	53828461		MmuSTS.899.1	35.73	39.71	34.11	122.69	66.12	107.46	2.7	1.5	10.99	11.84	14.66	122.69	66.12	107.46	8.12	4.83	5.41	3.165
MmugDNA.21696.1.S1_at	MmugDNA.21696.1	gDNA.Hs.10083.0.A1		MmugDNA.21696.1	88.91	46.8	131.76	335.8	390.22	210.36	3.45	2.01	13.76	50.1	48.91	335.8	390.22	210.36	8.25	4.31	5.85	3.16
MmugDNA.20354.1.S1_at	LOC712046: similar to interleukin 18 receptor accessory protein precursor	gDNA.g4504656	712046	MmugDNA.20354.1	11.19	21.26	7.76	40.31	27.07	55.59	2.99	1.59	2.65	2.55	6.64	40.31	27.07	55.59	11.21	4.72	7.1	3.155
MmugDNA.38616.1.S1_at	MmugDNA.38616.1	gDNA.Hs2.391390.1.S1		MmugDNA.38616.1	28.4	17.9	23.29	80.33	92.16	243.74	6.1	1.63	6.39	8.41	10.41	80.33	92.16	243.74	16.9	4.68	11.5	3.155
MmugDNA.7809.1.S1_at	MmugDNA.7809.1	gDNA.Hs.135613.0.A1		MmugDNA.7809.1	12.01	19.36	9.91	26.4	33.32	42.51	2.35	1.44	3.76	3.42	2.45	26.4	33.32	42.51	10.05	4.85	6.2	3.145
MmugDNA.27161.1.S1_at	MmugDNA.27161.1	gDNA.Hs.62774.0.A1		MmugDNA.27161.1	11.46	10.38	14.21	63.81	23.9	64.19	4.22	1.77	5.72	4.45	4.01	63.81	23.9	64.19	11.7	4.52	7.96	3.145
MmugDNA.37139.1.S1_x_at	MmugDNA.37139.1	gDNA.g13325173		MmugDNA.37139.1	1	12.41	2.35	239.43	5.04	202.77	24.86	3.81	13.08	11.65	9.52	239.43	5.04	202.77	12.91	2.48	18.885	3.145
MmugDNA.5304.1.S1_at	MmugDNA.5304.1	gDNA.Hs2.436954.1.A1		MmugDNA.5304.1	2.5	2.95	3.29	24.1	25.29	63.89	13.57	3.23	4.49	5.29	4.89	24.1	25.29	63.89	7.91	3.06	10.74	3.145
MmugDNA.12352.1.S1_at	MmugDNA.12352.1	gDNA.Hs.252776.0.A1		MmugDNA.12352.1	1.38	6.88	2.51	98.09	4.27	170.2	28.6	3.43	3.35	7.83	1	98.09	4.27	170.2	23.08	2.85	25.84	3.14
MmugDNA.11037.1.S1_s_at	LOC715929: similar to lymphocyte antigen 6 complex G5B	gDNA.Hs.73527.0.S2	715929	MmugDNA.11037.1	5.9	2.23	2.93	66.46	23.64	20.19	9.04	2.83	5.34	1.02	2.28	66.46	23.64	20.19	15.2	3.45	12.12	3.14
Mmu.9771.1.S1_at	OMD: osteomodulin	CO579642	706272	Mmu.9771.1	9.59	14.8	14.36	133.62	97.37	112.84	8.08	4.44	40.63	31.3	21.33	133.62	97.37	112.84	3.77	1.83	5.925	3.135
Mmu.9242.1.S1_x_at	PSG2: similar to Pregnancy-specific beta-1-glycoprotein 2 precursor (PSBG-2) (Pregnancy-specific beta-1 glycoprotein E) (PS-beta-E)	CN643164	709407	Mmu.9242.1	109.69	58.24	33.62	310.1	142.47	129.08	3	1.3	29.47	7.62	8.9	310.1	142.47	129.08	12.3	4.97	7.65	3.135
MmugDNA.2530.1.S1_x_at	MmugDNA.2530.1	gDNA.Hs2.199575.1.A1		MmugDNA.2530.1	25.24	60.12	52.73	170.21	110.57	132.24	3.2	1.92	30.06	19.2	1.73	170.21	110.57	132.24	8.7	4.34	5.95	3.13
MmugDNA.38008.1.S1_at	LOC718871: similar to asparaginase-like 1 protein	gDNA.Hs.7331.0.A2	718871	MmugDNA.38008.1	176.6	240.69	200.56	590.81	578.59	337.73	2.47	1.73	46.49	24.86	56.04	590.81	578.59	337.73	12.41	4.52	7.44	3.125
MmunewRS.594.1.S1_at	LOC703304: similar to olfactory receptor, family 9, subfamily Q, member 2	52627140	703304	MmunewRS.594.1	42.23	63.77	46.02	84.68	166.21	108.49	2.39	1.47	13.31	17.52	12.41	84.68	166.21	108.49	8.08	4.78	5.235	3.125
MmunewRS.153.1.S1_at	LOC698497: hypothetical protein LOC698497	51472424	698497	MmunewRS.153.1	28.79	8.79	11.76	37.12	50.5	54.93	2.88	1.58	5.63	5.52	1.53	37.12	50.5	54.93	10.86	4.66	6.87	3.12
MmugDNA.40510.1.S1_at	TAT: tyrosine aminotransferase	gDNA.Hs2.161640.2.S1	708005	MmugDNA.40510.1	26.16	14.31	17.12	47.41	43.55	29.19	2.14	1.26	4.17	2.53	5.8	47.41	43.55	29.19	10.15	4.97	6.145	3.115
MmugDNA.43578.1.S1_at	MmugDNA.43578.1	gDNA.Hs.70821.0.A1		MmugDNA.43578.1	26.32	24.7	14.1	55.2	73.73	38.29	2.61	1.44	1.49	2.85	6.45	55.2	73.73	38.29	17.24	4.79	9.925	3.115
MmugDNA.18101.1.S1_at	MmugDNA.18101.1	gDNA.Hs.38218.0.S1		MmugDNA.18101.1	11.97	4.83	12.46	51.26	25.38	39.92	3.61	1.83	4.14	4.09	1.59	51.26	25.38	39.92	13.14	4.4	8.375	3.115
MmuSTS.1684.1.S1_at	PPCDC: similar to Phosphopantothenoylcysteine decarboxylase (PPC-DC) (CoaC)	55774046	704015	MmuSTS.1684.1	183.04	176.95	173.48	370.33	340.26	272.95	1.84	1.51	38.56	21.12	38.45	370.33	340.26	272.95	10.84	4.72	6.34	3.115
MmugDNA.20418.1.S1_at	LOC705794: similar to Glutamate receptor 4 precursor (GluR-4) (GluR4) (GluR-D) (Glutamate receptor ionotropic, AMPA 4) (AMPA-selective glutamate receptor 4)	gDNA.g4557630	705794	MmugDNA.20418.1	47.37	22.29	68.94	141.18	114.93	74.33	2.48	1.37	12.62	12.9	17.25	141.18	114.93	74.33	8.07	4.85	5.275	3.11
MmugDNA.4734.1.S1_at	MmugDNA.4734.1	gDNA.Hs.287643.0.S1		MmugDNA.4734.1	1	1	3.11	16.92	18.76	13.93	11.34	3.91	1.77	2.96	3.75	16.92	18.76	13.93	5.93	2.31	8.635	3.11
NC-006150.CDS193.S1_at	NC-006150.CDS193			NC-006150.CDS193	31.06	19.24	15.28	57.94	65.7	39.3	2.55	1.35	7.09	4.96	5.49	57.94	65.7	39.3	9.04	4.86	5.795	3.105
MmugDNA.35271.1.S1_x_at	MmugDNA.35271.1	gDNA.Hs2.385780.1.S1		MmugDNA.35271.1	7.55	3.34	12.57	673.05	15.47	783.21	67.05	4.35	22.4	13.68	14.44	673.05	15.47	783.21	28.05	1.86	47.55	3.105
MmugDNA.15889.1.S1_at	MmugDNA.15889.1	gDNA.Hs2.378752.1.S1		MmugDNA.15889.1	2.83	29.26	6.86	186.76	158.52	67.58	10.05	3.82	45.54	18.51	19.09	186.76	158.52	67.58	4.96	2.38	7.505	3.1
Mmu.7193.1.S1_at	LOC712115: similar to ADP-ribosylation factor guanine nucleotide factor 6 isoform a	CK231491	712115	Mmu.7193.1	5.97	82.76	1.33	153.26	102.23	147.32	4.59	1.66	18.66	4.69	3.25	153.26	102.23	147.32	13.81	4.54	9.2	3.1
MmugDNA.26192.1.S1_at	LOC710455: similar to T-cell receptor alpha chain V region CTL-F3 precursor	gDNA.Hs.272549.0.S1	710455	MmugDNA.26192.1	24.03	35.42	29.96	96.46	106.6	36.19	2.68	1.23	3.08	10.59	3.03	96.46	106.6	36.19	14.92	4.97	8.8	3.1
MmugDNA.36234.1.S1_at	DAO: D-amino-acid oxidase	gDNA.g4503254	706373	MmugDNA.36234.1	49.82	34.99	28.74	224.49	63.03	136.44	3.7	1.63	13.1	20.03	7.13	224.49	63.03	136.44	10.74	4.56	7.22	3.095
MmugDNA.16813.1.S1_at	MmugDNA.16813.1	gDNA.Hs.270750.0.A1		MmugDNA.16813.1	2.02	15.11	7.28	44.84	58.93	17.76	4.73	1.62	1.46	1.54	5.84	44.84	58.93	17.76	13.72	4.56	9.225	3.09
MmugDNA.33378.1.S1_s_at	LOC713410: similar to egl nine homolog 1	gDNA.g13529208	713410	MmugDNA.33378.1	418.73	461.47	376.41	743.16	570.69	757.42	1.67	1.36	75.46	52.48	70.76	743.16	570.69	757.42	10.98	4.82	6.325	3.09
MmuSTS.1285.1.S1_at	MmuSTS.1285.1	52626951		MmuSTS.1285.1	121.44	82.72	61.44	149.81	241.64	192.37	2.14	1.39	36.51	24.68	17.85	149.81	241.64	192.37	7.29	4.78	4.715	3.085
NC-006150.CDS127.S1_at	NC-006150.CDS127			NC-006150.CDS127	16.53	1.39	5.33	23.7	47.26	19.71	4.01	1.44	1.19	1.71	1.95	23.7	47.26	19.71	18.09	4.73	11.05	3.085
MmugDNA.30923.1.S1_at	MmugDNA.30923.1	gDNA.Hs.170651.0.A1		MmugDNA.30923.1	4.75	15.46	25.07	400.29	240.87	93.59	17.33	4.25	70.12	47.38	26.77	400.29	240.87	93.59	5.09	1.92	11.21	3.085
MmugDNA.37371.1.S1_at	MmugDNA.37371.1	gDNA.Hs.145138.0.A1		MmugDNA.37371.1	113.1	113.28	135.76	142.5	254.71	332.95	2.02	1.21	34.36	27.35	19.95	142.5	254.71	332.95	8.64	4.95	5.33	3.08
MmugDNA.16395.1.S1_at	CA10: carbonic anhydrase X	gDNA.g9910365	704971	MmugDNA.16395.1	2.35	1.51	1	40.09	49.38	3.55	19.86	3.3	1.55	3.29	1.34	40.09	49.38	3.55	15.71	2.86	17.785	3.08
MmugDNA.19935.1.S1_at	LOC697140: similar to LIM domain binding 3	gDNA.Hs.49998.2.S1	697140	MmugDNA.19935.1	106.25	62.27	61.6	177.79	195.4	143.79	2.21	1.53	22.61	9.71	20.31	177.79	195.4	143.79	10.54	4.62	6.375	3.075
MmugDNA.35633.1.S1_at	MmugDNA.35633.1	gDNA.Hs.134812.0.A1		MmugDNA.35633.1	105.68	73.43	85.24	435.87	156.18	573.66	4.47	1.96	38.9	50.11	35.9	435.87	156.18	573.66	9.54	4.19	7.005	3.075
MmugDNA.15278.1.S1_at	MmugDNA.15278.1	gDNA.Hs.75410.2.A1		MmugDNA.15278.1	60.28	30.38	89.02	154.61	191.93	108.46	2.44	1.48	19.81	26.22	18.76	154.61	191.93	108.46	7.08	4.66	4.76	3.07
MmugDNA.35580.1.S1_at	SHC2: SHC (Src homology 2 domain containing) transforming protein 2	gDNA.Hs.30965.0.A1	721021	MmugDNA.35580.1	33.3	72.61	109.03	143.34	286.73	174.1	2.91	1.45	13.43	29.13	6.37	143.34	286.73	174.1	13.04	4.69	7.975	3.07
MmugDNA.35369.1.S1_at	LOC709798: similar to methyl-CpG binding domain protein 1 isoform 1	gDNA.Hs.6211.4.S1	709798	MmugDNA.35369.1	117.62	66.86	117.27	926.96	263.63	747.64	6.31	2.42	55.2	57.36	84.24	926.96	263.63	747.64	9.64	3.7	7.975	3.06
MmugDNA.132.1.S1_at	SPAG6: sperm associated antigen 6	gDNA.g3449382	704807	MmugDNA.132.1	6.38	11.03	10.28	60.46	24.11	44.06	4.82	2.5	5.34	2.41	6.56	60.46	24.11	44.06	7.95	3.61	6.385	3.055
MmugDNA.1835.1.S1_at	LOC709906: similar to zinc finger protein 111	gDNA.Hs.201648.0.A1	709906	MmugDNA.1835.1	6.28	4.75	21.26	118.93	50.26	257.4	12.87	3.31	14.79	13.72	15.14	118.93	50.26	257.4	9.72	2.8	11.295	3.055
MmugDNA.4205.1.S1_at	FOXP1: forkhead box P1	gDNA.g13477186	694726	MmugDNA.4205.1	70.81	22.62	88.68	283.98	230.04	143.96	3.73	1.99	36.09	38.96	28.15	283.98	230.04	143.96	6.47	4.12	5.1	3.055
MmugDNA.677.1.S1_at	LOC700710: similar to voltage gated channel like 1	gDNA.Hs.279224.0.A1	700710	MmugDNA.677.1	2.18	5.34	27.11	51.09	66.38	43.36	4.58	1.94	8.46	5.43	3.37	51.09	66.38	43.36	8.92	4.17	6.75	3.055
MmugDNA.27137.1.S1_at	MmugDNA.27137.1	gDNA.g8923014		MmugDNA.27137.1	5.99	38.79	136.86	320.45	119.15	249.35	5.39	1.47	33.5	31.18	20.9	320.45	119.15	249.35	8.63	4.63	7.01	3.05
MmugDNA.21881.1.S1_at	MmugDNA.21881.1	gDNA.Hs2.435997.1.S1		MmugDNA.21881.1	1	2.26	4.87	6.2	15.75	16.85	4.87	1.88	1.15	1	2.1	6.2	15.75	16.85	10.2	4.21	7.535	3.045
MmuSTS.1819.1.S1_at	LOC713857: similar to Small proline-rich protein 3 (Cornifin beta) (Esophagin) (22 kDa pancornulin)	55167850	713857	MmuSTS.1819.1	2.13	2.38	1.7	27.74	8.21	21.46	9.29	2.95	2.34	2.61	2.54	27.74	8.21	21.46	7.75	3.14	8.52	3.045
MmugDNA.24972.1.S1_at	MmugDNA.24972.1	gDNA.Hs.142076.0.S1		MmugDNA.24972.1	344.08	286.89	310.45	570.65	439.41	433.88	1.53	1.26	69.1	86.73	62.82	570.65	439.41	433.88	6.53	4.83	4.03	3.045
MmugDNA.5168.1.S1_at	MmugDNA.5168.1	gDNA.Hs.225998.0.S1		MmugDNA.5168.1	23.15	13.02	20.55	78.07	34.98	44.33	2.87	1.37	2.83	5	5.86	78.07	34.98	44.33	12.08	4.71	7.475	3.04
MmugDNA.11641.1.S1_s_at	CUL4B: cullin 4B	gDNA.g13259126	696410	MmugDNA.11641.1	379.8	183.38	179.49	1104.75	949.63	532.39	3.48	2.04	135.98	139.48	140.57	1104.75	949.63	532.39	6.21	4.04	4.845	3.04
MmugDNA.13514.1.S1_at	LOC696003: similar to SET domain-containing protein 4	gDNA.Hs.50748.2.S1	696003	MmugDNA.13514.1	27.59	37	35.6	160.4	152.11	49.48	3.79	1.76	8.52	11.74	14.85	160.4	152.11	49.48	10.89	4.32	7.34	3.04
MmugDNA.25262.1.S1_at	MmugDNA.25262.1	gDNA.Hs.23799.0.A1		MmugDNA.25262.1	4.4	6.43	12.51	75.71	3.66	68.76	6.42	1.38	2.43	1.87	1	75.71	3.66	68.76	27.66	4.69	17.04	3.035
MmugDNA.28282.1.S1_at	MmugDNA.28282.1	gDNA.Hs.127287.1.S1		MmugDNA.28282.1	13.69	23.16	2.81	117.99	69.56	122.93	8.38	3.94	33.62	35.52	21.05	117.99	69.56	122.93	3.62	2.13	6	3.035
MmugDNA.13695.1.S1_at	MmugDNA.13695.1	gDNA.Hs.141307.0.A1		MmugDNA.13695.1	47.44	15.32	21.26	126.28	71.97	140.16	4.42	2.14	20.46	18.05	12.52	126.28	71.97	140.16	7.08	3.93	5.75	3.035
MmugDNA.7312.1.S1_at	POLK: polymerase (DNA directed) kappa	gDNA.g6463739	705713	MmugDNA.7312.1	2.84	116.16	85.47	301.62	356.46	154.97	4.04	1.85	10.76	4.66	14.59	301.62	356.46	154.97	29	4.22	16.52	3.035
MmugDNA.17339.1.S1_at	LOC701932: similar to leucine rich repeat neuronal 3	gDNA.Hs.3781.0.S1	701932	MmugDNA.17339.1	16.63	31.19	21.16	74.98	50.56	100.96	3.16	1.73	3.38	10.18	9.83	74.98	50.56	100.96	10.59	4.32	6.875	3.025
MmugDNA.29853.1.S1_at	MmugDNA.29853.1	gDNA.Hs.138777.0.A1		MmugDNA.29853.1	23.88	6.53	8.41	89.34	159.23	54.32	7.84	2.59	12.06	2.37	15.15	89.34	159.23	54.32	10.26	3.46	9.05	3.025
MmugDNA.11615.1.S1_at	MmugDNA.11615.1	gDNA.Hs2.309779.1.S1		MmugDNA.11615.1	2.13	5.24	2.37	33.87	38.24	20.82	10.44	4.11	11.63	5.34	10.45	33.87	38.24	20.82	3.31	1.94	6.875	3.025
MmuSTS.1323.1.S1_at	LOC694860: similar to desmoplakin isoform II	52626977	694860	MmuSTS.1323.1	22.22	12.9	5.51	93.23	27.12	43.85	4.26	1.48	7.3	3.36	2.6	93.23	27.12	43.85	13.47	4.57	8.865	3.025
MmugDNA.27023.1.S1_at	ZNF84: zinc finger protein 84 (HPF2)	gDNA.g4508036	694939	MmugDNA.27023.1	14.05	41.67	42.1	290	186.62	379.32	9.14	4.6	144.13	121.67	124.93	290	186.62	379.32	2.22	1.44	5.68	3.02
MmugDNA.34269.1.S1_at	TAF5L: PCAF associated factor 65 beta	gDNA.Hs.26782.0.S2	693770	MmugDNA.34269.1	264.88	223.4	140.22	557.85	665.34	446.45	2.64	1.82	75.9	58.51	64.43	557.85	665.34	446.45	8.44	4.22	5.54	3.02
MmugDNA.39796.1.S1_at	DIRAS3: similar to GTP-binding protein Di-Ras3 (Distinct subgroup of the Ras family member 3) (Rho-related GTP-binding protein RhoI)	gDNA.Hs.194695.1.S1	701273	MmugDNA.39796.1	104.12	91.1	106.49	392.41	304.37	271.05	3.24	2.37	74.28	21.91	20.84	392.41	304.37	271.05	9.98	3.67	6.61	3.02
MmugDNA.15727.1.S1_at	SLA/LP: soluble liver antigen/liver pancreas antigen	gDNA.Hs.161436.0.S1	693433	MmugDNA.15727.1	53.36	36.72	16.45	973.85	63.41	744.53	17.79	4.14	65.67	55.43	108.43	973.85	63.41	744.53	7.79	1.9	12.79	3.02
MmugDNA.10816.1.S1_at	MmugDNA.10816.1	gDNA.Hs.23754.0.A1		MmugDNA.10816.1	3.65	7.67	2.27	88.52	29.79	33.1	10.55	3.22	8.33	6.1	4.74	88.52	29.79	33.1	8.31	2.81	9.43	3.015
MmugDNA.41723.1.S1_at	MmugDNA.41723.1	gDNA.Hs.87680.0.A1		MmugDNA.41723.1	138.49	191.2	141.24	312.5	211.65	306.26	1.77	1.22	42.94	22.94	26.21	312.5	211.65	306.26	9.68	4.8	5.725	3.01
MmugDNA.8308.1.S1_x_at	MmugDNA.8308.1	gDNA.Hs.48469.0.S2		MmugDNA.8308.1	316.05	77.91	65.1	1541.4	586.02	1470.58	8.18	3.44	218.35	289.82	190.45	1541.4	586.02	1470.58	5.36	2.57	6.77	3.005
MmugDNA.19810.1.S1_at	LOC707600: similar to Growth inhibition and differentiation-related protein 88 (Putative mitochondrial space protein 32.1)	gDNA.Hs.65907.0.A1	707600	MmugDNA.19810.1	125.94	93.89	81.76	1143.63	385.15	577.42	7.2	3.2	176	57.2	91.07	1143.63	385.15	577.42	6.81	2.8	7.005	3
MmugDNA.26439.1.S1_at	MmugDNA.26439.1	gDNA.Hs.25960.2.S1		MmugDNA.26439.1	15.15	8.09	1.51	18.97	34.06	26.87	3.29	1.47	2.27	1.34	3.5	18.97	34.06	26.87	11.23	4.52	7.26	2.995
MmugDNA.16726.1.S1_at	MmugDNA.16726.1	gDNA.Hs2.278056.2.S1		MmugDNA.16726.1	16.63	15.5	12.03	90.64	162.58	20.55	6.31	1.58	1.01	8.9	2.72	90.64	162.58	20.55	20.65	4.4	13.48	2.99
MmugDNA.29546.1.S1_at	MmugDNA.29546.1	gDNA.Hs.269818.0.A1		MmugDNA.29546.1	11.23	29.64	30.95	54.06	51.77	67.36	2.36	1.21	2.72	7.26	5.68	54.06	51.77	67.36	11.42	4.77	6.89	2.99
MmugDNA.39093.1.S1_at	LOC693437: similar to MMR_HSR1 domain containing protein RGD1359460	gDNA.g13436154	693437	MmugDNA.39093.1	166.15	144.25	126.61	2265.88	582.49	2880.37	13.25	4.16	558.79	301.1	406.55	2265.88	582.49	2880.37	4.61	1.81	8.93	2.985
MmugDNA.20749.1.S1_at	LOC694130: similar to B/K protein	gDNA.Hs.87767.0.A1	694130	MmugDNA.20749.1	14.56	40.51	30.27	256.47	58.2	101.52	5.05	1.38	6.65	3.07	9.6	256.47	58.2	101.52	25.37	4.59	15.21	2.985
MmugDNA.36548.1.S1_at	AKT2: v-akt murine thymoma viral oncogene homolog 2	gDNA.g337490	700591	MmugDNA.36548.1	35.74	40.57	33.3	111.17	73.32	58.27	2.22	1.45	7.32	10.08	10.21	111.17	73.32	58.27	8.98	4.51	5.6	2.98
MmugDNA.20293.1.S1_at	MmugDNA.20293.1	gDNA.Hs.202642.0.A1		MmugDNA.20293.1	1	1	1	1	1	12.6	2.98	2.98	1	1	1	1	1	12.6	2.98	2.98	2.98	2.98
MmugDNA.33200.1.S1_at	MmugDNA.33200.1	gDNA.Hs.287299.0.A1		MmugDNA.33200.1	180.91	126.82	171.52	539.68	553.21	285.2	2.91	1.81	54.58	76.17	28.49	539.68	553.21	285.2	8.63	4.15	5.77	2.98
MmugDNA.31981.1.S1_at	MmugDNA.31981.1	gDNA.g12052811		MmugDNA.31981.1	1107.69	1078.34	1181.66	2391.41	1430.35	2126.68	1.77	1.32	264.11	238.01	244.5	2391.41	1430.35	2126.68	8.02	4.64	4.895	2.98
MmugDNA.38838.1.S1_at	LOC705851: similar to p130Cas-associated protein (p140Cap) (SNAP-25-interacting protein) (SNIP)	gDNA.Hs.288588.0.S1	705851	MmugDNA.38838.1	18.33	23.72	19.1	106.11	123.84	58.01	4.69	2.5	14.2	21.52	12.22	106.11	123.84	58.01	6.05	3.45	5.37	2.975
MmuSTS.4672.1.S1_at	MmuSTS.4672.1	47777213		MmuSTS.4672.1	30.43	10.26	11.77	136.77	50.62	260.87	8.17	1.41	7.42	5.1	4.72	136.77	50.62	260.87	25.67	4.54	16.92	2.975
MmugDNA.20071.1.S1_at	MmugDNA.20071.1	gDNA.Hs2.355837.1.S1		MmugDNA.20071.1	10.54	18.26	9.29	32.96	70.01	41.73	3.82	1.73	2.42	7.68	5.26	32.96	70.01	41.73	9.79	4.22	6.805	2.975
MmugDNA.28615.1.S1_at	MmugDNA.28615.1	gDNA.g8923211		MmugDNA.28615.1	43.86	42.12	21.46	135.57	89.08	158.85	3.67	1.71	25.49	21.74	14.72	135.57	89.08	158.85	6.52	4.23	5.095	2.97
MmuSTS.3564.1.S1_at	LOC699721: similar to claudin 9	60543164	699721	MmuSTS.3564.1	16.25	7.36	3.22	55.75	66.6	66.9	8.82	2.72	15.9	13.84	5.53	55.75	66.6	66.9	5.47	3.2	7.145	2.96
MmugDNA.21311.1.S1_at	ASB4: ankyrin repeat and SOCS box-containing protein 4	gDNA.Hs.131363.0.A1	698856	MmugDNA.21311.1	14.34	19.98	6.74	27.66	93.25	73.14	4.81	1.79	3.05	8.44	6.79	27.66	93.25	73.14	10.41	4.13	7.61	2.96
MmugDNA.23377.1.S1_at	MmugDNA.23377.1	gDNA.Hs2.348628.1.S1		MmugDNA.23377.1	7.32	1.52	8.89	27.69	38.67	20.72	5.81	2.11	3.56	3.43	2.61	27.69	38.67	20.72	9.45	3.8	7.63	2.955
MmugDNA.41074.1.S1_at	LOC696375: similar to H1 histone family, member T, testis-specific	gDNA.g5579459	696375	MmugDNA.41074.1	6.93	13.01	9.07	75.27	23.85	89.57	6.87	2.45	8.41	6.03	10.54	75.27	23.85	89.57	7.81	3.46	7.34	2.955
MmugDNA.29376.1.S1_at	MmugDNA.29376.1	gDNA.Hs.6917.0.A1		MmugDNA.29376.1	13.49	9.39	7.98	33.42	59.85	18.82	3.42	1.29	2.43	1	1.89	33.42	59.85	18.82	23.88	4.61	13.65	2.95
MmugDNA.13179.1.S1_at	LOC695900: similar to KM-HN-1 protein	gDNA.Hs.41101.0.A1	695900	MmugDNA.13179.1	1.73	4.7	2.14	22.08	19.08	71.99	12.95	2.98	5.99	1.55	1.86	22.08	19.08	71.99	13.99	2.92	13.47	2.95
MmuSTS.4682.1.S1_s_at	LOC695695: similar to thioredoxin 2	47777223	695695	MmuSTS.4682.1	301.71	327.78	279	840.27	895.8	1046.91	3.04	2.31	161.98	183.05	179.93	840.27	895.8	1046.91	5.28	3.58	4.16	2.945
MmugDNA.3144.1.S1_at	ABI1: abl-interactor 1	gDNA.Hs.24752.2.S1	707698	MmugDNA.3144.1	1317.1	1063.25	1152.82	3090.59	1447.98	3368.23	2.24	1.4	370.31	208.4	220.59	3090.59	1447.98	3368.23	10.4	4.47	6.32	2.935
MmugDNA.9079.1.S1_at	LOC717181: similar to Protein C20orf46	gDNA.g8922926	717181	MmugDNA.9079.1	4.65	1.19	14.54	72.41	123.3	5.99	12.85	1.51	1.97	1	2.23	72.41	123.3	5.99	38.68	4.36	25.765	2.935
MmugDNA.23116.1.S1_at	MmugDNA.23116.1	gDNA.Hs.32149.0.A1		MmugDNA.23116.1	7.11	21.16	30.03	54	95.05	35.61	3.41	1.28	2.98	6.67	5.82	54	95.05	35.61	12.71	4.58	8.06	2.93
MmugDNA.42030.1.S1_at	LOC710657: hypothetical protein LOC710657	gDNA.Hs2.375084.1.S1	710657	MmugDNA.42030.1	1	5.44	9.04	21.56	45.28	28.25	7.78	1.56	3.14	1	2.54	21.56	45.28	28.25	12.75	4.3	10.265	2.93
MmugDNA.26377.1.S1_at	MmugDNA.26377.1	gDNA.Hs.170165.0.A1		MmugDNA.26377.1	31.23	24.37	19.15	91.78	67.06	30.07	2.52	1.27	3.62	4.59	10.11	91.78	67.06	30.07	10.87	4.58	6.695	2.925
MmugDNA.16221.1.S1_at	MmugDNA.16221.1	gDNA.g7657197		MmugDNA.16221.1	1336.55	978.01	597.29	5953.56	1408.01	4301.38	4.01	1.69	483.39	311.08	432.15	5953.56	1408.01	4301.38	9.52	4.15	6.765	2.92
MmugDNA.39844.1.S1_at	MmugDNA.39844.1	gDNA.Hs.143840.0.A1		MmugDNA.39844.1	74.79	89.87	24.55	149.23	193.24	122.14	2.47	1.43	21.23	12.92	25.33	149.23	193.24	122.14	8	4.41	5.235	2.92
MmugDNA.22010.1.S1_at	MmugDNA.22010.1	gDNA.Hs.296524.0.S1		MmugDNA.22010.1	28.54	40.5	44.14	93.64	120.04	76.31	2.48	1.55	9.45	11.71	4.76	93.64	120.04	76.31	12.1	4.28	7.29	2.915
MmugDNA.17366.1.S1_s_at	LOC705146: similar to WD repeat domain 56	gDNA.Hs2.407402.1.A1	705146	MmugDNA.17366.1	134.62	105	133.93	471.86	469.05	344.01	3.5	2.75	71.71	99.82	99.04	471.86	469.05	344.01	4.83	3.06	4.165	2.905
MmunewRS.1083.1.S1_at	MmunewRS.1083.1	9961351		MmunewRS.1083.1	39.74	7.43	24.51	66.28	66.27	49.96	2.42	1.23	7.33	9.28	3.84	66.28	66.27	49.96	8.67	4.58	5.545	2.905
MmugDNA.10659.1.S1_at	MmugDNA.10659.1	gDNA.Hs.125812.0.A1		MmugDNA.10659.1	17.62	48	26.85	100.75	68.54	86	2.8	1.58	7.57	10.68	12.9	100.75	68.54	86	8.52	4.23	5.66	2.905
MmuSTS.4065.1.S1_at	DLL1: delta-like 1	47776550	714731	MmuSTS.4065.1	188.05	238.7	187.53	758.69	358.99	675.2	2.91	1.63	105.21	80.58	56.09	758.69	358.99	675.2	7.25	4.17	5.08	2.9
MmugDNA.23067.1.S1_at	NCOA3: nuclear receptor coactivator 3	gDNA.g2318005	705431	MmugDNA.23067.1	36.01	35.05	13.06	333.63	102.63	654.41	13.84	3.44	43.61	32.59	46.6	333.63	102.63	654.41	8.83	2.36	11.335	2.9
MmugDNA.11167.1.S1_at	PRCP: prolylcarboxypeptidase	gDNA.Hs.314089.0.A1	701305	MmugDNA.11167.1	18.47	2.77	12.77	100.01	147.38	31.41	8.6	2.73	11.25	7.64	11.12	100.01	147.38	31.41	9.02	3.06	8.81	2.895
MmunewRS.157.1.S1_at	MmunewRS.157.1	46430490		MmunewRS.157.1	1	1	1	16.49	31.63	6.08	18.14	3.54	3.53	1.71	1.14	16.49	31.63	6.08	9.65	2.25	13.895	2.895
MmugDNA.15435.1.S1_at	MmugDNA.15435.1	gDNA.Hs.247884.0.S1		MmugDNA.15435.1	126.98	124.56	90.79	240.98	197.28	195.62	1.9	1.27	23.76	37.58	28.99	240.98	197.28	195.62	7.04	4.51	4.47	2.89
MmugDNA.38520.1.S1_at	LOC700668: similar to phosphatidylinositol-3-phosphatase associated protein	gDNA.g9506678	700668	MmugDNA.38520.1	1.11	1	5.33	20.15	63.61	119.98	42.64	4.49	9.61	12.9	15.01	20.15	63.61	119.98	5.47	1.29	24.055	2.89
MmugDNA.37379.1.S1_at	MmugDNA.37379.1	gDNA.Hs.265459.0.A1		MmugDNA.37379.1	2.34	7.13	4.67	22.67	26.95	17.15	4.69	2.4	5.07	2.29	2.44	22.67	26.95	17.15	7.68	3.37	6.185	2.885
MmugDNA.24101.1.S1_at	MmugDNA.24101.1	gDNA.Hs.117688.0.A1		MmugDNA.24101.1	4.16	11.44	1.02	19.41	21.89	39.43	5.33	2.07	1.92	2.03	2.99	19.41	21.89	39.43	12.58	3.7	8.955	2.885
MmugDNA.23073.1.S1_at	LOC707714: similar to folate hydrolase 1 isoform 1	gDNA.Hs.1915.2.S1	707714	MmugDNA.23073.1	1	1.73	16.9	18.41	28.42	29.74	4.36	1.51	1	5.11	2.61	18.41	28.42	29.74	10.04	4.26	7.2	2.885
MmugDNA.40925.1.S1_at	LOC710329: similar to CG31751-PA, isoform A	gDNA.Hs.291215.0.A1	710329	MmugDNA.40925.1	13.22	21.81	21.66	88.27	51.56	89.96	4.28	2.28	5.37	11.84	13.46	88.27	51.56	89.96	7.64	3.49	5.96	2.885
MmugDNA.30946.1.S1_x_at	NRXN1: neurexin 1	gDNA.Hs.244762.0.A1	619185	MmugDNA.30946.1	32.86	5.77	13.91	179.96	230.03	16.73	7.01	1.61	11.95	8.8	3.4	179.96	230.03	16.73	17.06	4.14	12.035	2.875
MmugDNA.14070.1.S1_at	MmugDNA.14070.1	gDNA.Hs2.77873.3.S1		MmugDNA.14070.1	19.18	55.44	60.04	187.35	83.66	97.59	2.61	1.22	14.6	10.63	11.43	187.35	83.66	97.59	10.31	4.52	6.46	2.87
MmugDNA.5563.1.S1_at	LOC698991: hypothetical protein LOC698991	gDNA.Hs.91192.0.S1	698991	MmugDNA.5563.1	121.71	64.19	79.9	367.51	343.15	239.55	3.62	2.3	35.64	33.06	69.18	367.51	343.15	239.55	7.43	3.44	5.525	2.87
MmugDNA.24429.1.S1_at	LOC711347: similar to myelin oligodendrocyte glycoprotein isoform beta1 precursor	gDNA.g1688058	711347	MmugDNA.24429.1	5.09	12.22	2.56	31.3	41.05	30.35	5.24	1.86	3.98	4.49	2.2	31.3	41.05	30.35	9.62	3.88	7.43	2.87
MmugDNA.43292.1.S1_at	MmugDNA.43292.1	gDNA.Hs.164333.0.A1		MmugDNA.43292.1	14.03	46.99	5.03	147.29	28.99	127.75	4.99	1.46	9.24	7.9	3.84	147.29	28.99	127.75	13.91	4.27	9.45	2.865
MmugDNA.16783.1.S1_at	LOC694390: similar to RING1 and YY1 binding protein	gDNA.g6912639	694390	MmugDNA.16783.1	1870.32	1917.16	1239.78	5222.25	2220.01	5671.56	2.62	1.5	737.09	595.85	461.74	5222.25	2220.01	5671.56	7.47	4.22	5.045	2.86
MmugDNA.4391.1.S1_at	LOC694571: similar to secernin 2	gDNA.Hs.239718.0.S1	694571	MmugDNA.4391.1	66.04	34.26	79.73	141.79	90.04	114.78	2	1.28	14.37	20.97	16.31	141.79	90.04	114.78	7.25	4.44	4.625	2.86
MmugDNA.37276.1.S1_at	LOC698528: similar to GCN1 general control of amino-acid synthesis 1-like 1	gDNA.Hs.75354.0.S1	698528	MmugDNA.37276.1	1204.45	830.34	1259.4	1784.09	1530.42	2199.35	1.67	1.28	225.4	270.89	240	1784.09	1530.42	2199.35	7.48	4.44	4.575	2.86
MmugDNA.3509.1.S1_s_at	STAT6: signal transducer and activator of transcription 6	gDNA.g4507258	714159	MmugDNA.3509.1	324.05	329.79	273.57	892.72	957.26	453.97	2.5	1.61	85.18	103.15	81.65	892.72	957.26	453.97	8.58	4.1	5.54	2.855
MmugDNA.26949.1.S1_at	MmugDNA.26949.1	gDNA.g4508004		MmugDNA.26949.1	464.64	240.78	146.86	1570.61	500.53	1391.33	4.06	1.89	179.7	115.35	163.68	1570.61	500.53	1391.33	7.74	3.82	5.9	2.855
MmugDNA.40610.1.S1_at	LOC710796: similar to frizzled 5	gDNA.g4503828	710796	MmugDNA.40610.1	12.73	2.47	15.69	55	105.65	43.33	6.06	2.59	10.9	11.79	5.46	55	105.65	43.33	6.93	3.12	6.495	2.855
MmugDNA.23093.1.S1_at	MmugDNA.23093.1	gDNA.Hs.252739.0.S1		MmugDNA.23093.1	7.09	4	4.12	33.21	19.46	20.12	4.61	2.1	1.39	4.22	3.23	33.21	19.46	20.12	9.8	3.6	7.205	2.85
MmugDNA.19921.1.S1_at	LOC694707: similar to proline rich Gla (G-carboxyglutamic acid) 4 (transmembrane)	gDNA.g13129073	694707	MmugDNA.19921.1	273.55	307.06	274.69	520.06	453.04	349.07	1.53	1.2	29.25	97.11	31.72	520.06	453.04	349.07	8.36	4.49	4.945	2.845
MmugDNA.6347.1.S1_at	MmugDNA.6347.1	gDNA.g4757917		MmugDNA.6347.1	4.93	35.52	48.78	95.92	49.32	110.42	2.99	1.27	13.95	7.33	6.03	95.92	49.32	110.42	9.11	4.41	6.05	2.84
MmugDNA.26665.1.S1_at	MmugDNA.26665.1	gDNA.Hs2.356884.1.S1		MmugDNA.26665.1	12.99	9.88	31.48	123.11	17.67	87.34	4.23	1.26	3.1	4.57	6.46	123.11	17.67	87.34	15.49	4.39	9.86	2.825
MmugDNA.29585.1.S1_at	LOC719127: similar to sialic acid binding Ig-like lectin 11	gDNA.Hs2.269347.1.S2	719127	MmugDNA.29585.1	4.66	3.08	20.36	60.74	40.68	145.77	9.3	2.4	5.43	4.27	8.31	60.74	40.68	145.77	13.81	3.25	11.555	2.825
MmugDNA.21304.1.S1_s_at	LOC708228: similar to MAX protein isoform c	gDNA.g187390	708228	MmugDNA.21304.1	277.89	282.16	141.82	1036.62	368.52	1468.34	4.05	1.71	114.68	79.42	122.27	1036.62	368.52	1468.34	9.2	3.94	6.625	2.825
Mmu.15952.1.A1_at	Mmu.15952.1	AF424840.1		Mmu.15952.1	15.39	6.92	14.28	32.74	31.52	20.59	2.32	1.28	3.7	1.66	2.56	32.74	31.52	20.59	10.95	4.34	6.635	2.81
MmugDNA.36898.1.S1_s_at	MmugDNA.36898.1	gDNA.Hs.284247.0.A1		MmugDNA.36898.1	271.03	156.56	277.89	1276.57	562.75	1050.74	4.04	2.33	60.92	101.35	79.34	1276.57	562.75	1050.74	11.61	3.28	7.825	2.805
MmugDNA.20627.1.S1_at	LOC722762: similar to CG7289-PA	gDNA.Hs2.110906.2.S1	722762	MmugDNA.20627.1	31.81	52.47	43.54	209.05	76.65	146.54	3.44	1.53	14.92	10.2	18.03	209.05	76.65	146.54	10.49	4.08	6.965	2.805
MmugDNA.7833.1.S1_at	LOC704624: similar to TBP-associated factor 1A isoform 1	gDNA.g5032142	704624	MmugDNA.7833.1	43.5	52.46	20.44	296.75	109.67	361.55	6.71	2.98	51.73	42.09	53.81	296.75	109.67	361.55	5.24	2.63	5.975	2.805
MmugDNA.18205.1.S1_at	MmugDNA.18205.1	gDNA.Hs.16073.0.A1		MmugDNA.18205.1	15.78	15.1	6	286.57	57.47	156.37	15.41	4.08	46.23	41.62	25.27	286.57	57.47	156.37	4.7	1.51	10.055	2.795
MmugDNA.4340.1.S1_at	LOC719048: similar to GTP binding protein 3 (mitochondrial) isoform V	gDNA.Hs2.334885.3.S1	719048	MmugDNA.4340.1	47.1	35.77	55.44	544.92	189.12	1165.07	14.3	3.27	88.91	40.5	81.82	544.92	189.12	1165.07	9.04	2.32	11.67	2.795
MmugDNA.9559.1.S1_at	CLSTN3: calsyntenin 3	gDNA.g7662267	715119	MmugDNA.9559.1	170.26	171.41	113.94	487.79	294.88	225.04	2.22	1.21	42.21	45.32	27.99	487.79	294.88	225.04	8.92	4.37	5.57	2.79
MmugDNA.12571.1.S1_at	LOC694037: similar to Ras-associated protein Rap1	gDNA.Hs.18998.0.A1	694037	MmugDNA.12571.1	7.09	19.1	41.42	382.03	20.62	579.68	15.15	2.49	20.05	20.84	13.83	382.03	20.62	579.68	17.7	3.08	16.425	2.785
MmugDNA.23483.1.S1_at	MmugDNA.23483.1	gDNA.Hs.178604.0.S1		MmugDNA.23483.1	12.98	56.68	13.84	395.18	27.58	317.78	8.41	1.45	13.01	9.15	8.96	395.18	27.58	317.78	24.19	4.11	16.3	2.78
MmugDNA.40283.1.S1_at	MmugDNA.40283.1	gDNA.Hs2.351443.2.S1		MmugDNA.40283.1	10.61	2.78	15.3	37.43	21.45	18.71	2.84	1.3	3.47	2.09	2.18	37.43	21.45	18.71	9.68	4.26	6.26	2.78
MmugDNA.9567.1.S1_at	MmugDNA.9567.1	gDNA.Hs.114779.0.S1		MmugDNA.9567.1	102.24	131.4	121.66	348.31	268.18	690.53	3.71	1.71	48.21	60.51	48.59	348.31	268.18	690.53	8.17	3.85	5.94	2.78
MmugDNA.33165.1.S1_at	LOC712917: similar to COX17 homolog, cytochrome c oxidase assembly protein	gDNA.Hs2.350916.1.S1	712917	MmugDNA.33165.1	30.04	18.98	20.81	82.41	110.6	39.61	3.34	1.7	11.95	9.17	6.7	82.41	110.6	39.61	8.19	3.85	5.765	2.775
MmugDNA.10650.1.S1_at	MmugDNA.10650.1	gDNA.Hs2.375717.1.S1		MmugDNA.10650.1	37.73	30.33	22.17	152.24	90.09	64.59	3.29	1.69	12.68	13.57	12.13	152.24	90.09	64.59	7.99	3.86	5.64	2.775
MmugDNA.18588.1.S1_at	LOC694005: similar to inhibitor of growth family, member 3 isoform 1	gDNA.Hs.171586.0.A1	694005	MmugDNA.18588.1	110.19	113.45	65.76	591.59	255.23	285.2	3.91	1.99	77.62	24.84	44.57	591.59	255.23	285.2	7.79	3.55	5.85	2.77
MmugDNA.31257.1.S1_at	LOC693711 /// LOC694243 /// LOC695347 /// LOC697112 /// LOC699175 /// LOC700133 /// LOC700997 /// LOC703809 /// LOC704460 /// LOC704812 /// LOC706965 /// LOC707305 /// LOC709010 /// LOC712489 /// LOC721571 /// LOC722786 /// LOC723219 /// LOC723366 /// LOC723616: similar to zinc finger protein 669 /// hypothetical protein LOC704812 /// hypothetical protein LOC722786	gDNA.g13376182	693711 /// 694243 /// 695347 /// 697112 /// 699175 /// 700133 /// 700997 /// 703809 /// 704460 /// 704812 /// 706965 /// 707305 /// 709010 /// 712489 /// 721571 /// 722786 /// 723219 /// 723366 /// 723616	MmugDNA.31257.1	29.5	28.39	42.67	659.93	102.73	968.59	17.15	4.24	123.49	95.4	133.17	659.93	102.73	968.59	4.98	1.29	11.065	2.765
MmugDNA.9727.1.S1_at	LOC698235: similar to Cadherin-related tumor suppressor precursor (Protein fat)	gDNA.Hs.12496.0.A1	698235	MmugDNA.9727.1	7.2	5.65	3.41	17.77	22.49	17.77	3.62	1.9	4.43	1.93	1.4	17.77	22.49	17.77	7.48	3.63	5.55	2.765
MmugDNA.34190.1.S1_at	LOC716031: similar to CG17687-PA	gDNA.Hs.310780.0.A1	716031	MmugDNA.34190.1	6.06	12.94	13.64	39.82	26.48	40.04	3.4	1.77	4.94	6.17	3.17	39.82	26.48	40.04	8.18	3.74	5.79	2.755
MmugDNA.6171.1.S1_at	MmugDNA.6171.1	gDNA.Hs.132288.0.S1		MmugDNA.6171.1	38.29	15.72	35.74	140.93	83.72	81.14	3.45	2.06	12.25	8.27	14.89	140.93	83.72	81.14	9.01	3.45	6.23	2.755
MmugDNA.34772.1.S1_at	MmugDNA.34772.1	gDNA.Hs.306786.0.S1		MmugDNA.34772.1	15.81	16.5	6.16	51.26	65.47	52.35	4.57	2.61	5.29	8.99	14.2	51.26	65.47	52.35	6.34	2.89	5.455	2.75
MmugDNA.28921.1.S1_at	MmugDNA.28921.1	gDNA.Hs.128280.0.A1		MmugDNA.28921.1	1.35	1	3.02	22.02	15.52	9.54	8.76	2.85	1	3.21	1.13	22.02	15.52	9.54	9.24	2.65	9	2.75
MmugDNA.462.1.S1_at	MmugDNA.462.1	gDNA.Hs.145199.0.A1		MmugDNA.462.1	20.5	28.8	17.47	298.88	80.6	152.85	8.48	3.04	27.14	29.11	25.74	298.88	80.6	152.85	6.47	2.46	7.475	2.75
MmuSTS.404.1.S1_at	MmuSTS.404.1	55167636		MmuSTS.404.1	1.7	5.62	6.81	52.86	39.45	13.84	7.76	2.23	7.14	3.08	3.53	52.86	39.45	13.84	8.22	3.26	7.99	2.745
MmugDNA.12317.1.S1_at	MmugDNA.12317.1	gDNA.Hs.131935.0.A1		MmugDNA.12317.1	1	27.18	1	78.95	36.42	40.05	5.41	1.78	7.62	7.65	6.38	78.95	36.42	40.05	7.28	3.71	6.345	2.745
MmuSTS.4563.1.S1_at	MmuSTS.4563.1	49533567		MmuSTS.4563.1	1.24	1.28	3.12	29.41	19.92	13.02	11.44	3.41	2.12	1.65	8.04	29.41	19.92	13.02	5.19	2.08	8.315	2.745
MmuSTS.3743.1.S1_at	LOC695143: similar to RAB26, member RAS oncogene family	49533467	695143	MmuSTS.3743.1	5.64	13.94	18.6	62.72	83.63	19.8	3.94	1.39	1	6.91	5.9	62.72	83.63	19.8	13.32	4.1	8.63	2.745
MmugDNA.36296.1.S1_at	MmugDNA.36296.1	gDNA.Hs.27115.0.A1		MmugDNA.36296.1	11.02	20.65	10.46	49.27	89.33	47.74	4.43	1.79	7.02	6.42	5.37	49.27	89.33	47.74	10.05	3.69	7.24	2.74
MmugDNA.28367.1.S1_at	SPARCL1: SPARC-like 1	gDNA.g4758521	701468	MmugDNA.28367.1	8.08	5.62	12.16	14.14	19.72	31.34	2.43	1.3	1.78	2.34	2.86	14.14	19.72	31.34	9.59	4.18	6.01	2.74
MmugDNA.37545.1.S1_at	MmugDNA.37545.1	gDNA.Hs2.382069.1.S1		MmugDNA.37545.1	162.06	90.76	137.6	404.89	274.06	244.98	2.4	1.43	39.72	47.47	59.06	404.89	274.06	244.98	6.21	4.03	4.305	2.73
MmugDNA.1399.1.S1_at	MmugDNA.1399.1	gDNA.Hs.68751.0.S1		MmugDNA.1399.1	3.93	6.49	11.97	20.5	44.76	41.89	4.82	1.97	5.23	2.64	5.48	20.5	44.76	41.89	8.33	3.49	6.575	2.73
MmuSTS.2754.1.S1_at	MmuSTS.2754.1	60301270		MmuSTS.2754.1	197.89	198.27	170.07	1441.94	437.51	558.96	4.32	1.55	90.32	57.25	76.14	1441.94	437.51	558.96	11.07	3.88	7.695	2.715
MmugDNA.32326.1.S1_at	MmugDNA.32326.1	gDNA.Hs.224883.0.A1		MmugDNA.32326.1	25.1	24.31	14.67	240.5	59.87	556.27	13.23	2.15	18.5	21.83	7.39	240.5	59.87	556.27	18.92	3.28	16.075	2.715
MmugDNA.1183.1.S1_at	LOC697937: similar to G-protein coupled bile acid receptor BG37	gDNA.Hs2.160954.1.S1	697937	MmugDNA.1183.1	311.21	296.57	320.05	1391.73	899.43	815.45	3.35	2.22	178.45	259.36	196.82	1391.73	899.43	815.45	4.91	3.21	4.13	2.715
MmuSTS.2031.1.S1_at	LOC719437: similar to polyamine-modulated factor 1	62000309	719437	MmuSTS.2031.1	271.88	155.74	126.32	365.43	264.46	400.52	1.85	1.23	52.74	40.06	62.58	365.43	264.46	400.52	6.88	4.19	4.365	2.71
Mmu.10436.1.S1_at	LOC712064: similar to Ribosomal L1 domain-containing protein 1 (Cellular senescence-inhibited gene protein) (PBK1 protein) (CATX-11)	CB550051	712064	Mmu.10436.1	44.87	50.05	103.37	769.26	399.88	340.83	8.69	3.58	132.94	71.33	133.62	769.26	399.88	340.83	4.94	1.84	6.815	2.71
MmuSTS.1915.1.S1_at	MmuSTS.1915.1	49533170		MmuSTS.1915.1	22.5	2.21	12.33	29.01	58.61	27.82	3.22	1.31	2.01	4.61	5.19	29.01	58.61	27.82	9.39	4.11	6.305	2.71
MmugDNA.28800.1.S1_at	SOX11: similar to Transcription factor SOX-11	gDNA.Hs.32964.0.S3	707983	MmugDNA.28800.1	7.35	1.01	2.04	22.5	21.64	12.41	5.22	2.24	1.62	1	3.09	22.5	21.64	12.41	10.48	3.18	7.85	2.71
MmugDNA.8234.1.S1_at	LOC693720: similar to CG11594-PB, isoform B	gDNA.g8922805	693720	MmugDNA.8234.1	99.42	127.43	40.98	287.61	282.5	212.81	2.97	1.82	39.61	49.07	31.86	287.61	282.5	212.81	6.5	3.6	4.735	2.71
MmugDNA.20098.1.S1_at	MmugDNA.20098.1	gDNA.Hs.158479.0.A1		MmugDNA.20098.1	49.26	16.44	21.63	139.35	46.66	75.08	2.99	1.28	14.41	8.01	3.52	139.35	46.66	75.08	10.62	4.12	6.805	2.7
MmugDNA.31836.1.S1_at	MmugDNA.31836.1	gDNA.Hs.183803.0.A1		MmugDNA.31836.1	1.8	1.24	2.13	17.13	6.81	16.11	8.72	3.44	4.46	2.28	4.33	17.13	6.81	16.11	3.86	1.95	6.29	2.695
MmugDNA.3129.1.S1_at	MmugDNA.3129.1	gDNA.g4505992		MmugDNA.3129.1	17.17	3.05	12.87	56.95	95.17	70.54	7.13	3.25	14.2	30.52	9.05	56.95	95.17	70.54	4.56	2.14	5.845	2.695
MmugDNA.34092.1.S1_at	MmugDNA.34092.1	gDNA.g13543714		MmugDNA.34092.1	774.42	505.09	436.9	1777.96	1018.13	1850.16	2.73	1.79	212.66	217.91	275.95	1777.96	1018.13	1850.16	6.69	3.6	4.71	2.695
MmugDNA.25874.1.S1_at	MmugDNA.25874.1	gDNA.Hs.123346.0.A1		MmugDNA.25874.1	6.14	6.22	6.66	56.58	42.86	10.49	5.73	1.88	3.45	1.1	4.34	56.58	42.86	10.49	12.03	3.5	8.88	2.69
MmugDNA.28198.1.S1_at	MmugDNA.28198.1	gDNA.Hs.293993.0.S1		MmugDNA.28198.1	2.4	11.1	4.3	46.56	84	71.43	14.75	4.05	41.57	21.26	14.17	46.56	84	71.43	2.72	1.33	8.735	2.69
MmugDNA.24350.1.S1_at	MmugDNA.24350.1	gDNA.g13270468		MmugDNA.24350.1	331.22	322.87	289.22	612.17	888.84	445.41	2.06	1.36	57.12	149.11	39.29	612.17	888.84	445.41	8.09	4.02	5.075	2.69
MmugDNA.41694.1.S1_at	LOC707883: similar to Splicing factor, arginine/serine-rich 2 (Splicing factor SC35) (SC-35) (Splicing component, 35 kDa)	gDNA.Hs.73965.1.A1	707883	MmugDNA.41694.1	13.3	10.8	6.93	103.68	38.8	116.49	8.48	3.99	32.59	19.09	42.91	103.68	38.8	116.49	2.8	1.38	5.64	2.685
MmugDNA.30229.1.S1_at	MmugDNA.30229.1	gDNA.Hs2.437168.1.S1		MmugDNA.30229.1	21.48	6.75	3.62	82.8	17.1	136.43	8.11	1.75	4.07	2.85	7.01	82.8	17.1	136.43	17.54	3.61	12.825	2.68
MmugDNA.35337.1.S1_at	MmugDNA.35337.1	gDNA.g13376698		MmugDNA.35337.1	3.4	2.22	1.57	40.15	24.08	20.39	11.92	3.64	13.39	8.27	3.5	40.15	24.08	20.39	3.37	1.72	7.645	2.68
MmugDNA.1186.1.S1_at	MmugDNA.1186.1	gDNA.Hs.162105.0.S1		MmugDNA.1186.1	68.73	41.37	22.37	140.84	141.43	60.85	2.57	1.26	8.43	9.41	16.01	140.84	141.43	60.85	9.96	4.1	6.265	2.68
MmugDNA.3990.1.S1_at	SFN: similar to 14-3-3 protein sigma (Stratifin) (Epithelial cell marker protein 1)	gDNA.g12653124	715055	MmugDNA.3990.1	56.14	102.17	95.68	120.78	180.7	181.69	1.89	1.2	24.62	26.39	23	120.78	180.7	181.69	6.5	4.16	4.195	2.68
MmugDNA.21407.1.S1_at	LOC694698: similar to zinc finger protein 26 (KOX 20)	gDNA.g11034838	694698	MmugDNA.21407.1	101.84	123.04	93.96	226.01	243.29	396.39	2.64	1.7	35.61	34.63	38.5	226.01	243.29	396.39	7.86	3.64	5.25	2.67
MmugDNA.24735.1.S1_s_at	LOC709214: hypothetical protein LOC709214	gDNA.g5902075	709214	MmugDNA.24735.1	362.67	306.83	96.1	3336.9	1122.96	2171.11	8.85	4.07	864.81	639.39	1143.47	3336.9	1122.96	2171.11	2.52	1.27	5.685	2.67
MmugDNA.14527.1.S1_at	LOC722738: similar to F-box only protein 2	gDNA.g6912363	722738	MmugDNA.14527.1	5.88	17.82	13.64	42.16	37.18	41.49	3.3	1.87	10.83	3.99	6.87	42.16	37.18	41.49	5.61	3.47	4.455	2.67
MmugDNA.16586.1.S1_at	LOC711155: similar to cannabinoid receptor 2 (macrophage)	gDNA.g4502928	711155	MmugDNA.16586.1	51.8	33.69	104.36	174.39	148.84	107.33	2.29	1.32	18.68	26.78	18.52	174.39	148.84	107.33	6.87	4.01	4.58	2.665
MmugDNA.12619.1.S1_at	MmugDNA.12619.1	gDNA.Hs2.385569.1.S1		MmugDNA.12619.1	15.23	9.22	5.4	63.92	139.15	36.43	8.93	2.18	5.12	8.85	4.88	63.92	139.15	36.43	13.82	3.15	11.375	2.665
MmugDNA.6757.1.S1_at	RHBG: Rh family, B glycoprotein	gDNA.g9966890	692069	MmugDNA.6757.1	2.18	31.69	12.03	36.93	58.13	59.67	3.64	1.52	5.27	10.73	6.08	36.93	58.13	59.67	7.37	3.81	5.505	2.665
MmugDNA.41575.1.S1_at	MmugDNA.41575.1	gDNA.Hs.216797.0.A1		MmugDNA.41575.1	10.24	4.49	12.03	103.02	29.53	39.44	6.26	1.87	6.45	4.47	5.38	103.02	29.53	39.44	10.44	3.46	8.35	2.665
MmugDNA.29756.1.S1_at	MmugDNA.29756.1	gDNA.Hs.259498.0.A1		MmugDNA.29756.1	13.73	25.98	22.24	88.05	79.04	58.97	3.84	1.92	11.88	12.92	10.91	88.05	79.04	58.97	6.29	3.41	5.065	2.665
MmuSTS.1626.1.S1_at	LOC703934: similar to thyroid hormone receptor interactor 10	59676508	703934	MmuSTS.1626.1	186.42	174.18	143.78	1088.06	901.08	1989.88	8.01	4.08	719.72	481.96	600.73	1088.06	901.08	1989.88	2.24	1.25	5.125	2.665
MmugDNA.13769.1.S1_at	LOC705346: similar to zinc finger protein 12 (KOX 3)	gDNA.Hs2.381284.1.S1	705346	MmugDNA.13769.1	267.47	270.01	214.37	882.36	714.43	559.54	2.82	2.02	136.6	86.39	81.21	882.36	714.43	559.54	7.41	3.31	5.115	2.665
MmugDNA.19222.1.S1_at	LOC717598: similar to olfactory receptor, family 51, subfamily E, member 1	gDNA.Hs.129179.0.S1	717598	MmugDNA.19222.1	17.42	5.92	11.53	70.11	60.97	26.02	5.05	2.29	8.94	10.94	8.82	70.11	60.97	26.02	5.7	3.03	5.375	2.66
MmuSTS.2066.1.S1_at	GINS2: similar to DNA replication complex GINS protein PSF2	62000324	693426	MmuSTS.2066.1	212.82	245.34	329.73	793.02	1132.83	622.93	3.27	2.15	72.65	36.23	261.94	793.02	1132.83	622.93	8.18	3.16	5.725	2.655
MmugDNA.38930.1.S1_at	LOC693948: similar to mab-21-like protein 2	gDNA.g9964006	693948	MmugDNA.38930.1	3.87	13.05	10.47	55.03	47.71	20.64	4.77	2.05	2.43	7.67	7.6	55.03	47.71	20.64	7.13	3.24	5.95	2.645
MmugDNA.15981.1.S1_at	SETD8: SET domain-containing protein 8	gDNA.Hs.111988.2.A1	709345	MmugDNA.15981.1	223.3	277.19	250.41	805.53	715.86	555.51	2.79	2.11	142.68	116.49	171.77	805.53	715.86	555.51	4.95	3.18	3.87	2.645
MmugDNA.10943.1.S1_at	MmugDNA.10943.1	gDNA.g7662423		MmugDNA.10943.1	22.95	10.34	13.49	60.48	52.34	38.46	3.26	1.83	10.28	3.47	6.87	60.48	52.34	38.46	7.94	3.46	5.6	2.645
MmugDNA.2676.1.S1_at	MmugDNA.2676.1	gDNA.Hs.125258.0.S1		MmugDNA.2676.1	48.53	97.15	20.17	234.49	81.61	276.07	3.68	1.52	28.88	33.09	12.68	234.49	81.61	276.07	8.06	3.76	5.87	2.64
MmugDNA.25635.1.S1_at	MmugDNA.25635.1	gDNA.Hs2.384603.1.S1		MmugDNA.25635.1	1	2.28	1.11	6.81	35.94	28.1	20.57	3.84	4.05	8.86	1	6.81	35.94	28.1	5.52	1.44	13.045	2.64
MmugDNA.39109.1.S1_at	MmugDNA.39109.1	gDNA.Hs.59142.0.A1		MmugDNA.39109.1	5.42	4.68	10.2	132.82	308.39	18.26	25.33	1.8	1.97	4.21	2.9	132.82	308.39	18.26	49.53	3.47	37.43	2.635
MmugDNA.9455.1.S1_at	LOC714050: similar to GDNF family receptor alpha 3 preproprotein	gDNA.Hs.211955.0.S1	714050	MmugDNA.9455.1	1.83	7.6	1	16.08	29.41	6.91	6.29	1.49	1	1.16	1.45	16.08	29.41	6.91	14.59	3.78	10.44	2.635
MmugDNA.31049.1.S1_at	LOC697012: hypothetical protein LOC697012	gDNA.g13376104	697012	MmugDNA.31049.1	5.41	18.17	6.42	101.11	17.02	53.05	5.47	1.46	3.03	5.38	3.13	101.11	17.02	53.05	14.19	3.81	9.83	2.635
MmugDNA.3602.1.S1_at	LOC706159: similar to CG8233-PC, isoform C	gDNA.g8922221	706159	MmugDNA.3602.1	5.13	2.93	42.16	156.18	60.12	87.53	7.04	2.15	15.64	9.42	19.23	156.18	60.12	87.53	6.92	3.12	6.98	2.635
MmugDNA.1435.1.S1_at	LOC707316: similar to engulfment and cell motility 2, ced-12 homolog isoform 3	gDNA.Hs2.96560.2.S1	707316	MmugDNA.1435.1	12.44	16.49	15.87	89.61	27.92	120.94	6.11	2.25	9.57	16.72	9.34	89.61	27.92	120.94	7.55	3.02	6.83	2.635
MmugDNA.8298.1.S1_at	MmugDNA.8298.1	gDNA.g8922831		MmugDNA.8298.1	102.03	69.49	52.54	474.85	138.57	264.27	3.92	1.65	9.9	8.36	64.1	474.85	138.57	264.27	11.65	3.61	7.785	2.63
MmugDNA.38054.1.S1_at	SNAI1: similar to Zinc finger protein SNAI1 (Protein snail homolog) (Protein sna)	gDNA.g5174686	702353	MmugDNA.38054.1	114.33	178.51	70.08	2312.25	436.3	1244.29	11.31	3.53	225.53	271.95	273.89	2312.25	436.3	1244.29	5.22	1.73	8.265	2.63
MmugDNA.18295.1.S1_at	LOC711471: similar to leucine rich repeat containing 39	gDNA.Hs.40337.1.S1	711471	MmugDNA.18295.1	5.22	3.57	5.67	33.19	17.65	19.8	4.43	2.36	5.59	1	3.2	33.19	17.65	19.8	8.07	2.9	6.25	2.63
MmugDNA.14469.1.S1_at	MmugDNA.14469.1	gDNA.Hs2.153320.1.A1		MmugDNA.14469.1	64.54	126.31	145.13	338.58	248.24	199.47	2.4	1.48	37.27	62.15	31.11	338.58	248.24	199.47	6.31	3.78	4.355	2.63
MmuSTS.3326.1.S1_at	MmuSTS.3326.1	47776449		MmuSTS.3326.1	19.53	21.25	4.38	84.41	38.72	130.57	5.51	2.33	12.98	16.26	11.42	84.41	38.72	130.57	6.19	2.91	5.85	2.62
MmugDNA.27262.1.S1_at	SCN7A: sodium channel, voltage-gated, type VII, alpha	gDNA.g4506810	704414	MmugDNA.27262.1	2.25	3.39	2.85	14.01	19.47	13.69	5.59	2.87	5.51	3.36	1.46	14.01	19.47	13.69	5.01	2.36	5.3	2.615
MmugDNA.25260.1.S1_at	LOC697974: similar to distal-less homeobox 6	gDNA.Hs.225536.0.A1	697974	MmugDNA.25260.1	14.25	5.91	3.18	47.19	18.26	66.79	5.59	2.07	1.7	5.31	9.2	47.19	18.26	66.79	8.95	3.16	7.27	2.615
MmugDNA.35396.1.S1_at	LOC706342: similar to E1B-55kDa-associated protein 5 isoform b	gDNA.Hs.83532.3.S1	706342	MmugDNA.35396.1	242.43	272.47	442.21	767.07	841.53	491.53	2.2	1.43	124.09	61.81	93.93	767.07	841.53	491.53	7.92	3.8	5.06	2.615
MmugDNA.27039.1.S1_at	LOC713035: similar to BCL2-like 1 isoform 1	gDNA.Hs.305890.2.S1	713035	MmugDNA.27039.1	300.69	144.19	207.49	598.62	378.46	369.92	2.07	1.28	55.92	57.06	97.41	598.62	378.46	369.92	6.61	3.94	4.34	2.61
MmugDNA.21271.1.S1_at	MmugDNA.21271.1	gDNA.Hs.203099.0.A1		MmugDNA.21271.1	2.99	1.52	1.3	27.46	25.84	8.17	11.85	3.44	4.1	3.27	6.7	27.46	25.84	8.17	4.49	1.78	8.17	2.61
MmugDNA.29866.1.S1_at	MmugDNA.29866.1	gDNA.Hs2.382159.1.S1		MmugDNA.29866.1	26.74	25.49	15.43	63.31	56.19	81.77	2.99	2	17.92	12.48	12.75	63.31	56.19	81.77	4.69	3.22	3.84	2.61
MmugDNA.18509.1.S1_at	MmugDNA.18509.1	gDNA.Hs2.416122.1.S1		MmugDNA.18509.1	92.93	145.16	71.65	556.14	340.26	173.02	3.55	1.55	50.99	39.84	34.39	556.14	340.26	173.02	8.71	3.67	6.13	2.61
MmugDNA.13224.1.S1_at	MmugDNA.13224.1	gDNA.g13236491		MmugDNA.13224.1	1.07	5.18	3.15	25.02	19.4	18.69	7.12	3.4	10.42	1.07	6.64	25.02	19.4	18.69	3.8	1.81	5.46	2.605
MmugDNA.26237.1.S1_at	MmugDNA.26237.1	gDNA.Hs.306698.0.S1		MmugDNA.26237.1	1.92	1	6.98	21.81	44.22	32.54	12.51	3.9	15.54	12.41	12.16	21.81	44.22	32.54	2.48	1.31	7.495	2.605
MmugDNA.42975.1.S1_at	BTBD9: BTB (POZ) domain containing 9	gDNA.Hs.307123.0.S1	719457	MmugDNA.42975.1	10.5	1.75	2.97	47.79	26.79	21.22	7.94	2.38	2.94	5.57	2.86	47.79	26.79	21.22	10.05	2.82	8.995	2.6
MmugDNA.31423.1.S1_at	LOC712787: similar to PTK2B protein tyrosine kinase 2 beta isoform a	gDNA.g4758975	712787	MmugDNA.31423.1	1	1	1	79.58	44.81	2.65	42.55	2.75	1.36	4.94	1	79.58	44.81	2.65	22.06	2.44	32.305	2.595
MmugDNA.13888.1.S1_at	LOC707770: similar to CG18549-PA	gDNA.g13236548	707770	MmugDNA.13888.1	56.94	25.28	43.74	165.24	180.3	142.38	4.12	2.5	33.83	18.47	33.15	165.24	180.3	142.38	6.08	2.68	5.1	2.59
MmugDNA.22140.1.S1_at	LOC711662: similar to orexin receptor 2	gDNA.g6006037	711662	MmugDNA.22140.1	4.45	2.97	7.88	56.58	29.64	26.56	7.31	3.09	3.01	4.4	15.19	56.58	29.64	26.56	5	2.09	6.155	2.59
MmugDNA.43548.1.S1_at	MmugDNA.43548.1	gDNA.Hs.31290.0.S1		MmugDNA.43548.1	11.86	1.13	5.95	34.47	17.09	22.38	4.23	1.69	1.59	1.54	5.46	34.47	17.09	22.38	10.38	3.49	7.305	2.59
MmuAffx.23.23.S1_s_at	S100P: similar to Protein S100-P (S100 calcium-binding protein P)	CN804890	710510	MmuAffx.23.23	45.72	32.08	22.33	64.69	124.33	94.15	2.82	1.33	8.29	16.62	10.51	64.69	124.33	94.15	7.83	3.85	5.325	2.59
MmugDNA.16090.1.S1_at	LOC713565: similar to GTPase, IMAP family member 6 isoform 1	gDNA.Hs.112497.0.S1	713565	MmugDNA.16090.1	11.7	4.57	6.65	18.4	14.23	22.46	2.45	1.22	1.93	1	2.63	18.4	14.23	22.46	11.29	3.95	6.87	2.585
MmuSTS.4399.1.S1_at	LOC719808: similar to cell division cycle associated 8	55167510	719808	MmuSTS.4399.1	410.86	467.75	554.55	1290.22	1378.07	1163.7	2.67	2.05	112.78	87.17	433.12	1290.22	1378.07	1163.7	6.38	3.12	4.525	2.585
MmugDNA.10654.1.S1_at	MmugDNA.10654.1	gDNA.Hs.293923.0.S1		MmugDNA.10654.1	7.63	2.12	1.37	34.71	13.9	26.83	6.96	2.78	6.33	3.64	6.49	34.71	13.9	26.83	4.59	2.38	5.775	2.58
MmugDNA.8216.1.S1_at	THAP3: similar to THAP domain-containing protein 3	gDNA.Hs.26938.0.S1	704946	MmugDNA.8216.1	185.38	153.07	133.48	526.07	552.65	817.67	4.14	2.64	196.38	166.16	165.12	526.07	552.65	817.67	3.67	2.52	3.905	2.58
MmugDNA.32451.1.S1_at	MmugDNA.32451.1	gDNA.Hs.7753.1.A1		MmugDNA.32451.1	51.5	39.35	22.79	163.44	83.86	246.55	4.64	1.97	19.54	20.25	36.29	163.44	83.86	246.55	6.72	3.18	5.68	2.575
MmugDNA.1395.1.S1_at	LACRT: lacritin	gDNA.g12005323	654418	MmugDNA.1395.1	49.45	56.85	21.66	144.15	212.75	110.53	3.39	1.63	22.4	20.63	23.18	144.15	212.75	110.53	6.64	3.52	5.015	2.575
MmugDNA.39500.1.S1_at	LOC697305: hypothetical protein LOC697305	gDNA.Hs2.142880.1.S1	697305	MmugDNA.39500.1	14.91	15.76	8.85	48.11	40.3	35.05	3.01	1.59	6.43	1.3	5.95	48.11	40.3	35.05	10.2	3.56	6.605	2.575
MmuSTS.469.1.S1_s_at	MmuSTS.469.1	52626823		MmuSTS.469.1	2.1	4.31	1.51	12.11	14.97	15.13	5.73	2.9	2.17	4.56	4.01	12.11	14.97	15.13	4.2	2.24	4.965	2.57
MmugDNA.1935.1.S1_at	MmugDNA.1935.1	gDNA.Hs.164537.0.A1		MmugDNA.1935.1	169.89	112.56	123.42	511.01	228.93	344.04	2.65	1.46	37.62	44.43	48.28	511.01	228.93	344.04	8.11	3.67	5.38	2.565
MmugDNA.16631.1.S1_at	LOC696655: similar to Alstrom syndrome 1	gDNA.Hs2.129481.4.S1	696655	MmugDNA.16631.1	83.46	45.97	5.94	579.96	153.8	385.12	8.37	2.98	61.19	38.82	88.76	579.96	153.8	385.12	6.22	2.15	7.295	2.565
MmunewRS.736.1.S1_at	ARL4A: similar to ADP-ribosylation factor-like protein 4A	51468487	703248	MmunewRS.736.1	819.19	716.12	675.22	1230.73	979.71	2021.43	1.92	1.21	191.7	217.58	206.41	1230.73	979.71	2021.43	6.92	3.92	4.42	2.565
MmuSTS.11.1.S1_at	HDC: histidine decarboxylase	47776692	715287	MmuSTS.11.1	17.57	11.98	23.06	38.47	60.22	43.43	2.82	1.72	4.84	5.38	12.53	38.47	60.22	43.43	6.49	3.41	4.655	2.565
MmugDNA.30988.1.S1_at	MmugDNA.30988.1	gDNA.Hs.181731.0.A1		MmugDNA.30988.1	5.16	2.62	4.23	73.16	8.35	65.78	13.22	3.58	2.55	5.41	17.57	73.16	8.35	65.78	6.2	1.54	9.71	2.56
MmugDNA.15685.1.S1_at	LOC699817: hypothetical protein LOC699817	gDNA.Hs.54911.0.A1	699817	MmugDNA.15685.1	4.7	15.08	2.01	34.52	16.79	55.5	5.31	1.76	2.48	6.85	1.85	34.52	16.79	55.5	9.73	3.36	7.52	2.56
MmugDNA.21585.1.S1_at	MmugDNA.21585.1	gDNA.Hs2.158438.1.A1		MmugDNA.21585.1	26.96	53.4	25.29	122.82	57.96	199.75	3.82	1.41	12.82	13.81	9.68	122.82	57.96	199.75	10.68	3.7	7.25	2.555
MmugDNA.16276.1.S1_at	LOC711866: hypothetical protein LOC711866	gDNA.Hs.27263.0.S1	711866	MmugDNA.16276.1	294.03	278.13	25.89	671.32	983.76	612.11	3.78	1.85	134.55	116.12	147.65	671.32	983.76	612.11	5.57	3.26	4.675	2.555
MmuSTS.30.1.S1_s_at	MmuSTS.30.1	60543308		MmuSTS.30.1	21.43	30.38	52.91	168.39	615.9	299.86	10.2	3.22	72.26	37.21	74.37	168.39	615.9	299.86	5.8	1.88	8	2.55
MmugDNA.23411.1.S1_at	MmugDNA.23411.1	gDNA.Hs.130807.0.A1		MmugDNA.23411.1	6.59	1.45	15.44	58.55	24.12	41.6	6.32	2.21	8.67	5.22	9.04	58.55	24.12	41.6	5.87	2.89	6.095	2.55
MmugDNA.40439.1.S1_at	LOC704744: similar to Beta-1,3-galactosyltransferase 1 (Beta-1,3-GalTase 1) (Beta3GalT1) (UDP-galactose:beta-N-acetyl-glucosamine-beta-1,3-galactosyltransferase 1) (UDP-Gal:betaGlcNAc beta 1,3-galactosyltranferase-I)	gDNA.g10304986	704744	MmugDNA.40439.1	4.86	5.02	5.2	54.94	21.31	27.38	7.08	2.25	2.87	6.18	3.25	54.94	21.31	27.38	8.36	2.85	7.72	2.55
MmugDNA.8241.1.S1_at	MmugDNA.8241.1	gDNA.Hs2.126165.1.S1		MmugDNA.8241.1	9.36	5.77	8.03	16.75	21.6	20.02	2.69	1.66	2.39	3.78	2.64	16.75	21.6	20.02	6.47	3.43	4.58	2.545
MmugDNA.38208.1.S1_at	MmugDNA.38208.1	gDNA.Hs.166913.0.A1		MmugDNA.38208.1	21.83	12.94	21.18	263.64	38.79	201.35	9.54	2.89	28.66	15.06	29.84	263.64	38.79	201.35	7	2.2	8.27	2.545
MmugDNA.38170.1.S1_at	LOC718848: similar to suppression of tumorigenicity 14	gDNA.g11415039	718848	MmugDNA.38170.1	765.3	674.65	830.51	3191.23	1583.18	1903.96	2.93	1.84	422.83	467.47	358.94	3191.23	1583.18	1903.96	5.37	3.24	4.15	2.54
MmugDNA.2151.1.S1_at	MmugDNA.2151.1	gDNA.Hs.293024.0.A1		MmugDNA.2151.1	5.42	8.06	27.59	139.11	104.73	39.9	7.26	2.22	10.06	10.47	13.17	139.11	104.73	39.9	8.29	2.86	7.775	2.54
MmugDNA.19826.1.S1_at	CDK5R1: cyclin-dependent kinase 5, regulatory subunit 1	gDNA.Hs.93597.0.S2	714274	MmugDNA.19826.1	2.9	5.69	8.05	52.27	34.03	49.59	8.4	3.85	34.64	17.09	17.52	52.27	34.03	49.59	2.01	1.22	5.205	2.535
MmugDNA.9329.1.S1_at	SLC9A3: solute carrier family 9 (sodium/hydrogen exchanger), isoform 3	gDNA.g6806920	708641	MmugDNA.9329.1	22.4	1.87	12.23	48.6	68.72	26.44	4.2	1.52	2.08	7.96	6.71	48.6	68.72	26.44	9.22	3.55	6.71	2.535
MmugDNA.35354.1.S1_at	LOC707312: similar to round spermatid basic protein 1	gDNA.Hs.3623.0.S4	707312	MmugDNA.35354.1	76.16	94.23	135.73	1321.16	209.98	865.21	8.07	2.63	129.17	110.09	93.34	1321.16	209.98	865.21	7.28	2.44	7.675	2.535
MmugDNA.20030.1.S1_at	MmugDNA.20030.1	gDNA.Hs.300683.0.A1		MmugDNA.20030.1	101.37	98.81	59.53	700.14	236.83	324.21	4.75	1.92	56.84	51.12	44.76	700.14	236.83	324.21	8.34	3.15	6.545	2.535
MmugDNA.10448.1.S1_at	PRPF18: PRP18 pre-mRNA processing factor 18 homolog	gDNA.g12653992	696401	MmugDNA.10448.1	40.82	83.15	78.08	781.06	175.48	1229.84	11.13	3.29	148.74	102.7	133.18	781.06	175.48	1229.84	5.72	1.78	8.425	2.535
MmugDNA.30834.1.S1_at	MmugDNA.30834.1	gDNA.Hs2.199337.1.S1		MmugDNA.30834.1	3.26	13.45	2.37	22.8	12.8	31.6	3.31	1.28	1.35	3.78	1.31	22.8	12.8	31.6	11.64	3.79	7.475	2.535
RPTR-Mmu-M15077-1_s_at	M15077-1	RPTR-Mmu-M15077-1		M15077-1	2.29	2.01	1.26	18.41	9.15	13.96	7.86	2.95	3.96	2.83	1	18.41	9.15	13.96	5.85	2.1	6.855	2.525
MmugDNA.9948.1.S1_at	LOC709660: similar to gene model 608	gDNA.Hs2.406180.1.S1	709660	MmugDNA.9948.1	7.98	5.58	17.21	54.15	57.06	41.76	5.58	2.22	8.14	9.11	11.93	54.15	57.06	41.76	5.16	2.81	5.37	2.515
MmugDNA.27005.1.S1_at	LOC712099: hypothetical protein LOC712099	gDNA.Hs.154001.0.A1	712099	MmugDNA.27005.1	6.83	25.54	38.71	94.18	144.85	146.5	4.75	2.13	22.28	30.3	37.01	94.18	144.85	146.5	4.33	2.89	4.54	2.51
MmugDNA.32031.1.S1_at	LOC711175: similar to kin of IRRE-like 2 isoform c	gDNA.g12052831	711175	MmugDNA.32031.1	106.78	88.31	68.86	160.77	153.2	125.55	1.67	1.27	24.56	37.79	14.09	160.77	153.2	125.55	5.83	3.75	3.75	2.51
MmugDNA.9578.1.S1_at	MmugDNA.9578.1	gDNA.g7662273		MmugDNA.9578.1	44.18	73.99	104.74	126.59	183.8	323.83	2.82	1.33	22.71	15.38	20.55	126.59	183.8	323.83	11.07	3.69	6.945	2.51
MmugDNA.8071.1.S1_at	LOC699067: similar to matrix metalloproteinase 11 preproprotein	gDNA.Hs.155324.0.A1	699067	MmugDNA.8071.1	50.41	32.84	48.33	398.71	288.73	128.61	5.71	2.6	35.09	80.05	5.22	398.71	288.73	128.61	7.98	2.41	6.845	2.505
MmugDNA.35420.1.S1_at	MmugDNA.35420.1	gDNA.Hs.80738.0.A2		MmugDNA.35420.1	2.59	3.06	18.93	85.35	64.68	9.47	6.9	1.58	4.27	4.14	2.97	85.35	64.68	9.47	14.36	3.43	10.63	2.505
MmuSTS.4172.1.S1_at	LOC697898: similar to CTD small phosphatase-like protein (CTDSP-like) (Small C-terminal domain phosphatase 3) (Small CTD phosphatase 3) (SCP3) (Nuclear LIM interactor-interacting factor 1) (NLI-interacting factor 1) (NIF-like protein) (RBSP3) (YA22 protein) (...	51853711	697898	MmuSTS.4172.1	106.06	84.29	152.21	420.62	166.76	291.12	2.47	1.36	32.74	33.5	27.55	420.62	166.76	291.12	9.43	3.65	5.95	2.505
MmugDNA.2313.1.S1_at	MmugDNA.2313.1	gDNA.Hs2.350904.1.S1		MmugDNA.2313.1	104.46	159.43	80.83	363.45	314.22	166.31	2.44	1.33	17.07	47.6	30.35	363.45	314.22	166.31	9.88	3.67	6.16	2.5
MmugDNA.29776.1.S1_at	MmugDNA.29776.1	gDNA.Hs.187402.0.S1		MmugDNA.29776.1	3.24	6.73	6.97	17.36	25.95	26.69	4.21	1.95	2.17	3.11	5.12	17.36	25.95	26.69	6.63	3.05	5.42	2.5
MmugDNA.30602.1.S1_at	MmugDNA.30602.1	gDNA.Hs.191887.0.A1		MmugDNA.30602.1	29.31	14.74	9.88	54.34	60.43	45.43	3.05	1.73	11.85	11.21	3.06	54.34	60.43	45.43	6.46	3.27	4.755	2.5
MmugDNA.13549.1.S1_at	MmugDNA.13549.1	gDNA.Hs.271245.0.A1		MmugDNA.13549.1	8.88	32.61	18.17	88	50.63	70.9	3.68	1.77	14.81	11.28	12.82	88	50.63	70.9	5.31	3.22	4.495	2.495
MmugDNA.24099.1.S1_at	LOC710810 /// LOC710895: similar to tetratricopeptide repeat domain 14	gDNA.Hs.43213.0.A1	710810 /// 710895	MmugDNA.24099.1	344.98	255.52	207.57	644.8	488.24	494.35	2.02	1.46	109.3	121.17	85.67	644.8	488.24	494.35	5.22	3.53	3.62	2.495
MmugDNA.33060.1.S1_at	LILRBA: leukocyte immunoglobulin-like receptor, subfamily B, member a	gDNA.g5031910	692340	MmugDNA.33060.1	7.5	9.59	10.14	14.25	46.77	36.74	3.57	1.26	2.61	3.47	3.34	14.25	46.77	36.74	10.39	3.73	6.98	2.495
MmugDNA.8255.1.S1_at	LOC695801: similar to kaiso	gDNA.Hs.143604.0.S2	695801	MmugDNA.8255.1	194.93	226.75	165.02	373.69	324.43	322	1.75	1.36	66.08	58.43	53.8	373.69	324.43	322	5.76	3.62	3.755	2.49
MmugDNA.14432.1.S1_at	MmugDNA.14432.1	gDNA.Hs.267072.0.A1		MmugDNA.14432.1	10.28	5.03	9.31	46.66	50.23	21.67	5.02	1.92	8.63	6.8	2.1	46.66	50.23	21.67	7.14	3.06	6.08	2.49
MmugDNA.20740.1.S1_at	MmugDNA.20740.1	gDNA.Hs.128701.0.A1		MmugDNA.20740.1	5.26	6.83	14.15	21.28	41.56	40.91	4.15	1.82	5.11	6.04	2.25	21.28	41.56	40.91	8.93	3.16	6.54	2.49
MmugDNA.29662.1.S1_at	MmugDNA.29662.1	gDNA.Hs.269938.0.A1		MmugDNA.29662.1	10.28	4.55	1	80.7	75.25	1	11.86	1.62	2.1	3.55	1	80.7	75.25	1	25.21	3.36	18.535	2.49
MmugDNA.42912.1.S1_at	LOC708379: similar to phosphorylated CTD interacting factor 1	gDNA.Hs.272814.0.A1	708379	MmugDNA.42912.1	93.56	61.38	110.88	330.3	275.21	121.83	2.69	1.45	39.6	41.72	28.87	330.3	275.21	121.83	6.41	3.53	4.55	2.49
MmugDNA.14458.1.S1_at	LOC712880: similar to CCR4-NOT transcription complex, subunit 1 isoform a	gDNA.g7706213	712880	MmugDNA.14458.1	90.18	154.44	74.18	361.56	211.37	200.21	2.41	1.4	34.58	48.07	37.71	361.56	211.37	200.21	6.44	3.58	4.425	2.49
MmugDNA.31685.1.S1_at	LOC717983: similar to zinc finger protein 622	gDNA.Hs.60300.0.A1	717983	MmugDNA.31685.1	303.09	176.24	123.54	1786.18	729.47	3138.05	10.24	3.46	654.72	332.63	435.44	1786.18	729.47	3138.05	4.02	1.51	7.13	2.485
MmugDNA.26419.1.S1_at	MmugDNA.26419.1	gDNA.Hs2.375715.1.S1		MmugDNA.26419.1	19.06	42.22	37.32	88.18	98.54	108.78	3.17	1.81	27.78	21.25	16.86	88.18	98.54	108.78	4.65	3.15	3.91	2.48
MmugDNA.13306.1.S1_at	MmugDNA.13306.1	gDNA.g5803016		MmugDNA.13306.1	21.24	72.03	43.58	250.99	94.25	421.76	5.73	1.99	56.84	18.71	12.44	250.99	94.25	421.76	9	2.97	7.365	2.48
MmugDNA.1717.1.S1_at	LOC713885: similar to semaphorin 6D isoform 3 precursor	gDNA.Hs.191098.1.S1	713885	MmugDNA.1717.1	21.89	18.85	19.67	74.25	50.8	56.19	3	1.86	8.77	8.31	14.39	74.25	50.8	56.19	5.88	3.1	4.44	2.48
MmugDNA.37348.1.S1_s_at	LOC706434: similar to calpain 6	gDNA.Hs.169172.1.S1	706434	MmugDNA.37348.1	18.33	6.66	21.73	98.02	30.2	38.91	3.74	1.29	8.14	4.98	1.86	98.02	30.2	38.91	11.01	3.67	7.375	2.48
MmugDNA.41815.1.S1_at	MmugDNA.41815.1	gDNA.Hs.191834.0.A1		MmugDNA.41815.1	10.37	1	2.77	36.53	18.31	17.13	6.06	2.02	2.93	3.97	3.19	36.53	18.31	17.13	7.24	2.93	6.65	2.475
MmugDNA.31227.1.S1_at	MmugDNA.31227.1	gDNA.g12052747		MmugDNA.31227.1	5.15	1.03	3.86	26.23	9.28	13.36	5.33	1.98	2.19	1.44	3.39	26.23	9.28	13.36	7.14	2.96	6.235	2.47
MmugDNA.15757.1.S1_at	MmugDNA.15757.1	gDNA.Hs2.274878.1.S1		MmugDNA.15757.1	1.24	3.02	7.15	76.54	20.88	39.51	12.86	3.5	23.26	4.03	4.14	76.54	20.88	39.51	5.22	1.44	9.04	2.47
MmugDNA.5637.1.S1_at	MmugDNA.5637.1	gDNA.Hs.282357.0.S1		MmugDNA.5637.1	11.8	4.69	6.67	53.33	23.32	29.56	4.97	2.29	7.87	8.47	2.78	53.33	23.32	29.56	5.87	2.65	5.42	2.47
MmugDNA.23195.1.S1_at	LOC705908: similar to sialyltransferase 7E	gDNA.g13569937	705908	MmugDNA.23195.1	6.16	14.83	16.76	52.38	45.17	15.4	2.99	1.34	1.45	3.96	6.72	52.38	45.17	15.4	9.25	3.6	6.12	2.47
MmugDNA.8735.1.S1_at	MmugDNA.8735.1	gDNA.g7662163		MmugDNA.8735.1	26.98	15.54	16.38	66.43	190.63	55.26	5.53	1.55	8.52	4.87	6	66.43	190.63	55.26	17.59	3.38	11.56	2.465
MmugDNA.26151.1.S1_at	MmugDNA.26151.1	gDNA.Hs.21560.0.S1		MmugDNA.26151.1	12.68	9.34	18.13	60.18	33.08	44.44	3.23	1.32	4.16	4.73	4.39	60.18	33.08	44.44	9.65	3.61	6.44	2.465
MmugDNA.33764.1.S1_at	ATF1: similar to Cyclic AMP-dependent transcription factor ATF-1 (Activating transcription factor 1) (TREB36 protein)	gDNA.Hs2.406336.3.S1	693644	MmugDNA.33764.1	238.05	278.74	225.48	664.92	457.95	565.71	2.28	1.71	115.39	124.68	139.48	664.92	457.95	565.71	4.46	3.22	3.37	2.465
MmugDNA.18342.1.S1_at	LOC713375: similar to GM2 ganglioside activator precursor	gDNA.Hs.289082.1.S1	713375	MmugDNA.18342.1	2.16	14.08	1.28	33.35	11.94	29.18	4.63	1.63	4.14	5.28	2.4	33.35	11.94	29.18	7.29	3.3	5.96	2.465
MmugDNA.24106.1.S1_at	MmugDNA.24106.1	gDNA.Hs2.434273.1.S1		MmugDNA.24106.1	1.86	14.36	7.96	31.54	37.94	27.21	4.07	1.87	6.65	5.08	6.84	31.54	37.94	27.21	5.04	3.05	4.555	2.46
MmugDNA.30005.1.S1_at	MmugDNA.30005.1	gDNA.Hs2.432620.1.A1		MmugDNA.30005.1	1.8	1.84	4.84	10.19	14.95	19.85	5.47	2.2	1.16	2.35	2.71	10.19	14.95	19.85	7.9	2.72	6.685	2.46
MmugDNA.42160.1.S1_at	MmugDNA.42160.1	gDNA.Hs.155718.0.A1		MmugDNA.42160.1	5.35	8.17	2.92	75.1	36.55	70.2	11.01	3.22	22.34	20.64	26.2	75.1	36.55	70.2	2.82	1.7	6.915	2.46
MmugDNA.34257.1.S1_at	DEFB119: defensin, beta 119	gDNA.Hs.98881.0.A1	574286	MmugDNA.34257.1	3.89	1.89	1	20.63	22.22	10.27	8.19	1.75	1.23	1.53	1	20.63	22.22	10.27	13.56	3.16	10.875	2.455
MmugDNA.42564.1.S1_at	MmugDNA.42564.1	gDNA.Hs.133984.1.A1		MmugDNA.42564.1	4.84	18.96	1.61	143.62	123.15	17.01	13.84	2.83	10.18	6.63	12.9	143.62	123.15	17.01	9.63	2.08	11.735	2.455
MmugDNA.42891.1.S1_at	LOC716884: similar to trinucleotide repeat containing 4	gDNA.Hs.332322.0.S1	716884	MmugDNA.42891.1	114.49	88.99	139.66	347.96	191.5	189.98	2.11	1.3	19.82	57.63	27.38	347.96	191.5	189.98	6.85	3.6	4.48	2.45
MmunewRS.250.1.S1_at	MmunewRS.250.1	50488813		MmunewRS.250.1	100.44	74.94	19.58	453.36	117.69	236.04	4.13	1.5	23.69	33.65	33.07	453.36	117.69	236.04	9.32	3.39	6.725	2.445
MmugDNA.15629.1.S1_at	MmugDNA.15629.1	gDNA.Hs2Affx.1.106.S1		MmugDNA.15629.1	42.63	2.31	34.99	257.51	66.23	322.77	8.19	2.82	42.06	44.83	39.33	257.51	66.23	322.77	5.09	2.07	6.64	2.445
MmugDNA.37682.1.S1_at	MmugDNA.37682.1	gDNA.Hs.188941.0.A1		MmugDNA.37682.1	18.84	22.4	12.35	42.4	33.69	80.56	3.01	1.33	7.53	4.57	7.05	42.4	33.69	80.56	8.43	3.55	5.72	2.44
MmugDNA.6875.1.S1_at	CX3CR1: chemokine (C-X3-C motif) receptor 1	gDNA.g665580	693926	MmugDNA.6875.1	13.93	3.39	9.93	35.81	31.87	23.92	3.45	1.72	2.91	5.24	6.52	35.81	31.87	23.92	5.9	3.15	4.675	2.435
MmugDNA.2134.1.S1_at	LOC710970: similar to A-kinase anchor protein 10 precursor	gDNA.g6005706	710970	MmugDNA.2134.1	60.98	90.55	17.07	380.4	46.96	386.41	4.85	1.43	18.77	6.8	14.65	380.4	46.96	386.41	21.23	3.44	13.04	2.435
MmugDNA.1476.1.S1_at	SLC39A2: similar to Zinc transporter ZIP2 (Eti-1) (6A1) (hZIP2) (Solute carrier family 39 member 2)	gDNA.Hs2.425446.1.A1	705112	MmugDNA.1476.1	13.59	10.67	5.44	36.69	35.66	33.96	3.82	1.29	1.08	5.84	6.24	36.69	35.66	33.96	8.63	3.57	6.225	2.43
MmugDNA.4910.1.S1_at	MmugDNA.4910.1	gDNA.Hs2.364260.1.S1		MmugDNA.4910.1	6.46	3.97	7.26	50.06	22.89	23.31	5.45	2	5.83	3.42	4.96	50.06	22.89	23.31	7.12	2.86	6.285	2.43
MmuSTS.128.1.S1_at	LOC703825: similar to Homeobox protein Hox-D13 (Hox-4.8)	51853836	703825	MmuSTS.128.1	19.87	50.6	6.64	81.31	156.41	99.8	4.3	1.61	13.26	14.35	19.8	81.31	156.41	99.8	6.97	3.25	5.635	2.43
MmugDNA.35527.1.S1_at	LOC717350: similar to ets homologous factor	gDNA.Hs.226562.0.S1	717350	MmugDNA.35527.1	1.2	1.9	2.84	34.11	2.76	20.82	10.58	1.84	1	2.2	1	34.11	2.76	20.82	17.58	3.01	14.08	2.425
MmuAffx.1186.1.S1_at	Transcribed locus	CN645191		MmuAffx.1186.1	7.54	26.64	2.73	155.65	147.1	28.72	10.04	2.68	9.05	16.92	14.45	155.65	147.1	28.72	8.62	2.17	9.33	2.425
MmugDNA.25491.1.S1_s_at	LOC708852: similar to NAD kinase	gDNA.Hs.220324.2.A2	708852	MmugDNA.25491.1	94.41	53.18	118.18	372.82	236.22	270.28	3.43	2.07	51.77	49.16	65.99	372.82	236.22	270.28	5.29	2.78	4.36	2.425
MmugDNA.7962.1.S1_at	SNPH: syntaphilin	gDNA.g7662081	715550	MmugDNA.7962.1	110.06	59.61	90.43	184.78	321.13	131.1	2.4	1.26	35.51	21.3	25.76	184.78	321.13	131.1	7.65	3.59	5.025	2.425
MmugDNA.2099.1.S1_at	MmugDNA.2099.1	gDNA.Hs.48752.0.A1		MmugDNA.2099.1	529.64	411.74	442.63	1023.06	721.85	1741.33	2.55	1.29	147.43	191.81	141.98	1023.06	721.85	1741.33	7.4	3.55	4.975	2.42
MmunewRS.1065.1.S1_at	LOC703670: similar to Dynein heavy chain at 62B CG15804-PA, isoform A	34532719	703670	MmunewRS.1065.1	2.01	25.34	5.88	51.51	27.71	38.01	3.48	1.42	4.66	7.16	5.09	51.51	27.71	38.01	6.88	3.42	5.18	2.42
MmugDNA.12020.1.S1_at	LOC708171: similar to YTH domain family, member 3	gDNA.Hs2.5518.4.A1	708171	MmugDNA.12020.1	499.82	428.92	536.68	1809.23	1040.29	1552.43	3.03	2.19	497.05	204.13	352.9	1809.23	1040.29	1552.43	4.35	2.64	3.69	2.415
MmugDNA.38907.1.S1_at	MmugDNA.38907.1	gDNA.Hs.124514.0.A1		MmugDNA.38907.1	2.97	1	14.08	148.02	67.52	16.17	14.81	2.26	5.19	6.45	3.1	148.02	67.52	16.17	15.73	2.57	15.27	2.415
MmugDNA.41025.1.S1_at	MmugDNA.41025.1	gDNA.Hs.259445.0.A1		MmugDNA.41025.1	2	16.65	1.89	36.08	41.27	50.59	7.17	2.34	6.91	3.67	12.73	36.08	41.27	50.59	5.17	2.48	6.17	2.41
MmugDNA.40538.1.S1_at	LOC711347: similar to myelin oligodendrocyte glycoprotein isoform beta1 precursor	gDNA.Hs2.141308.4.S1	711347	MmugDNA.40538.1	19.35	14.99	13.13	50.61	21.5	71.83	3.24	1.27	5.98	5.79	7.81	50.61	21.5	71.83	7.82	3.54	5.53	2.405
MmuSTS.4247.1.S1_at	LOC705189: similar to RAB38	60543245	705189	MmuSTS.4247.1	53.1	50.78	8.41	97.03	110.9	97.16	2.71	1.55	12.88	8.39	30.48	97.03	110.9	97.16	6.37	3.26	4.54	2.405
MmugDNA.24553.1.S1_at	LOC712482: hypothetical protein LOC712482	gDNA.Hs.98104.0.A1	712482	MmugDNA.24553.1	3.09	5.61	1	34.01	11.5	18.2	6.82	1.8	2.55	1	1.89	34.01	11.5	18.2	12.84	3.01	9.83	2.405
MmugDNA.17825.1.S1_at	MmugDNA.17825.1	gDNA.Hs2.382349.1.S1		MmugDNA.17825.1	10.24	1.67	10.53	98.36	60.2	10.89	8.35	1.83	4.27	3.73	4.92	98.36	60.2	10.89	13.57	2.98	10.96	2.405
MmugDNA.13895.1.S1_at	LOC699361: similar to laforin isoform a	gDNA.g13528989	699361	MmugDNA.13895.1	36.53	8.44	40.41	86.68	105.4	98.95	3.45	1.59	21.09	3.65	13.07	86.68	105.4	98.95	7.8	3.22	5.625	2.405
MmugDNA.14814.1.S1_at	MmugDNA.14814.1	gDNA.Hs2.429028.1.S1		MmugDNA.14814.1	1.01	2.29	8.72	67.82	104.19	21.9	23.07	3.48	2.68	21.88	21.34	67.82	104.19	21.9	4.33	1.32	13.7	2.4
MmugDNA.12096.1.S1_at	MmugDNA.12096.1	gDNA.Hs.124418.0.A1		MmugDNA.12096.1	7.92	1.84	9.6	19.53	38.05	24.19	4.9	1.8	4.86	3.44	2.42	19.53	38.05	24.19	7.35	2.99	6.125	2.395
MmugDNA.24903.1.S1_at	MmugDNA.24903.1	gDNA.Hs2.438479.1.S1		MmugDNA.24903.1	1.07	1.81	1.32	10.97	5.68	9.74	6.5	2.82	1.14	1.84	3.4	10.97	5.68	9.74	4.69	1.97	5.595	2.395
MmugDNA.23271.1.S1_at	LOC694403: similar to RAB1B, member RAS oncogene family	gDNA.g13569961	694403	MmugDNA.23271.1	402.87	274.93	471.49	1608.58	968.32	1288.06	3.35	2.29	339.02	381.38	388.1	1608.58	968.32	1288.06	3.5	2.5	3.425	2.395
MmugDNA.10914.1.S1_at	MmugDNA.10914.1	gDNA.Hs2.375057.1.S1		MmugDNA.10914.1	9.84	4.9	20.13	31.61	55.45	63.2	4.6	1.34	8.46	1.77	8.43	31.61	55.45	63.2	8.63	3.44	6.615	2.39
MmugDNA.6390.1.S1_at	MmugDNA.6390.1	gDNA.Hs2.396963.1.S1		MmugDNA.6390.1	23.71	24.51	1.25	76.87	48.06	99.53	4.8	2.16	14.9	5.91	7.8	76.87	48.06	99.53	7.55	2.62	6.175	2.39
MmugDNA.34205.1.S1_at	MmugDNA.34205.1	gDNA.Hs2.269158.1.S1		MmugDNA.34205.1	38.08	23.2	37.66	158.66	76.09	185.17	4.37	2.36	37.77	22.99	20.25	158.66	76.09	185.17	5.43	2.42	4.9	2.39
MmugDNA.25110.1.S1_at	MmugDNA.25110.1	gDNA.Hs2.314130.1.S1		MmugDNA.25110.1	6.11	1.4	5.48	10	45.06	53.32	9.62	2.17	3.34	5.35	2.27	10	45.06	53.32	10.25	2.61	9.935	2.39
MmugDNA.5161.1.S1_x_at	LOC706123: similar to AXL receptor tyrosine kinase isoform 2	gDNA.Hs.83341.1.A1	706123	MmugDNA.5161.1	318.43	271.8	518.07	1664.07	1571.65	1204.58	3.93	2.3	299.47	433.68	344.67	1664.07	1571.65	1204.58	4.15	2.47	4.04	2.385
MmugDNA.4450.1.S1_at	MmugDNA.4450.1	gDNA.Hs.150033.0.A1		MmugDNA.4450.1	2.97	6.01	4.8	25.75	63.05	26.3	8.12	2.58	8.18	4.72	6.01	25.75	63.05	26.3	6.2	2.18	7.16	2.38
MmugDNA.8779.1.S1_at	LOC698884: similar to Rab coupling protein isoform 3	gDNA.Hs.288979.0.S1	698884	MmugDNA.8779.1	14.56	6.07	14.38	118.79	33.21	74.22	7.14	2.38	1.48	11.7	9.41	118.79	33.21	74.22	11.98	2.37	9.56	2.375
MmugDNA.9991.1.S1_at	NK-1: NK-1 receptor	gDNA.g7669545	653008	MmugDNA.9991.1	6.46	1.13	3.44	27.85	4.3	43.57	8.5	1.53	1.48	1.6	2.46	27.85	4.3	43.57	14.47	3.22	11.485	2.375
MmugDNA.39410.1.S1_at	MmugDNA.39410.1	gDNA.Hs2.434376.1.S1		MmugDNA.39410.1	2.9	22.07	11.22	74.48	35.66	40.89	4.23	1.6	11.5	6.47	2.84	74.48	35.66	40.89	7.27	3.15	5.75	2.375
MmugDNA.12962.1.S1_at	LOC719875: similar to death effector domain-containing protein	gDNA.g3152663	719875	MmugDNA.12962.1	36.22	24.27	15.05	123.69	53.33	101.15	3.25	1.43	21.48	16.19	11.97	123.69	53.33	101.15	5.91	3.31	4.58	2.37
MmugDNA.24393.1.S1_at	MmugDNA.24393.1	gDNA.Hs.9625.2.S1		MmugDNA.24393.1	147.79	135.74	91.99	378.35	398.36	245.7	2.69	1.89	73.02	81.08	73.62	378.35	398.36	245.7	4.47	2.85	3.58	2.37
MmugDNA.11551.1.S1_at	MmugDNA.11551.1	gDNA.Hs.24743.1.A1		MmugDNA.11551.1	7.36	5.74	16.01	37.36	15.47	78.21	5.2	1.36	2.72	4.18	3.54	37.36	15.47	78.21	13.13	3.38	9.165	2.37
MmugDNA.31619.1.S1_s_at	LOC715884: similar to SUMO1/sentrin/SMT3 specific protease 3	gDNA.g7661681	715884	MmugDNA.31619.1	212.59	295.75	189.1	1304.93	888.62	949.92	4.48	2.79	429.43	357.01	375.66	1304.93	888.62	949.92	2.73	1.95	3.605	2.37
MmugDNA.35550.1.S1_at	MmugDNA.35550.1	gDNA.Hs.7557.2.A1		MmugDNA.35550.1	2.22	1.88	3.08	22.34	23.43	11.03	8.27	3	3.92	4.19	8.7	22.34	23.43	11.03	3.62	1.73	5.945	2.365
Mmu.5300.1.S1_at	GMFB: similar to Glia maturation factor beta (GMF-beta)	CN645457	696440	Mmu.5300.1	10.49	9.81	5.74	51.42	24.75	29.1	4.04	1.79	5.32	7.43	4.6	51.42	24.75	29.1	6.18	2.94	5.11	2.365
MmugDNA.7763.1.S1_at	LOC694575: similar to Kruppel-like factor 12 isoform a	gDNA.Hs.294018.1.S1	694575	MmugDNA.7763.1	371.1	307.53	350.14	1888.5	1011.16	876.9	3.62	2.11	188.77	278.38	150.78	1888.5	1011.16	876.9	6.38	2.62	5	2.365
MmugDNA.14187.1.S1_s_at	LOC710271 /// LOC712955: hypothetical protein LOC710271 /// similar to basic transcription factor 3-like 4	gDNA.Hs.93748.1.S1	710271 /// 712955	MmugDNA.14187.1	1123.97	1073.58	1029.28	2446.47	1159	2682.9	1.97	1.24	255.83	444.86	292.77	2446.47	1159	2682.9	6.49	3.48	4.23	2.36
MmuSTS.3102.1.S1_at	RAG2: recombination activating gene 2	47777044	716837	MmuSTS.3102.1	5.49	1.85	3.77	12.49	12.06	14.93	3.4	1.95	2.86	2.56	2.28	12.49	12.06	14.93	5.14	2.77	4.27	2.36
MmugDNA.32175.1.S1_at	LOC722844: similar to cytoplasmic polyadenylation element binding protein 2 isoform A	gDNA.Hs.156469.0.A1	722844	MmugDNA.32175.1	131.34	157.84	125.99	816.97	142.6	568.73	3.7	1.32	64.91	36.79	60.13	816.97	142.6	568.73	9.75	3.4	6.725	2.36
MmugDNA.41893.1.S1_at	MmugDNA.41893.1	gDNA.Hs.296527.0.S1		MmugDNA.41893.1	47.24	17.09	5.59	82.18	104.41	33.19	3.11	1.21	9.93	7.23	11.33	82.18	104.41	33.19	7.57	3.5	5.34	2.355
MmugDNA.8002.1.S1_x_at	MmugDNA.8002.1	gDNA.g7662095		MmugDNA.8002.1	4.34	1.76	4.92	27.07	2.45	28.16	5.22	1.43	1.33	1.81	1	27.07	2.45	28.16	14.12	3.28	9.67	2.355
MmugDNA.22376.1.S1_at	MmugDNA.22376.1	gDNA.Hs.284190.0.S1		MmugDNA.22376.1	5.59	1.42	4.2	22.01	9.87	20.38	4.55	1.95	3.13	2.73	3.11	22.01	9.87	20.38	5.7	2.76	5.125	2.355
MmugDNA.20578.1.S1_at	MmugDNA.20578.1	gDNA.Hs.156628.0.A1		MmugDNA.20578.1	23.87	32.21	19.13	95.02	92.23	82.23	3.43	1.81	13.96	17.5	22.97	95.02	92.23	82.23	4.85	2.89	4.14	2.35
MmugDNA.20481.1.S1_at	MmugDNA.20481.1	gDNA.Hs.306741.0.S1		MmugDNA.20481.1	10.54	5.75	11.8	95.62	33.27	144.28	9.79	3.04	26.28	15.35	9.34	95.62	33.27	144.28	5.1	1.66	7.445	2.35
MmugDNA.12036.1.S1_at	MmugDNA.12036.1	gDNA.Hs2.382632.1.S1		MmugDNA.12036.1	4.29	5.74	7.99	32.38	15.01	20.26	3.88	2.1	1.6	6.19	2.85	32.38	15.01	20.26	5.85	2.6	4.865	2.35
MmugDNA.1889.1.S1_at	LOC701880: hypothetical protein LOC701880	gDNA.Hs.8594.4.S1	701880	MmugDNA.1889.1	13.93	2.2	25.44	199.69	12.13	219.74	12.27	2.11	12.57	9.69	15.94	199.69	12.13	219.74	11.66	2.59	11.965	2.35
MmugDNA.25334.1.S1_at	MmugDNA.25334.1	gDNA.Hs.279744.0.A1		MmugDNA.25334.1	3.8	3.05	3.59	15.86	14.49	20.18	4.72	2.48	2.52	6.08	2.6	15.86	14.49	20.18	4.94	2.22	4.83	2.35
MmugDNA.35887.1.S1_at	MmugDNA.35887.1	gDNA.Hs.90010.0.S1		MmugDNA.35887.1	3.94	7.49	7.78	33.66	25.42	28.72	5.21	2.5	10.94	4.66	9.35	33.66	25.42	28.72	3.63	2.19	4.42	2.345
MmugDNA.29769.1.S1_at	MmugDNA.29769.1	gDNA.Hs.5663.0.A1		MmugDNA.29769.1	41.13	29.26	43.45	114.88	108.45	75.05	2.75	1.6	17.85	19.3	17.45	114.88	108.45	75.05	5.53	3.09	4.14	2.345
MmugDNA.24964.1.S1_at	LOC722180: similar to leucine-rich repeats and calponin homology (CH) domain containing 3	gDNA.Hs2.289038.1.S1	722180	MmugDNA.24964.1	46.17	12.12	24.42	172.04	55.9	144.32	4.72	1.98	22.46	20.71	23.37	172.04	55.9	144.32	5.67	2.7	5.195	2.34
MmuSTS.2072.1.S1_s_at	LOC697887: similar to proteolipid protein	47776980	697887	MmuSTS.2072.1	7.18	4.8	4.63	35.74	18.84	16.44	4.46	2.3	2.29	5.91	4.84	35.74	18.84	16.44	5.28	2.38	4.87	2.34
MmugDNA.11789.1.S1_at	LOC698821: hypothetical protein LOC698821	gDNA.g12597630	698821	MmugDNA.11789.1	82.86	50.71	37.23	265.62	369.97	162.8	4.59	2.46	76.54	28.08	62.87	265.62	369.97	162.8	5.22	2.21	4.905	2.335
NC-001798.CDS28.S1_s_at	NC-001798.CDS28			NC-001798.CDS28	4.53	1	1	10.15	9.6	7.41	4.67	2.06	3.07	1.32	1	10.15	9.6	7.41	4.65	2.61	4.66	2.335
MmugDNA.6872.1.S1_at	LOC703488: hypothetical protein LOC703488	gDNA.g12053040	703488	MmugDNA.6872.1	1	2.44	2.45	36.05	13.09	14.26	12.23	1.86	2.23	2.2	1.93	36.05	13.09	14.26	10.04	2.81	11.135	2.335
MmugDNA.38233.1.S1_at	MmugDNA.38233.1	gDNA.Hs.177170.0.A1		MmugDNA.38233.1	82.08	56.74	43.49	416.05	116.09	805.24	7.87	1.92	34.51	58.62	32.22	416.05	116.09	805.24	11.02	2.75	9.445	2.335
MmugDNA.37229.1.S1_at	MmugDNA.37229.1	gDNA.Hs2.350564.1.S1		MmugDNA.37229.1	6.72	10.35	6.14	15.54	22.5	21.4	2.51	1.54	4.52	2.35	2.47	15.54	22.5	21.4	6.55	3.13	4.53	2.335
MmuSTS.622.1.S1_x_at	IFNA14 /// LOC710568 /// LOC710654 /// LOC710751 /// LOC710848 /// LOC710931 /// LOC711088 /// LOC711170 /// LOC711252: similar to Interferon alpha-14 precursor (Interferon alpha-H) (LeIF H) (Interferon lambda-2-H) /// similar to interferon, alpha 4 /// similar to interferon, alpha 17 /// similar to Interferon alpha-21 precursor (Interferon alpha-F) (LeIF F)	47776736	710487 /// 710568 /// 710654 /// 710751 /// 710848 /// 710931 /// 711088 /// 711170 /// 711252	MmuSTS.622.1	187.52	177.9	179.69	258.17	248.24	243.48	1.38	1.22	47.11	67.86	60.46	258.17	248.24	243.48	4.32	3.44	2.85	2.33
MmugDNA.28406.1.S1_at	MmugDNA.28406.1	gDNA.Hs.189075.0.S1		MmugDNA.28406.1	3.55	10.07	8.4	19.07	26.98	17.87	2.82	1.46	4.56	4.07	2.49	19.07	26.98	17.87	5.6	3.19	4.21	2.325
MmugDNA.26754.1.S1_at	TTLL11: tubulin tyrosine ligase-like family, member 11	gDNA.Hs.173688.0.A1	698836	MmugDNA.26754.1	5.88	15.3	15.5	108.5	46.75	94.13	6.63	2.69	18.22	27.2	18.14	108.5	46.75	94.13	3.96	1.95	5.295	2.32
MmugDNA.41464.1.S1_at	LOC718100: similar to DEAH (Asp-Glu-Ala-His) box polypeptide 34 isoform 1	gDNA.Hs.151706.0.A1	718100	MmugDNA.41464.1	60.45	142.3	164.9	392.41	145.63	501.74	2.93	1.31	65.2	43.27	37.9	392.41	145.63	501.74	7.04	3.33	4.985	2.32
MmugDNA.4594.1.S1_at	LOC700317: similar to CG30429-PA	gDNA.Hs.104680.0.S1	700317	MmugDNA.4594.1	49.09	46.07	14.47	131.19	79.93	146.14	3.41	1.79	30.78	27.42	18.17	131.19	79.93	146.14	4.79	2.85	4.1	2.32
MmugDNA.25853.1.S1_at	MmugDNA.25853.1	gDNA.Hs.82110.2.A1		MmugDNA.25853.1	9.86	19.44	15.52	82.92	104.71	30.19	4.88	2.23	6.85	10.58	6.84	82.92	104.71	30.19	8.84	2.41	6.86	2.32
MmugDNA.27271.1.S1_at	MmugDNA.27271.1	gDNA.Hs.145489.0.A1		MmugDNA.27271.1	5.6	1.22	4.61	11.72	18.58	13.82	4.28	1.86	2.38	1.24	2.61	11.72	18.58	13.82	7.73	2.77	6.005	2.315
MmugDNA.23961.1.S1_at	MmugDNA.23961.1	gDNA.Hs.279597.0.A1		MmugDNA.23961.1	11.37	7.05	3.06	40.25	19.75	16.2	3.56	1.51	2.39	1.68	5.61	40.25	19.75	16.2	9.29	3.11	6.425	2.31
MmugDNA.27280.1.S1_at	LOC719024: similar to Signal recognition particle receptor beta subunit (SR-beta) (Protein APMCF1)	gDNA.Hs.12152.1.S1	719024	MmugDNA.27280.1	2.2	6.99	8.6	184.66	28.11	56.64	17.49	2.09	3.94	5.78	5.16	184.66	28.11	56.64	19.44	2.53	18.465	2.31
MmugDNA.12057.1.S1_at	LOC708157: hypothetical protein LOC708157	gDNA.Hs.270458.0.A1	708157	MmugDNA.12057.1	8.55	19.07	4.38	43.38	22.41	37.88	3.47	1.64	7.46	4.85	7.49	43.38	22.41	37.88	5.73	2.98	4.6	2.31
MmugDNA.35697.1.S1_at	LOC698851: similar to aminoacylase 1	gDNA.g4501900	698851	MmugDNA.35697.1	180.28	163.36	175.99	715	989.95	507.19	4.22	2.58	147.41	208.65	217.61	715	989.95	507.19	3.93	2.03	4.075	2.305
MmugDNA.19052.1.S1_at	MmugDNA.19052.1	gDNA.Hs.19565.0.A1		MmugDNA.19052.1	62.16	64.79	57.68	168.78	120.8	103.54	2.18	1.34	27.76	31.59	5.34	168.78	120.8	103.54	6.36	3.27	4.27	2.305
MmugDNA.34025.1.S1_at	MmugDNA.34025.1	gDNA.Hs2.382316.1.S1		MmugDNA.34025.1	2.02	1.72	3.62	32.48	14.57	13.71	9.58	2.92	8.6	3.27	2.65	32.48	14.57	13.71	4.44	1.69	7.01	2.305
MmugDNA.19902.1.S1_at	LOC716856: similar to regenerating islet-derived 1 beta precursor	gDNA.g10835249	716856	MmugDNA.19902.1	7.85	34.96	10.06	59.73	44.11	38.41	2.84	1.24	6.98	8.56	7.35	59.73	44.11	38.41	6.38	3.37	4.61	2.305
MmugDNA.16815.1.S1_x_at	MmugDNA.16815.1	gDNA.Hs2.436032.1.S1		MmugDNA.16815.1	39.66	76.26	38.19	725.5	108.41	494.85	8.58	2.69	70.3	82.68	78.61	725.5	108.41	494.85	5.88	1.92	7.23	2.305
MmuSTS.2274.1.S1_at	CXXC1: CXXC finger 1 (PHD domain)	60301180	700341	MmuSTS.2274.1	409.31	428.38	451.19	1395.65	1025.74	1403.91	3	2.45	309.53	564.93	377.3	1395.65	1025.74	1403.91	3.07	2.16	3.035	2.305
MmugDNA.38069.1.S1_at	AGPAT2: similar to 1-acyl-sn-glycerol-3-phosphate acyltransferase beta (1-AGP acyltransferase 2) (1-AGPAT 2) (Lysophosphatidic acid acyltransferase-beta) (LPAAT-beta) (1-acylglycerol-3-phosphate O-acyltransferase 2)	gDNA.g2155239	709753	MmugDNA.38069.1	269.99	187.85	247.87	514.36	495.48	363.39	1.96	1.46	78.68	62.56	99.52	514.36	495.48	363.39	5.88	3.15	3.92	2.305
MmugDNA.23505.1.S1_at	MmugDNA.23505.1	gDNA.Hs.145573.0.A1		MmugDNA.23505.1	4.58	3.53	9.61	58.49	18.42	31.45	7.17	2.41	4.13	1	12.96	58.49	18.42	31.45	7.57	2.2	7.37	2.305
MmugDNA.28703.1.S1_at	POLDIP2: DNA polymerase delta interacting protein 2	gDNA.Hs.241543.0.S1	707994	MmugDNA.28703.1	211.9	84.33	49.65	1068.79	427.38	800.92	6.84	3.13	257.51	274.63	292.58	1068.79	427.38	800.92	2.8	1.47	4.82	2.3
NC-001345.CDS28.S1_at	NC-001345.CDS28			NC-001345.CDS28	10.1	19.59	2.11	105.79	72.18	9.26	6.33	1.34	5.11	1.59	5.37	105.79	72.18	9.26	14.78	3.26	10.555	2.3
MmugDNA.14615.1.S1_s_at	DPH5: DPH5 homolog	gDNA.g7706271	712253	MmugDNA.14615.1	10.06	19.67	55.7	269.29	54.73	183.06	6.69	2.08	25.72	21.7	30.74	269.29	54.73	183.06	6.72	2.52	6.705	2.3
MmugDNA.19250.1.S1_at	LOC716896: similar to RUN domain containing 2A	gDNA.Hs.306637.0.S1	716896	MmugDNA.19250.1	6.34	5.14	6.98	161.66	31.3	72.1	14.85	3.2	20.94	18.34	14.79	161.66	31.3	72.1	4.97	1.4	9.91	2.3
MmuSTS.3436.1.S1_at	AMACR: similar to Alpha-methylacyl-CoA racemase (2-methylacyl-CoA racemase)	51853602	698365	MmuSTS.3436.1	474.41	219.04	172.8	681.85	472.72	603.66	2.02	1.26	68.62	39.8	73.91	681.85	472.72	603.66	10.06	3.32	6.04	2.29
MmugDNA.5822.1.S1_at	MmugDNA.5822.1	gDNA.Hs.293332.0.A1		MmugDNA.5822.1	1	2.98	3.16	108.6	10.75	41.54	23.12	2.85	6.94	1.65	2.9	108.6	10.75	41.54	16.88	1.73	20	2.29
MmugDNA.22149.1.S1_at	MmugDNA.22149.1	gDNA.Hs.18081.0.S1		MmugDNA.22149.1	24.48	4.33	4.21	82.06	23.29	53.03	6.8	1.54	9.11	8.09	3.7	82.06	23.29	53.03	8.27	3.04	7.535	2.29
MmugDNA.34500.1.S1_s_at	LOC715354: similar to C27H2.3	gDNA.g7705341	715354	MmugDNA.34500.1	12.09	25.95	5.41	70.21	33.82	124.53	5.64	1.78	14.71	7.13	8.28	70.21	33.82	124.53	8.21	2.78	6.925	2.28
MmugDNA.15524.1.S1_at	MmugDNA.15524.1	gDNA.Hs2.221776.1.S1		MmugDNA.15524.1	22.68	21.51	13	68.77	41.49	41.13	2.64	1.31	9.05	9.48	6.26	68.77	41.49	41.13	6.3	3.25	4.47	2.28
MmugDNA.19472.1.S1_at	MmugDNA.19472.1	gDNA.Hs.156256.0.A1		MmugDNA.19472.1	40.55	30.31	6.62	68.13	75.24	74.15	3.12	1.42	17.11	9.99	12.95	68.13	75.24	74.15	5.52	3.13	4.32	2.275
MmugDNA.27936.1.S1_s_at	CFLAR: CASP8 and FADD-like apoptosis regulator	gDNA.Hs.195175.8.S1	574234	MmugDNA.27936.1	106.39	75.04	34.64	282.31	558.83	149.4	4.78	1.7	62.89	41.88	21.77	282.31	558.83	149.4	7.85	2.85	6.315	2.275
MmugDNA.216.1.S1_at	MmugDNA.216.1	gDNA.Hs.13996.0.S3		MmugDNA.216.1	628.61	549.74	549.64	1393.84	837.5	1086.46	1.93	1.45	240.52	216.68	200.4	1393.84	837.5	1086.46	5.11	3.1	3.52	2.275
MmugDNA.29441.1.S1_at	LOC707996: similar to microtubule-associated protein, RP/EB family, member 2	gDNA.Hs.78335.2.S1	707996	MmugDNA.29441.1	70.21	70.22	43.98	575.62	130.24	455.23	6.47	2.55	82.03	75.24	71.27	575.62	130.24	455.23	5.09	2	5.78	2.275
MmugDNA.1241.1.S1_at	MmugDNA.1241.1	gDNA.Hs.306838.0.S1		MmugDNA.1241.1	1.58	3.42	8.11	25.86	37.56	26.04	7.18	3	12.29	8.09	14.83	25.86	37.56	26.04	2.62	1.54	4.9	2.27
MmugDNA.34711.1.S1_at	MmugDNA.34711.1	gDNA.Hs.270863.0.A1		MmugDNA.34711.1	8.96	15.09	8.25	26.45	48.78	43.65	3.92	2.06	9.23	9.04	6.53	26.45	48.78	43.65	4.83	2.48	4.375	2.27
MmugDNA.19605.1.S1_at	MmugDNA.19605.1	gDNA.g1552523		MmugDNA.19605.1	6.41	11.02	19.64	85.42	95.63	32.52	5.46	2.31	15.44	17.99	11.68	85.42	95.63	32.52	4.77	2.22	5.115	2.265
Mmu.6550.1.S1_at	Mmu.6550.1	CO579571		Mmu.6550.1	6.65	3.26	12.48	25.99	23.95	23.33	3.38	1.87	3.91	8.94	2.76	25.99	23.95	23.33	4.67	2.66	4.025	2.265
MmunewRS.233.1.S1_at	LOC702914: similar to Olfactory receptor 11G2	53828743	702914	MmunewRS.233.1	2.81	8.92	17.25	28.67	29.82	24.53	2.93	1.51	7.45	6.66	2.28	28.67	29.82	24.53	5.27	3.02	4.1	2.265
MmugDNA.38302.1.S1_at	MmugDNA.38302.1	gDNA.Hs2.396253.1.S1		MmugDNA.38302.1	1.26	1.14	2.32	26.16	5.16	23.36	12.13	2.28	1.54	2.25	3.45	26.16	5.16	23.36	9.06	2.25	10.595	2.265
MmugDNA.12527.1.S1_at	MmugDNA.12527.1	gDNA.Hs2.322462.1.S1		MmugDNA.12527.1	16.43	12.45	7.03	51.08	65.81	33.83	4.39	1.88	4.24	7.37	3.58	51.08	65.81	33.83	9.22	2.65	6.805	2.265
MmugDNA.37920.1.S1_at	LOC697202: similar to phosphoinositide-3-kinase, class 2, alpha polypeptide	gDNA.Hs2.249235.2.S1	697202	MmugDNA.37920.1	18.87	29.42	15.55	88.16	35.36	59.3	2.76	1.32	5.23	8.92	5.01	88.16	35.36	59.3	9.26	3.2	6.01	2.26
MmugDNA.39808.1.S1_at	MmugDNA.39808.1	gDNA.Hs.294083.0.A1		MmugDNA.39808.1	1	1	28.85	197.32	29.35	102.5	14	2.29	4.27	5.68	20.34	197.32	29.35	102.5	11.55	2.22	12.775	2.255
MmuSTS.1963.1.S1_at	MmuSTS.1963.1	49533195		MmuSTS.1963.1	15.74	25.25	11.18	112.91	28.85	90.11	4.61	1.82	18.84	6.04	10.72	112.91	28.85	90.11	6.77	2.68	5.69	2.25
MmugDNA.19527.1.S1_s_at	LOC693608: hypothetical protein LOC693608	gDNA.Hs.301720.1.S1	693608	MmugDNA.19527.1	4.28	8.55	2.72	26.15	25.96	14.67	4.26	2.03	7.03	1	5.46	26.15	25.96	14.67	5.25	2.46	4.755	2.245
MmugDNA.17522.1.S1_at	NTRK2: neurotrophic tyrosine kinase, receptor, type 2	gDNA.Hs.12569.0.A1	709757	MmugDNA.17522.1	18.6	7.88	5.11	71.76	81.59	11.84	4.32	1.22	4.7	4.46	3.91	71.76	81.59	11.84	12.32	3.27	8.32	2.245
MmuSTS.1130.1.S1_at	LOC707372: similar to PDZ and LIM domain 4	55167727	707372	MmuSTS.1130.1	31.22	36.08	13.1	151.92	51.87	172.98	4.77	2.06	30.43	18.06	23.57	151.92	51.87	172.98	5.4	2.42	5.085	2.24
MmugDNA.14566.1.S1_at	MmugDNA.14566.1	gDNA.Hs.255515.0.A1		MmugDNA.14566.1	3.23	6.96	3.99	15.81	18.52	7.29	2.75	1.24	1.37	1.5	1.85	15.81	18.52	7.29	8.81	3.24	5.78	2.24
MmugDNA.984.1.S1_at	MmugDNA.984.1	gDNA.Hs.175951.0.A1		MmugDNA.984.1	2.37	6.97	5.24	25.72	17.69	21.32	4.31	1.87	5.41	2.45	4.29	25.72	17.69	21.32	5.08	2.6	4.695	2.235
MmugDNA.18351.1.S1_at	LOC707482: hypothetical protein LOC707482	gDNA.Hs2.351693.1.S1	707482	MmugDNA.18351.1	4.78	1	9.17	39.25	25.97	15	5.4	2.1	4.11	4.67	3.32	39.25	25.97	15	6.63	2.37	6.015	2.235
MmuSTS.4163.1.S1_at	LOC702868: similar to c-src tyrosine kinase	51853709	702868	MmuSTS.4163.1	876.82	392.6	383.02	1693.66	779.81	1185.24	2.19	1.2	193.01	170.49	171.33	1693.66	779.81	1185.24	6.85	3.27	4.52	2.235
MmugDNA.19651.1.S1_at	MmugDNA.19651.1	gDNA.g13775229		MmugDNA.19651.1	190.12	142.85	200.12	500.66	787.03	431.63	3.29	2.11	186.69	92.52	89.97	500.66	787.03	431.63	5.21	2.36	4.25	2.235
MmuSTS.3019.1.S1_at	NR1H4: nuclear receptor subfamily 1, group H, member 4	49533390	695618	MmuSTS.3019.1	7.52	2.6	6.89	18.51	28.83	14.44	3.54	1.57	1.84	5.15	1.09	18.51	28.83	14.44	8.37	2.9	5.955	2.235
MmuSTS.2921.1.S1_at	ITGB8: integrin, beta 8	49533311	707247	MmuSTS.2921.1	2.95	2.03	2.47	28.26	12.11	21.52	8.68	3.03	1	12.92	3.58	28.26	12.11	21.52	3.7	1.43	6.19	2.23
MmugDNA.9847.1.S1_at	MmugDNA.9847.1	gDNA.Hs.192269.0.A1		MmugDNA.9847.1	50.53	8.44	2.17	81.37	85.53	111.38	4.75	1.71	19.85	14.59	14.37	81.37	85.53	111.38	5.57	2.75	5.16	2.23
MmugDNA.43566.1.S1_x_at	MmugDNA.43566.1	gDNA.Hs2.390227.1.S1		MmugDNA.43566.1	58.29	31.81	23.45	69.24	144.61	114.21	2.95	1.54	22	24.03	19.4	69.24	144.61	114.21	5.01	2.92	3.98	2.23
MmugDNA.40107.1.S1_at	MmugDNA.40107.1	gDNA.Hs.199596.0.A1		MmugDNA.40107.1	20.38	12.4	14.58	48.93	145.45	167.12	7.48	1.52	8.73	6.51	9.16	48.93	145.45	167.12	14.07	2.93	10.775	2.225
MmugDNA.9956.1.S1_at	LOC701430: similar to BCL2-related ovarian killer	gDNA.g10092609	701430	MmugDNA.9956.1	282.95	276.84	248.66	508.27	747.18	397.79	2.07	1.34	88.92	113.43	104.5	508.27	747.18	397.79	5.33	3.11	3.7	2.225
NC-001345.CDS41.S1_at	NC-001345.CDS41			NC-001345.CDS41	7.01	2.7	2.66	27.64	29.73	16.42	6.47	2.65	8.05	8.85	2.48	27.64	29.73	16.42	4.09	1.8	5.28	2.225
MmugDNA.16574.1.S1_at	MmugDNA.16574.1	gDNA.Hs.9075.0.S3		MmugDNA.16574.1	1.91	3.53	1.84	21.67	7.11	23.33	7.48	2.66	2.28	5.69	3.91	21.67	7.11	23.33	4.32	1.79	5.9	2.225
MmugDNA.41549.1.S1_at	MmugDNA.41549.1	gDNA.Hs.98520.0.A1		MmugDNA.41549.1	9.56	4.38	1.34	28.62	23.82	11.86	4.68	1.7	1.31	2.83	6.42	28.62	23.82	11.86	6.44	2.75	5.56	2.225
MmugDNA.7996.1.S1_at	MmugDNA.7996.1	gDNA.g7662091		MmugDNA.7996.1	163.04	127.58	160.58	433.63	433.18	284.32	2.56	1.78	119.6	58.7	73.18	433.63	433.18	284.32	4.81	2.67	3.685	2.225
MmuSTS.3420.1.S1_at	LOC704330: similar to claudin 1	47776486	704330	MmuSTS.3420.1	12.41	10.28	12.01	65.79	18.06	33.75	3.41	1.33	4.6	2.88	4.75	65.79	18.06	33.75	9.78	3.12	6.595	2.225
MmugDNA.30498.1.S1_at	MmugDNA.30498.1	gDNA.g13376090		MmugDNA.30498.1	32.87	41.2	31.84	175.63	37.22	146.12	3.4	1.39	13.14	14.22	9.96	175.63	37.22	146.12	9.73	3.05	6.565	2.22
MmugDNA.5945.1.S1_at	LOC711172: similar to CG6729-PA	gDNA.g8922539	711172	MmugDNA.5945.1	166.71	143.41	114.08	1705.31	353.39	1628.2	8.86	3.07	536.99	236.79	305.64	1705.31	353.39	1628.2	3.5	1.37	6.18	2.22
MmunewRS.589.1.S1_at	LOC715678: similar to Olfactory receptor 8B4	52353285	715678	MmunewRS.589.1	13.55	5.14	23.83	79.91	68.49	20.53	3.84	1.4	11.92	4.12	4.2	79.91	68.49	20.53	8.26	3.03	6.05	2.215
MmunewRS.859.1.S1_x_at	LOC705870: similar to Probable DNA dC->dU-editing enzyme APOBEC-3B (Phorbolin-1-related protein) (Phorbolin-2/3)	54873620	705870	MmunewRS.859.1	4.35	2.87	5.68	102.51	6.09	160.95	22.46	2.66	10.29	8.1	9.98	102.51	6.09	160.95	9.62	1.77	16.04	2.215
MmugDNA.43.1.S1_at	LOC721014: similar to cytidine triphosphate synthase II	gDNA.Hs.58553.0.S2	721014	MmugDNA.43.1	39.81	25.91	39.52	178.77	123.08	196.01	4.7	3.05	91.68	57.65	76.89	178.77	123.08	196.01	2.25	1.38	3.475	2.215
MmugDNA.18120.1.S1_at	MmugDNA.18120.1	gDNA.Hs2.352602.1.S1		MmugDNA.18120.1	1.33	1	7.24	53.52	34.17	4.36	12.37	1.9	1.2	2.02	2.67	53.52	34.17	4.36	16.13	2.53	14.25	2.215
MmugDNA.20486.1.S1_at	LOC707361: similar to Myosin light chain kinase 2, skeletal/cardiac muscle (MLCK2)	gDNA.Hs2.127830.1.A1	707361	MmugDNA.20486.1	27.45	20.21	23.28	38.75	36.72	40	1.59	1.24	6.9	5.6	10.45	38.75	36.72	40	4.94	3.18	3.265	2.21
MmugDNA.20881.1.S1_at	MmugDNA.20881.1	gDNA.Hs.106975.0.A1		MmugDNA.20881.1	1	4.32	1.24	1.21	101.33	55.97	25.14	1.8	1	1	1.19	1.21	101.33	55.97	49.94	2.62	37.54	2.21
MmugDNA.9279.1.S1_at	MmugDNA.9279.1	gDNA.Hs.104580.0.A1		MmugDNA.9279.1	5.43	31.65	29.69	118.6	26.73	95.26	3.55	1.21	5.11	10.25	5.66	118.6	26.73	95.26	11.67	3.21	7.61	2.21
MmugDNA.21834.1.S1_at	MmugDNA.21834.1	gDNA.Hs.288490.0.S1		MmugDNA.21834.1	7.96	23.65	12.27	51.06	27.4	30.28	2.59	1.24	3.12	6.14	6.07	51.06	27.4	30.28	7.27	3.17	4.93	2.205
MmuSTS.3172.1.S1_at	LOC694972: similar to ring finger protein 133	47777064	694972	MmuSTS.3172.1	1.07	2.23	7.88	15.14	13.95	19.7	5.46	1.96	3.36	2.62	4.46	15.14	13.95	19.7	4.86	2.45	5.16	2.205
MmugDNA.42005.1.S1_at	MmugDNA.42005.1	gDNA.Hs.171723.1.A1		MmugDNA.42005.1	18.34	12.85	20.67	101.43	20.26	56.52	3.49	1.23	6.26	4.63	8.07	101.43	20.26	56.52	9.96	3.17	6.725	2.2
MmugDNA.17733.1.S1_at	LOC713621: similar to RAB, member of RAS oncogene family-like 3	gDNA.Hs.132355.0.S2	713621	MmugDNA.17733.1	311.82	354.46	284.64	748.24	696.45	676.12	2.22	1.91	254.41	222.2	136.16	748.24	696.45	676.12	3.48	2.48	2.85	2.195
MmugDNA.28028.1.S1_at	MmugDNA.28028.1	gDNA.Hs.28102.0.A1		MmugDNA.28028.1	23.25	9.16	17.47	23.95	109.11	75.38	4.1	1.36	8.81	4.85	2.04	23.95	109.11	75.38	14.82	3.03	9.46	2.195
NC-003401.CDS79.S1_at	NC-003401.CDS79			NC-003401.CDS79	4.89	3.67	2.56	27.19	19.45	6.19	5.08	1.23	1	2.24	2.51	27.19	19.45	6.19	10.39	3.15	7.735	2.19
MmugDNA.35142.1.S1_at	MmugDNA.35142.1	gDNA.Hs.47191.0.A1		MmugDNA.35142.1	1.58	2.74	1.6	13.55	12.46	17.66	7.16	2.93	8.11	1.91	4.31	13.55	12.46	17.66	3.24	1.45	5.2	2.19
MmugDNA.32086.1.S1_at	LOC707409: similar to YEATS domain containing 2	gDNA.g13492976	707409	MmugDNA.32086.1	312.62	291.09	268.39	971.84	516.67	459.84	2.24	1.3	90.28	116.9	116.07	971.84	516.67	459.84	5.96	3.08	4.1	2.19
MmugDNA.32052.1.S1_at	MmugDNA.32052.1	gDNA.Hs.307071.0.A1		MmugDNA.32052.1	10.43	12.83	5.49	90.97	25.25	36.42	5.51	1.75	1.34	11.99	2.28	90.97	25.25	36.42	10.1	2.63	7.805	2.19
Mmu.16349.1.S1_at	LOC697961: similar to twinfilin-like protein	CO648275	697961	Mmu.16349.1	114.61	147.56	120.77	982.97	261.69	956.97	5.57	2.35	116.75	146.6	176.48	982.97	261.69	956.97	5.06	2.03	5.315	2.19
MmugDNA.4587.1.S1_at	LOC712161: similar to Transcription factor E3	gDNA.Hs2.433687.1.S1	712161	MmugDNA.4587.1	41.83	38.92	17.73	121.64	127.2	180.61	4.37	2.6	51.19	50.24	59.78	121.64	127.2	180.61	2.69	1.78	3.53	2.19
MmugDNA.33698.1.S1_at	DNAH11: dynein, axonemal, heavy polypeptide 11	gDNA.Hs2.376296.1.S1	712022	MmugDNA.33698.1	6.67	3.81	7.61	20.3	18.88	24.34	3.86	1.82	5.24	5.23	3.53	20.3	18.88	24.34	4.78	2.55	4.32	2.185
MmugDNA.35082.1.S1_at	LOC706106: hypothetical protein LOC706106	gDNA.g13376600	706106	MmugDNA.35082.1	9.96	11.22	1.87	37.49	42.49	14	4.03	1.5	7	3.55	2.53	37.49	42.49	14	7.91	2.87	5.97	2.185
MmugDNA.21409.1.S1_at	MmugDNA.21409.1	gDNA.Hs.35437.0.A1		MmugDNA.21409.1	13.57	39.05	27.89	87.99	97.27	224.75	5.67	2.19	39.86	24.62	14.73	87.99	97.27	224.75	5.35	2.18	5.51	2.185
MmugDNA.28895.1.S1_at	MmugDNA.28895.1	gDNA.Hs.126728.0.A1		MmugDNA.28895.1	20.45	6.03	2.47	33.33	27.71	37.61	4.67	1.37	8.28	1.58	6.35	33.33	27.71	37.61	6.72	3	5.695	2.185
MmugDNA.22086.1.S1_at	LOC702877: similar to Corticoliberin precursor (Corticotropin-releasing factor) (CRF) (Corticotropin-releasing hormone)	gDNA.g12803538	702877	MmugDNA.22086.1	1.1	2.36	4.09	54.33	191.47	31.5	36.66	2.81	2.88	8.97	4.71	54.33	191.47	31.5	16.68	1.55	26.67	2.18
MmugDNA.2651.1.S1_x_at	LOC698116: hypothetical protein LOC698116	gDNA.Hs.22529.0.A1	698116	MmugDNA.2651.1	5.83	1	5.02	24.43	13.65	15.57	5.39	1.65	2.38	1	4.08	24.43	13.65	15.57	6.89	2.71	6.14	2.18
MmugDNA.36401.1.S1_at	MmugDNA.36401.1	gDNA.Hs.302047.0.A1		MmugDNA.36401.1	76.58	67.1	20	396.94	167.25	277.16	5.35	2.67	83.9	127.65	81.89	396.94	167.25	277.16	2.92	1.68	4.135	2.175
MmugDNA.25746.1.S1_at	PLA2G12B: similar to Group XIIB secretory phospholipase A2-like protein precursor (Group XIII secretory phospholipase A2-like protein) (GXIII sPLA2-like) (GXIIB)	gDNA.Hs.15312.0.A1	708031	MmugDNA.25746.1	3.77	1.89	9.17	57.08	14.36	20.59	6.11	1.59	3.93	1.8	2.16	57.08	14.36	20.59	12.38	2.76	9.245	2.175
MmugDNA.15000.1.S1_at	MmugDNA.15000.1	gDNA.Hs.16514.0.S1		MmugDNA.15000.1	13.53	5.68	5.28	195.38	32.9	104.71	13.3	2.42	14.42	8.71	9.43	195.38	32.9	104.71	10.18	1.92	11.74	2.17
MmuSTS.2691.1.S1_at	LOC712734: hypothetical protein LOC712734	60301255	712734	MmuSTS.2691.1	8.11	15.45	4.12	34.73	62.76	26.8	4.44	1.45	5.24	3.19	8.98	34.73	62.76	26.8	7.1	2.88	5.77	2.165
MmugDNA.33006.1.S1_at	MmugDNA.33006.1	gDNA.Hs.25770.0.S1		MmugDNA.33006.1	9.45	18.21	9.53	44.85	47.85	31.79	3.22	1.6	9.48	4.59	11.74	44.85	47.85	31.79	4.76	2.73	3.99	2.165
MmugDNA.11598.1.S1_at	MmugDNA.11598.1	gDNA.Hs2.376609.1.S1		MmugDNA.11598.1	18.74	21.24	24.98	33.67	35.14	56.04	1.97	1.27	8.33	8.66	5.24	33.67	35.14	56.04	5.81	3.06	3.89	2.165
MmugDNA.25098.1.S1_at	LOC720347: similar to CG4203-PA	gDNA.Hs.112751.3.A1	720347	MmugDNA.25098.1	9.84	18.08	22.21	45.41	63.29	23.78	2.8	1.24	4.77	4.63	6.82	45.41	63.29	23.78	8.39	3.09	5.595	2.165
MmugDNA.42353.1.S1_at	GPR132: G protein-coupled receptor 132	gDNA.g7019386	708463	MmugDNA.42353.1	216.99	130.21	138.15	347.6	329.6	448.7	2.39	1.45	55.13	118.85	56.27	347.6	329.6	448.7	5.18	2.87	3.785	2.16
MmugDNA.10117.1.S1_s_at	LOC700617: similar to S-phase kinase-associated protein 2 isoform 1	gDNA.g12655170	700617	MmugDNA.10117.1	155.4	138.52	46.58	333.43	136.72	350.75	2.44	1.23	10.74	12.22	81.03	333.43	136.72	350.75	9.69	3.09	6.065	2.16
MmugDNA.41625.1.S1_s_at	LOC720917: similar to Mucin-5AC (Mucin 5 subtype AC, tracheobronchial) (Tracheobronchial mucin) (TBM) (Major airway glycoprotein)	gDNA.Hs.103707.0.S1	720917	MmugDNA.41625.1	40.07	60.68	33.09	254.01	290.63	62.29	4.27	1.55	25.56	39.11	22.98	254.01	290.63	62.29	6.99	2.77	5.63	2.16
MmuSTS.2421.1.S1_at	TAP2: transporter 2, ATP-binding cassette, sub-family B	52627027	717742	MmuSTS.2421.1	5	20.5	28.74	43.88	34.65	56.03	2.43	1.28	7.1	9.13	10.1	43.88	34.65	56.03	5.12	3.03	3.775	2.155
MmugDNA.39681.1.S1_at	MmugDNA.39681.1	gDNA.Hs2.375074.1.S1		MmugDNA.39681.1	5.15	3.9	7.1	30.38	24.64	16.84	4.16	1.93	4.1	2.43	6.6	30.38	24.64	16.84	5.59	2.37	4.875	2.15
MmugDNA.16442.1.S1_at	MmugDNA.16442.1	gDNA.Hs2.434317.1.S1		MmugDNA.16442.1	14.74	1.75	1.42	50.22	59.21	5.19	6.22	1.24	2.59	2.83	1.78	50.22	59.21	5.19	16.85	3.05	11.535	2.145
MmugDNA.24418.1.S1_at	IFITM3: similar to Interferon-induced transmembrane protein 3 (Interferon-inducible protein 1-8U)	gDNA.Hs.302117.0.S1	719537	MmugDNA.24418.1	309.89	336.74	246.83	529.15	480.12	493.57	1.7	1.33	109.11	154.63	113.25	529.15	480.12	493.57	4.12	2.96	2.91	2.145
MmunewRS.99.1.S1_at	CKB /// LOC698299: similar to creatine kinase, brain /// brain creatine kinase	34335231	698299 /// 711167	MmunewRS.99.1	267.73	305.24	240.01	576.47	336.11	577.35	1.83	1.27	56.21	72.58	112.04	576.47	336.11	577.35	6.48	3.02	4.155	2.145
MmugDNA.28452.1.S1_at	MmugDNA.28452.1	gDNA.Hs.144802.0.A1		MmugDNA.28452.1	9.4	13.44	9.78	46.72	15.71	39.36	3.35	1.59	6.57	6.07	6.69	46.72	15.71	39.36	5.44	2.7	4.395	2.145
MmugDNA.16532.1.S1_at	MmugDNA.16532.1	gDNA.Hs2.125147.1.A1		MmugDNA.16532.1	42.85	1.9	16.77	107.42	80.32	58.36	4.61	1.64	16.6	20.72	8.41	107.42	80.32	58.36	5.84	2.65	5.225	2.145
MmugDNA.35255.1.S1_at	MmugDNA.35255.1	gDNA.Hs.155959.0.S1		MmugDNA.35255.1	20.98	9.31	2.6	45.59	35.19	21.08	3.57	1.32	5.74	6.21	5.62	45.59	35.19	21.08	5.82	2.97	4.695	2.145
MmugDNA.33252.1.S1_at	PRSS16: protease, serine, 16	gDNA.g5031992	702060	MmugDNA.33252.1	43.16	23.15	18.81	74.9	62.06	133.02	3.22	1.58	19.84	13.07	19.88	74.9	62.06	133.02	5.4	2.7	4.31	2.14
MmugDNA.15009.1.S1_at	MmugDNA.15009.1	gDNA.Hs.162647.0.S1		MmugDNA.15009.1	29.72	21.56	21.99	48.6	101.82	89.69	3.29	1.2	5.67	18.09	2.88	48.6	101.82	89.69	10.97	3.08	7.13	2.14
MmugDNA.3218.1.S1_at	MmugDNA.3218.1	gDNA.Hs.235543.0.S1		MmugDNA.3218.1	5.09	7.45	2.99	36.77	30.7	6.68	5.21	1.5	2.56	2.24	2.95	36.77	30.7	6.68	9.81	2.78	7.51	2.14
MmugDNA.13903.1.S1_at	MmugDNA.13903.1	gDNA.Hs.134662.0.A1		MmugDNA.13903.1	39.03	33.57	21.37	81.89	39.99	104.56	2.45	1.29	13.47	13.97	12.1	81.89	39.99	104.56	5.66	2.99	4.055	2.14
MmugDNA.39816.1.S1_at	MmugDNA.39816.1	gDNA.Hs.129166.0.A1		MmugDNA.39816.1	35.68	48.29	27.26	148.91	174.03	513.69	7.77	2.3	48.55	13.21	61.47	148.91	174.03	513.69	7.06	1.98	7.415	2.14
MmugDNA.19337.1.S1_at	MmugDNA.19337.1	gDNA.Hs.286194.0.A1		MmugDNA.19337.1	1.43	13.71	1.89	42.41	14.99	47.94	7.5	1.93	4.98	2.75	2.12	42.41	14.99	47.94	10.33	2.34	8.915	2.135
MmugDNA.21524.1.S1_s_at	LOC719307: similar to zinc finger protein 91	gDNA.Hs2.382343.1.S1	719307	MmugDNA.21524.1	14.72	17.73	14.01	149.79	25.28	93.34	5.64	1.61	5.88	13.68	4.97	149.79	25.28	93.34	10.45	2.65	8.045	2.13
MmugDNA.11259.1.S1_at	SMR3A: similar to Submaxillary gland androgen-regulated protein 3 homolog A precursor (Proline-rich protein 5) (Proline-rich protein PBI)	gDNA.Hs.166099.0.S1	707477	MmugDNA.11259.1	41.05	22.07	29.96	115.59	104.66	45.66	2.75	1.44	15.01	20.16	14.34	115.59	104.66	45.66	5.43	2.82	4.09	2.13
MmugDNA.20423.1.S1_at	LOC705914: similar to orexin receptor 1	gDNA.g4557636	705914	MmugDNA.20423.1	12.04	10.52	1	35.15	49	29.52	5.19	2.35	8.83	17.35	1	35.15	49	29.52	4.81	1.91	5	2.13
MmugDNA.3837.1.S1_at	LOC711252: similar to Interferon alpha-21 precursor (Interferon alpha-F) (LeIF F)	gDNA.Hs.37113.0.S1	711252	MmugDNA.3837.1	2.26	6.13	3.95	16.07	19.08	10.6	3.84	1.83	3.61	3.16	3	16.07	19.08	10.6	4.71	2.43	4.275	2.13
MmugDNA.10178.1.S1_at	ZNF148: zinc finger protein 148 (pHZ-52)	gDNA.Hs.28454.0.A1	715925	MmugDNA.10178.1	9.87	10.16	9.23	136.84	311.92	38.01	16.43	2.43	16.74	11.2	15.68	136.84	311.92	38.01	11.65	1.83	14.04	2.13
MmugDNA.28301.1.S1_at	MmugDNA.28301.1	gDNA.Hs.126519.0.A1		MmugDNA.28301.1	2.92	4.33	9.43	66.52	17.74	27.67	7.29	1.95	7.05	6.18	2.32	66.52	17.74	27.67	7.72	2.31	7.505	2.13
MmugDNA.27085.1.S1_at	MmugDNA.27085.1	gDNA.Hs.306562.0.S1		MmugDNA.27085.1	9.96	8.24	7.92	23.6	35.87	11.48	2.79	1.21	2.63	3.31	3.08	23.6	35.87	11.48	8.11	3.05	5.45	2.13
MmugDNA.29557.1.S1_at	MmugDNA.29557.1	gDNA.Hs.288997.0.S1		MmugDNA.29557.1	44.22	2.56	60.08	120.8	65.37	140.58	3.71	1.35	18.83	17.07	26.21	120.8	65.37	140.58	5.37	2.9	4.54	2.125
MmugDNA.39181.1.S1_s_at	LOC716724: similar to eyes absent 3 homolog isoform 1	gDNA.g4503620	716724	MmugDNA.39181.1	18.11	1.95	1.36	48.26	15.12	58.74	5.61	1.77	1.73	7.06	9.41	48.26	15.12	58.74	6.58	2.48	6.095	2.125
MmugDNA.27694.1.S1_at	MmugDNA.27694.1	gDNA.Hs2.383930.1.S1		MmugDNA.27694.1	1.34	7.53	11.82	52.87	56.83	16.28	7.33	2.07	4.88	11.69	7.14	52.87	56.83	16.28	5.7	2.17	6.515	2.12
MmunewRS.136.1.S1_at	MmunewRS.136.1	14041944		MmunewRS.136.1	12.72	6.5	1.73	85.03	14.02	40.79	8.13	1.95	9.35	6.81	1.09	85.03	14.02	40.79	8.68	2.29	8.405	2.12
MmugDNA.19177.1.S1_at	MmugDNA.19177.1	gDNA.Hs2.397022.1.S1		MmugDNA.19177.1	104.6	32.95	86.8	184.13	147.05	153.73	2.2	1.29	32.7	32.27	38.02	184.13	147.05	153.73	4.74	2.94	3.47	2.115
MmuSTS.2847.1.S1_at	LOC708170: hypothetical protein LOC708170	47776394	708170	MmuSTS.2847.1	637.39	674.17	376.32	1956.15	630.5	1865.07	2.63	1.33	267.56	240.42	270.78	1956.15	630.5	1865.07	5.73	2.9	4.18	2.115
MmugDNA.25204.1.S1_at	LOC712175: similar to Zinc finger protein 74 (hZNF7)	gDNA.Hs.98507.0.A1	712175	MmugDNA.25204.1	245.23	228.27	191.3	542.43	264.46	428.85	1.86	1.24	88.53	104.35	60.84	542.43	264.46	428.85	4.94	2.99	3.4	2.115
MmugDNA.25285.1.S1_at	LOC720001: similar to heat shock 70kDa protein 6 (HSP70B)	gDNA.Hs.3268.0.S1	720001	MmugDNA.25285.1	59.76	112.4	67.54	272.48	184.44	225.16	2.85	1.84	48.31	62	52.78	272.48	184.44	225.16	4.2	2.39	3.525	2.115
MmugDNA.34546.1.S1_at	LOC703582: similar to valosin containing protein (p97)/p47 complex interacting protein 1	gDNA.g13376584	703582	MmugDNA.34546.1	17.54	23.16	10.38	421.04	74.92	1040.61	29.07	2.65	40.49	18.7	33.83	421.04	74.92	1040.61	17.38	1.58	23.225	2.115
MmugDNA.4059.1.S1_at	LOC695233: similar to CG30378-PA	gDNA.g12804712	695233	MmugDNA.4059.1	8.4	10.82	6.57	17.46	15.46	22.67	2.14	1.45	3.57	3.79	3.87	17.46	15.46	22.67	4.97	2.77	3.555	2.11
MmunewRS.481.1.S1_at	LOC695110: hypothetical protein LOC695110	24308216	695110	MmunewRS.481.1	189.67	188.74	124.04	356.77	243.21	300.43	1.79	1.25	68.31	86.68	65.61	356.77	243.21	300.43	4.08	2.97	2.935	2.11
MmugDNA.4850.1.S1_at	LOC701278: similar to cryopyrin isoform b	gDNA.g4757727	701278	MmugDNA.4850.1	5.84	23.32	14.18	34.1	84.75	55.04	3.84	1.29	7.32	6.24	6.48	34.1	84.75	55.04	8.19	2.93	6.015	2.11
MmugDNA.423.1.S1_at	MmugDNA.423.1	gDNA.Hs2.434396.1.S1		MmugDNA.423.1	11.54	22.27	9.32	147.36	93.05	32.15	6.49	1.95	18.23	15.44	9.13	147.36	93.05	32.15	6.43	2.27	6.46	2.11
MmugDNA.24488.1.S1_at	MmugDNA.24488.1	gDNA.Hs2.350948.1.A1		MmugDNA.24488.1	2.89	2.9	1.97	49.54	8.91	63.58	15.27	2.23	11.16	2.67	2.74	49.54	8.91	63.58	7.11	1.98	11.19	2.105
MmugDNA.37550.1.S1_at	MmugDNA.37550.1	gDNA.Hs.98317.0.A1		MmugDNA.37550.1	7.73	23.33	8.3	57.07	60.72	106.21	5.28	2.37	21.07	22.93	18.64	57.07	60.72	106.21	3.55	1.84	4.415	2.105
MmugDNA.14452.1.S1_at	LOC704273: similar to Cytosolic purine 5-nucleotidase (5-nucleotidase cytosolic II)	gDNA.Hs2.435905.1.A1	704273	MmugDNA.14452.1	52.05	23.93	31.76	113.03	90.47	68.39	2.44	1.42	17.78	15.69	16.17	113.03	90.47	68.39	5.51	2.79	3.975	2.105
MmuSTS.1797.1.S1_at	MmuSTS.1797.1	55167838		MmuSTS.1797.1	1.5	19.42	2.21	38.64	85.34	22.77	6.04	1.44	3.84	10.57	1	38.64	85.34	22.77	10.34	2.77	8.19	2.105
MmugDNA.35540.1.S1_at	MmugDNA.35540.1	gDNA.Hs.270486.0.A1		MmugDNA.35540.1	24.34	1.19	1.33	36.14	43.87	31.91	4.36	1.5	4.17	10.72	7.57	36.14	43.87	31.91	5.26	2.7	4.81	2.1
MmugDNA.886.1.S1_at	MmugDNA.886.1	gDNA.Hs.132928.0.S1		MmugDNA.886.1	1.88	4.46	11.58	157.44	10.42	86.83	14.58	2.16	7.35	4.88	7.62	157.44	10.42	86.83	13.27	2.04	13.925	2.1
MmugDNA.9231.1.S1_at	MmugDNA.9231.1	gDNA.Hs2.117172.1.A1		MmugDNA.9231.1	90.37	108.99	50.95	195.53	201.27	136.76	2.1	1.33	23.81	50.24	35.03	195.53	201.27	136.76	4.76	2.87	3.43	2.1
MmugDNA.26358.1.S1_at	LOC704006: similar to Histone H2A type 1	gDNA.Hs.137592.0.S1	704006	MmugDNA.26358.1	32.66	22.63	25.42	46.58	47.4	89.09	2.37	1.26	7.85	9.58	14.26	46.58	47.4	89.09	5.9	2.94	4.135	2.1
MmugDNA.23845.1.S1_at	MmugDNA.23845.1	gDNA.Hs.271014.0.A1		MmugDNA.23845.1	12.81	3.79	9.56	33.26	44.34	35.32	4.27	2.36	6.62	13.27	5.42	33.26	44.34	35.32	3.87	1.83	4.07	2.095
MmugDNA.16226.1.S1_at	MmugDNA.16226.1	gDNA.Hs2.399806.1.S1		MmugDNA.16226.1	22.95	10.68	9.34	68.41	69.04	99.8	5.89	2.84	23.39	28.82	47.08	68.41	69.04	99.8	2.47	1.35	4.18	2.095
MmugDNA.14407.1.S1_at	LOC719124: similar to integrator complex subunit 5	gDNA.Hs.6259.0.S1	719124	MmugDNA.14407.1	307.86	331.4	326.66	644.42	605.84	547.71	1.86	1.5	177.06	103.77	145.99	644.42	605.84	547.71	4.37	2.69	3.115	2.095
MmugDNA.23018.1.S1_at	LOC708838: similar to codanin 1	gDNA.Hs.27038.0.S1	708838	MmugDNA.23018.1	66.16	63.81	95.29	117.95	286.97	316.86	3.36	1.65	65.84	29.47	35.56	117.95	286.97	316.86	6.12	2.54	4.74	2.095
MmugDNA.3115.1.S1_at	LOC723257 /// MTSS1: metastasis suppressor 1 /// hypothetical protein LOC723257	gDNA.g7959846	711465 /// 723257	MmugDNA.3115.1	8.01	5.35	11.02	13.45	43.35	44.43	4.51	1.3	4.53	5.08	1.63	13.45	43.35	44.43	9.03	2.88	6.77	2.09
MmunewRS.42.1.S1_at	LOC715339: similar to Ras association (RalGDS/AF-6) domain family 3	31342347	715339	MmunewRS.42.1	39.12	48.52	10.54	68.94	114.51	128.83	3.3	1.63	22.98	23.41	28.83	68.94	114.51	128.83	4.24	2.54	3.77	2.085
MmugDNA.39698.1.S1_at	MmugDNA.39698.1	gDNA.Hs.156108.0.A1		MmugDNA.39698.1	8.59	5.21	11.1	29.81	83.81	31.16	6.04	1.76	12.5	3.58	1.96	29.81	83.81	31.16	7.94	2.41	6.99	2.085
MmugDNA.15696.1.S1_at	LOC699438: hypothetical protein LOC699438	gDNA.g4504098	699438	MmugDNA.15696.1	27.78	46.79	50.14	201.74	108.42	81.03	3.28	1.52	24.72	30.77	12.85	201.74	108.42	81.03	6.01	2.65	4.645	2.085
MmugDNA.41138.1.S1_at	LOC717824: similar to mago-nashi homolog	gDNA.Hs.104650.0.S2	717824	MmugDNA.41138.1	33.89	86.93	31.86	304.36	129.69	113.81	3.5	1.35	17.61	34	27.45	304.36	129.69	113.81	7.07	2.81	5.285	2.08
MmugDNA.27248.1.S1_at	MmugDNA.27248.1	gDNA.Hs.44146.0.A1		MmugDNA.27248.1	3.25	1.23	2.17	10.92	6.27	19.08	5.83	2.08	1.58	1.31	2.38	10.92	6.27	19.08	7.18	2.08	6.505	2.08
MmugDNA.4386.1.S1_at	MmugDNA.4386.1	gDNA.Hs2.434402.1.S1		MmugDNA.4386.1	3.2	2.57	6.59	30.16	2.78	25.81	5.56	1.49	1.62	1.5	2.67	30.16	2.78	25.81	10.09	2.67	7.825	2.08
MmugDNA.11905.1.S1_at	MmugDNA.11905.1	gDNA.Hs.115670.0.A1		MmugDNA.11905.1	20.95	13.39	7.34	321.01	50.72	349.98	16.95	2.49	25.41	19.8	16.56	321.01	50.72	349.98	11	1.67	13.975	2.08
MmugDNA.32485.1.S1_at	LOC700612: similar to cholinergic receptor, nicotinic, alpha 9 precursor	gDNA.g8923741	700612	MmugDNA.32485.1	2.79	5.35	8.37	17.56	17.61	19.6	3.31	1.73	5.14	5.11	2.19	17.56	17.61	19.6	4.79	2.43	4.05	2.08
MmugDNA.17224.1.A1_at	LOC698491: similar to G protein-coupled receptor 150	gDNA.Hs.143315.0.A1	698491	MmugDNA.17224.1	4.54	11.17	13.56	22.65	40.08	74.94	5.1	1.6	6.01	5.06	5.41	22.65	40.08	74.94	8.4	2.56	6.75	2.08
MmugDNA.5662.1.S1_at	LOC700958: similar to F-box/WD-repeat protein 2 (F-box and WD-40 domain protein 2) (MD6 protein)	gDNA.g7549806	700958	MmugDNA.5662.1	853.88	320.3	476.76	1794.81	983.55	1808.7	2.9	1.62	344.95	365.21	380.17	1794.81	983.55	1808.7	4.19	2.53	3.545	2.075
MmunewRS.505.1.S1_x_at	MmunewRS.505.1	31341423		MmunewRS.505.1	15.76	16.98	28.58	134.25	83.85	211.66	7.59	2.38	32.92	31.8	28.97	134.25	83.85	211.66	4.41	1.77	6	2.075
MmugDNA.4537.1.S1_at	MmugDNA.4537.1	gDNA.Hs.122571.0.A1		MmugDNA.4537.1	31.59	26.53	24.31	148.53	40.67	318.13	6.24	1.27	4.99	11.06	20.6	148.53	40.67	318.13	14.48	2.88	10.36	2.075
MmugDNA.33536.1.S1_at	LOC700655: similar to GREB1 protein isoform a	gDNA.g13376407	700655	MmugDNA.33536.1	11.13	20.27	6.81	34.4	28.67	22.18	2.28	1.23	3.58	9.18	2.33	34.4	28.67	22.18	5.83	2.92	4.055	2.075
MmugDNA.19387.1.S1_at	ZDHHC3: DHHC1 protein	gDNA.Hs.14896.0.A1	714442	MmugDNA.19387.1	309.7	323.96	288.85	664.89	942.05	564.51	2.33	1.61	127.57	177.67	165.06	664.89	942.05	564.51	4.67	2.54	3.5	2.075
MmugDNA.24287.1.S1_at	MmugDNA.24287.1	gDNA.g12803868		MmugDNA.24287.1	26.56	20.67	23.28	67.29	69.04	116.41	3.65	1.75	16.21	23.63	15.74	67.29	69.04	116.41	4.67	2.4	4.16	2.075
MmugDNA.17975.1.S1_s_at	LOC715357: similar to amisyn	gDNA.Hs.99291.1.S1	715357	MmugDNA.17975.1	40.1	84.4	47.2	188.63	119.52	105.96	2.42	1.43	17.14	36.18	33.93	188.63	119.52	105.96	4.89	2.72	3.655	2.075
MmugDNA.36988.1.S1_x_at	MmugDNA.36988.1	gDNA.g13325111		MmugDNA.36988.1	1079.88	566.71	394.48	3126.77	2404.5	4754.27	5.53	2.76	1538.6	1785.68	1254.93	3126.77	2404.5	4754.27	2.28	1.38	3.905	2.07
MmugDNA.29282.1.S1_s_at	LOC693333: similar to NAD(P) dependent steroid dehydrogenase-like	gDNA.g12652968	693333	MmugDNA.29282.1	213.64	140.15	112.95	324.76	548.66	258.42	2.4	1.3	49.93	52.48	67.94	324.76	548.66	258.42	6.73	2.84	4.565	2.07
MmugDNA.37224.1.S1_at	MmugDNA.37224.1	gDNA.Hs2.254211.4.S1		MmugDNA.37224.1	39.3	60.19	39.63	99.18	72.01	89.25	1.9	1.22	18.49	21.78	18.51	99.18	72.01	89.25	4.33	2.92	3.115	2.07
MmugDNA.7163.1.S1_at	MmugDNA.7163.1	gDNA.Hs.270124.0.S1		MmugDNA.7163.1	19.47	20.96	32.06	91.09	35.38	129.32	3.59	1.48	22.29	3.11	8.43	91.09	35.38	129.32	7.54	2.66	5.565	2.07
MmugDNA.13142.1.S1_at	LOC720704: hypothetical protein LOC720704	gDNA.Hs.188541.0.A1	720704	MmugDNA.13142.1	3.94	6.51	2.3	60.08	17.87	15.79	7.25	1.57	1.84	4.53	1	60.08	17.87	15.79	13.53	2.57	10.39	2.07
MmuSTS.1968.1.S1_at	LOC709947: similar to notch1 preproprotein	47776921	709947	MmuSTS.1968.1	27.84	4.93	14.64	39.65	26.84	56.63	2.7	1.21	10.6	4.46	3.26	39.65	26.84	56.63	7.4	2.92	5.05	2.065
MmuSTS.3312.1.S1_at	OGN: osteoglycin	60301359	706168	MmuSTS.3312.1	10.43	13.09	4.99	33.51	51.07	35.19	4.14	2.23	13.09	16.74	6.79	33.51	51.07	35.19	3.23	1.9	3.685	2.065
MmugDNA.21923.1.S1_s_at	MmugDNA.21923.1	gDNA.Hs.301858.0.S1		MmugDNA.21923.1	7.19	6.74	2.07	26.56	7.03	20.55	3.59	1.4	3.61	2.69	1.12	26.56	7.03	20.55	7.55	2.72	5.57	2.06
MmugDNA.17928.1.S1_at	MmugDNA.17928.1	gDNA.Hs.47315.0.S1		MmugDNA.17928.1	5.84	21.48	25.92	50.04	72.06	39.34	3.03	1.5	12.45	6.57	11.73	50.04	72.06	39.34	5.4	2.62	4.215	2.06
MmugDNA.36159.1.S1_at	VIL1: villin 1	gDNA.Hs.166068.1.A1	698946	MmugDNA.36159.1	3.2	1	1	10.9	6.4	4.79	4.85	1.83	1	1	1.86	10.9	6.4	4.79	6.01	2.28	5.43	2.055
MmugDNA.2162.1.S1_at	LOC693890: C20orf111	gDNA.g7688970	693890	MmugDNA.2162.1	541.19	207.13	124.05	1000.43	477.7	1649.44	3.63	1.4	210.06	112.89	183.21	1000.43	477.7	1649.44	6.42	2.71	5.025	2.055
MmugDNA.15052.1.S1_at	LOC706120: similar to ST6 (alpha-N-acetyl-neuraminyl-2,3-beta-galactosyl-1,3)-N-acetylgalactosaminide alpha-2,6-sialyltransferase 6	gDNA.Hs.109672.0.S2	706120	MmugDNA.15052.1	33.13	10.89	22.09	54.57	137.31	44.69	3.59	1.25	12.17	3.56	6.95	54.57	137.31	44.69	11.59	2.86	7.59	2.055
MmugDNA.1563.1.S1_at	PF4: similar to Platelet factor 4 precursor (PF-4) (CXCL4) (Oncostatin A) (Iroplact)	gDNA.g4505732	703451	MmugDNA.1563.1	2.47	3.66	4.33	21.75	20.59	16.46	5.66	2.66	12.97	6.05	2.78	21.75	20.59	16.46	2.78	1.45	4.22	2.055
MmugDNA.24395.1.S1_at	LOC713163: similar to RNA binding motif, single stranded interacting protein 2	gDNA.g4506448	713163	MmugDNA.24395.1	220.03	286.71	215.56	693.18	431.76	396.38	2.1	1.4	48.4	99.96	99.94	693.18	431.76	396.38	6.7	2.7	4.4	2.05
Mmu.3845.1.S1_at	LOC722253: similar to pregnancy specific beta-1-glycoprotein 11 isoform 1	CN804969	722253	Mmu.3845.1	3.26	13.96	5.3	37.06	18.28	41.74	4.85	1.92	4.29	9.45	6.31	37.06	18.28	41.74	4.77	2.17	4.81	2.045
Mmu.4542.2.S1_x_at	PCDHA8: protocadherin alpha 8	AF424824.1	698790	Mmu.4542.2	6.05	2.9	8.92	13.73	19.88	18.22	3.18	1.35	4.45	1	3.15	13.73	19.88	18.22	6.74	2.74	4.96	2.045
MmugDNA.29882.1.S1_at	MmugDNA.29882.1	gDNA.Hs2.278727.1.S1		MmugDNA.29882.1	5.41	6.07	6.79	19.87	7.42	22.05	3.29	1.31	1.11	5.09	1.01	19.87	7.42	22.05	9.25	2.78	6.27	2.045
Mmu.4194.1.S1_at	CD40LG: CD40 ligand (TNF superfamily, member 5, hyper-IgM syndrome)	AF344859.1	574160	Mmu.4194.1	10.33	5.11	5.68	21.32	23.96	12.55	2.78	1.34	2.69	3.77	4.04	21.32	23.96	12.55	5.55	2.75	4.165	2.045
MmugDNA.5324.1.S1_at	MmugDNA.5324.1	gDNA.Hs.135288.0.A1		MmugDNA.5324.1	59.3	35.94	32.54	145.07	237.33	78.26	3.74	1.7	26.33	36.85	12.94	145.07	237.33	78.26	6.82	2.37	5.28	2.035
MmugDNA.22393.1.S1_at	MmugDNA.22393.1	gDNA.Hs.144949.0.A1		MmugDNA.22393.1	167.1	176.61	166.45	560.8	419.97	1142.12	4.15	1.79	118.16	167.95	134.49	560.8	419.97	1142.12	5.19	2.28	4.67	2.035
MmugDNA.30212.1.S1_at	MmugDNA.30212.1	gDNA.Hs.123277.0.A1		MmugDNA.30212.1	1	1	4.54	26.32	2.13	19.14	10.6	1.36	1	1	1.18	26.32	2.13	19.14	15.2	2.71	12.9	2.035
Mmu.8378.1.S1_at	LOC706623: similar to hepatic leukemia factor	CN645871	706623	Mmu.8378.1	5.05	8.93	2.18	23.44	12.79	29.4	4.77	1.25	1.61	2.88	1.78	23.44	12.79	29.4	11.27	2.81	8.02	2.03
MmuSTS.4522.1.S1_at	STXBP1: syntaxin binding protein 1	49533554	707185	MmuSTS.4522.1	517.19	534.15	536.86	1213.79	770.43	733.77	1.71	1.21	133.96	158.98	144.96	1213.79	770.43	733.77	6.26	2.85	3.985	2.03
MmuSTS.1180.1.S1_at	LOC703484: similar to phosphoglycerate dehydrogenase like 1	55167740	703484	MmuSTS.1180.1	365.64	403.75	469.33	1406.08	985.68	790.26	2.6	1.78	311.02	255.67	258.36	1406.08	985.68	790.26	3.88	2.28	3.24	2.03
MmugDNA.18471.1.S1_at	LOC706002: similar to ring finger protein 141	gDNA.g7706776	706002	MmugDNA.18471.1	855.83	659.17	963	1299.4	1129.57	1770.88	1.68	1.21	200.64	404.91	137.18	1299.4	1129.57	1770.88	6.45	2.85	4.065	2.03
MmugDNA.42903.1.S1_at	LOC714551: similar to RAB, member RAS oncogene family-like 5	gDNA.g12232462	714551	MmugDNA.42903.1	10.84	25.83	5.68	200.66	13.66	238.51	11.13	2.37	23.18	16.31	24.39	200.66	13.66	238.51	7.29	1.69	9.21	2.03
MmuSTS.2216.1.S1_at	LOC699940: similar to serine/threonine kinase 36 (fused homolog, Drosophila)	62000384	699940	MmuSTS.2216.1	9.45	18.4	5.88	138.41	19.32	159.15	9.14	2.16	14.87	15.01	20.68	138.41	19.32	159.15	6.32	1.9	7.73	2.03
MmuSTS.3126.1.S1_at	LOC713917: similar to neuronal guanine nucleotide exchange factor	62000538	713917	MmuSTS.3126.1	230.12	285.88	325.07	610.69	746.96	637.21	2.34	1.8	132.23	282.05	185.14	610.69	746.96	637.21	3.43	2.26	2.885	2.03
MmuSTS.3782.1.S1_at	MmuSTS.3782.1	55167471		MmuSTS.3782.1	2.74	11.02	4.22	13.2	22.6	13.93	2.78	1.37	2.71	2.54	3.84	13.2	22.6	13.93	5.47	2.69	4.125	2.03
MmugDNA.5935.1.S1_at	LOC714765: similar to ariadne ubiquitin-conjugating enzyme E2 binding protein homolog 1	gDNA.g9966762	714765	MmugDNA.5935.1	1321.93	1331.35	923.52	3757.97	1494.08	3904.03	2.57	1.46	819.21	629.05	554.65	3757.97	1494.08	3904.03	4.63	2.6	3.6	2.03
MmugDNA.15607.1.S1_at	MmugDNA.15607.1	gDNA.Hs2.437154.1.S1		MmugDNA.15607.1	6.38	1.13	2.22	50.8	30.4	9.94	11.31	2.32	4.21	5.76	5.24	50.8	30.4	9.94	5.95	1.73	8.63	2.025
MmugDNA.17456.1.S1_at	MmugDNA.17456.1	gDNA.Hs.282470.0.S1		MmugDNA.17456.1	11.72	3.33	14.11	28.57	50.67	15.72	3.36	1.21	3.5	3.28	3.6	28.57	50.67	15.72	9.29	2.84	6.325	2.025
MmuSTS.1622.1.S1_s_at	MmuSTS.1622.1	62000287		MmuSTS.1622.1	13.56	32.94	26.58	86.04	36.12	116.12	3.4	1.39	9.65	16.12	11.91	86.04	36.12	116.12	6.41	2.66	4.905	2.025
MmugDNA.3026.1.S1_at	LOC699617: similar to amiloride-sensitive cation channel 5, intestinal	gDNA.Hs2.381349.1.S1	699617	MmugDNA.3026.1	3.33	1	1.19	17.12	8.76	8.37	6.51	2.68	6.78	1.37	2.1	17.12	8.76	8.37	3.67	1.37	5.09	2.025
MmugDNA.32042.1.S1_at	LOC693807: similar to transmembrane channel-like 7	gDNA.g13376264	693807	MmugDNA.32042.1	10.99	11.53	10.97	40.47	19.91	24.79	2.61	1.41	8.67	3.92	2.93	40.47	19.91	24.79	5.99	2.63	4.3	2.02
MmugDNA.29375.1.S1_at	LOC711490: similar to CG3520-PA	gDNA.g8923357	711490	MmugDNA.29375.1	201.78	201.84	116.1	630.11	483.84	399.05	2.9	2.01	102.08	170.07	172.29	630.11	483.84	399.05	3.49	2.03	3.195	2.02
MmugDNA.30344.1.S1_x_at	SLC11A1: solute carrier family 11 (proton-coupled divalent metal ion transporters), member 1	gDNA.Hs2.182611.2.S1	701025	MmugDNA.30344.1	5.8	1	1.25	33.56	25.86	4.68	8.92	1.7	3.64	1	1	33.56	25.86	4.68	10.91	2.34	9.915	2.02
MmugDNA.3220.1.S1_at	LOC708933: hypothetical protein LOC708933	gDNA.Hs.78277.1.A2	708933	MmugDNA.3220.1	34.33	22.43	20.55	105.23	51.88	115.24	3.54	2.11	29.72	20.63	23.75	105.23	51.88	115.24	3.84	1.93	3.69	2.02
MmugDNA.33909.1.S1_at	SULT1E1: sulfotransferase, estrogen-preferring	gDNA.g4885616	708519	MmugDNA.33909.1	3.13	4.29	8.5	42.67	39.16	14.33	5.62	2.13	3.46	3.39	7.83	42.67	39.16	14.33	6.25	1.9	5.935	2.015
MmugDNA.734.1.S1_x_at	MmugDNA.734.1	gDNA.Hs.303001.0.S1		MmugDNA.734.1	788.38	822.94	755.46	3577.97	2044.39	1823.99	3.15	1.96	629.68	888.05	561.97	3577.97	2044.39	1823.99	3.67	2.07	3.41	2.015
MmugDNA.20868.1.S1_at	MmugDNA.20868.1	gDNA.Hs2.420200.1.S1		MmugDNA.20868.1	16.55	38.79	5.5	267.38	20.29	167.26	9.88	1.59	16.79	11.51	14.17	267.38	20.29	167.26	10.46	2.44	10.17	2.015
MmugDNA.32548.1.S1_at	LOC696548: similar to otogelin	gDNA.Hs2.171041.1.S1	696548	MmugDNA.32548.1	9.41	9.26	12.1	44.11	72.68	18.24	4.24	1.62	8.8	7.92	3.52	44.11	72.68	18.24	6.37	2.41	5.305	2.015
MmugDNA.16299.1.S1_at	LOC714218: similar to acetyl-Coenzyme A carboxylase alpha isoform 1	gDNA.Hs.7232.1.S1	714218	MmugDNA.16299.1	132.81	156.08	45.08	402.11	159.85	303.17	2.68	1.34	52.42	61.5	37.54	402.11	159.85	303.17	5.9	2.68	4.29	2.01
MmugDNA.12304.1.S1_at	MmugDNA.12304.1	gDNA.Hs.135230.0.A1		MmugDNA.12304.1	48.04	22.3	24.7	84.57	102.47	88.35	2.77	1.75	39.36	12.8	11.36	84.57	102.47	88.35	4.86	2.27	3.815	2.01
MmugDNA.16733.1.S1_at	BFSP2: similar to Phakinin (Beaded filament structural protein 2) (Lens fiber cell beaded filament protein CP 49) (CP49) (49 kDa cytoskeletal protein) (CP 47) (CP47) (Lens intermediate filament-like light) (LIFL-L)	gDNA.g4502994	717551	MmugDNA.16733.1	15.57	17.02	25.22	83.22	118.28	34.75	4.17	1.47	12.76	13.65	5.57	83.22	118.28	34.75	7.14	2.54	5.655	2.005
MmugDNA.15578.1.S1_at	MmugDNA.15578.1	gDNA.Hs.149917.0.S1		MmugDNA.15578.1	6.75	5.77	3.18	16.38	24.29	10.33	3.14	1.45	2.75	3.06	2.22	16.38	24.29	10.33	6.26	2.56	4.7	2.005
MmugDNA.23385.1.S1_at	LOC709463: similar to tetraspan 2	gDNA.Hs.234863.0.S1	709463	MmugDNA.23385.1	6.7	2.8	5.69	40.56	32.35	11.55	4.84	1.67	1.42	6.41	5.76	40.56	32.35	11.55	6.38	2.34	5.61	2.005
MmugDNA.21787.1.S1_at	MmugDNA.21787.1	gDNA.Hs.31917.0.A1		MmugDNA.21787.1	1.39	3.83	1	12.57	13.75	4.53	6.02	2.03	1.24	3.72	1.9	12.57	13.75	4.53	4.94	1.97	5.48	2
MmugDNA.16697.1.S1_at	LOC708047: hypothetical protein LOC708047	gDNA.Hs.135941.0.A1	708047	MmugDNA.16697.1	679.3	851.24	646.74	1760.62	876.99	2669.27	2.42	1.22	289.18	357.58	257.73	1760.62	876.99	2669.27	5.94	2.78	4.18	2
MmuSTS.2418.1.S1_at	MmuSTS.2418.1	52627025		MmuSTS.2418.1	62.5	41.97	32.42	222.74	247.75	116.5	4.45	2.19	65.14	49.39	43.41	222.74	247.75	116.5	3.71	1.81	4.08	2
MmuSTS.1961.1.S1_at	LOC700122: similar to forkhead box I1 isoform a	49533193	700122	MmuSTS.1961.1	10.2	22.54	7.12	48.9	47.69	26.31	3.16	1.5	9.73	8.92	6.6	48.9	47.69	26.31	5.02	2.5	4.09	2
MmunewRS.424.1.S1_s_at	LOC704423: similar to DNA-damage inducible protein 2	51459217	704423	MmunewRS.424.1	4.78	3.39	7.83	13.98	20.91	20.27	3.57	1.61	5.54	2.82	4.15	13.98	20.91	20.27	4.71	2.39	4.14	2
MmugDNA.12641.1.S1_at	MmugDNA.12641.1	gDNA.Hs.26330.0.A1		MmugDNA.12641.1	9.01	9.04	8.39	16.86	29.72	14.34	2.29	1.25	3.61	4.61	1.19	16.86	29.72	14.34	7.56	2.75	4.925	2
MmugDNA.20182.1.S1_at	LOC697968: similar to iroquois homeobox protein 5	gDNA.g1899219	697968	MmugDNA.20182.1	289.14	287.96	192.16	1002.33	737.15	585.84	3.05	2.02	229.48	306.74	238.7	1002.33	737.15	585.84	3.03	1.98	3.04	2
MmugDNA.30797.1.S1_at	ACMSD: aminocarboxymuconate semialdehyde decarboxylase	gDNA.Hs.13197.0.A1	708917	MmugDNA.30797.1	4.68	2.43	6.05	23.98	3.9	23.79	4.07	1.37	2.04	1.59	1.63	23.98	3.9	23.79	9.77	2.63	6.92	2
MmugDNA.15247.1.S1_at	MmugDNA.15247.1	gDNA.Hs.287726.0.S1		MmugDNA.15247.1	1.49	1.27	4.88	40.06	2.14	22.86	10.58	1.31	1.45	1	1.07	40.06	2.14	22.86	19.06	2.68	14.82	1.995
MmugDNA.40236.1.S1_at	MmugDNA.40236.1	gDNA.g5454175		MmugDNA.40236.1	54.56	55.98	13.5	226.78	234.12	818.03	10.76	2.25	69.94	43.4	51.23	226.78	234.12	818.03	7.86	1.73	9.31	1.99
MmugDNA.35738.1.S1_at	LOC706247: similar to ZK546.17	gDNA.g13543966	706247	MmugDNA.35738.1	212.17	161.88	80.68	429.74	242.05	316.92	2.31	1.32	56.36	53.84	109.18	429.74	242.05	316.92	4.75	2.66	3.53	1.99
MmugDNA.20048.1.S1_at	MmugDNA.20048.1	gDNA.Hs.2076.1.S1		MmugDNA.20048.1	4.63	13.38	4.11	51.65	22.12	35.33	5.42	2.19	10.34	8.61	13.3	51.65	22.12	35.33	3.34	1.79	4.38	1.99
MmugDNA.42323.1.S1_at	LOC720296: similar to TCF3 (E2A) fusion partner (in childhood Leukemia)	gDNA.g7019370	720296	MmugDNA.42323.1	113.15	81.7	50.38	553.34	172.15	1310.18	8.61	1.58	71.8	39.45	53.1	553.34	172.15	1310.18	12.87	2.4	10.74	1.99
MmugDNA.19561.1.S1_at	MmugDNA.19561.1	gDNA.Hs2.407160.1.S1		MmugDNA.19561.1	5.19	3.22	2.08	25.15	12.41	18.4	5.51	2.42	9.27	1.71	4.99	25.15	12.41	18.4	3.36	1.55	4.435	1.985
MmugDNA.13386.1.S1_at	LOC699540: similar to ubiquitin specific protease 31	gDNA.Hs.16953.0.S2	699540	MmugDNA.13386.1	48.58	51.54	47.5	172.94	118.01	58.68	2.35	1.21	18.59	10.34	19.72	172.94	118.01	58.68	7.72	2.75	5.035	1.98
MmuSTS.340.1.S1_at	LOC718812: hypothetical protein LOC718812	51853885	718812	MmuSTS.340.1	982.87	983.02	1037.35	4891.96	2748.92	6126.76	4.57	2.58	1699.63	1306.14	2770.24	4891.96	2748.92	6126.76	2.41	1.38	3.49	1.98
MmugDNA.42033.1.S1_at	MmugDNA.42033.1	gDNA.Hs.158958.0.A1		MmugDNA.42033.1	22.81	41.98	26.89	168.95	174.79	44.24	4.32	1.81	34.82	19.01	19.14	168.95	174.79	44.24	5.78	2.15	5.05	1.98
MmuSTS.3360.1.S1_at	MmuSTS.3360.1	47776458		MmuSTS.3360.1	18.14	13.94	1.13	36.68	29.23	38.47	2.82	1.47	7.31	1	12.63	36.68	29.23	38.47	5.19	2.49	4.005	1.98
MmuSTS.3532.1.S1_at	LOC702350: similar to CD53 antigen	60543158	702350	MmuSTS.3532.1	13.32	7.16	6.01	26.02	22	57.26	4.1	1.6	4.42	4.39	5.93	26.02	22	57.26	7.39	2.36	5.745	1.98
MmugDNA.15508.1.S1_at	MmugDNA.15508.1	gDNA.Hs2.166817.1.S1		MmugDNA.15508.1	1	2.72	1.78	3.16	12.46	12.5	5.5	2.1	1	2.25	1.48	3.16	12.46	12.5	7.04	1.86	6.27	1.98
MmugDNA.4210.1.S1_at	MmugDNA.4210.1	gDNA.Hs2.119383.2.S1		MmugDNA.4210.1	15.59	11.94	12.25	28.35	21.9	30.96	2.15	1.4	8.01	6.84	4.38	28.35	21.9	30.96	4.2	2.55	3.175	1.975
MmuSTS.2383.1.S1_at	LOC716239 /// LOC717296: similar to Pre-B-cell leukemia transcription factor 2 (Homeobox protein PBX2) (Protein G17) /// similar to advanced glycosylation end product-specific receptor isoform 1 precursor	52627009	716239 /// 717296	MmuSTS.2383.1	33.06	80.82	25.6	190.81	133.96	194.62	3.63	1.88	44.89	59.17	52.69	190.81	133.96	194.62	3.3	2.07	3.465	1.975
MmugDNA.34046.1.S1_at	MYBBP1A: MYB binding protein 1a	gDNA.Hs.22824.2.S1	708817	MmugDNA.34046.1	149.31	188.46	156.23	409.64	333.01	190.43	1.89	1.2	70.08	56.32	60.89	409.64	333.01	190.43	5.01	2.75	3.45	1.975
MmugDNA.2224.1.S1_at	MmugDNA.2224.1	gDNA.Hs.122115.1.A1		MmugDNA.2224.1	4.88	7.29	4.73	66.28	5.83	57.67	8.27	2.27	7.74	8.72	6.31	66.28	5.83	57.67	5.74	1.68	7.005	1.975
MmunewRS.330.1.S1_at	MmunewRS.330.1	27436934		MmunewRS.330.1	1	4.65	2.77	7.27	20.4	9.52	4.29	1.28	1	1.15	2.37	7.27	20.4	9.52	9.75	2.67	7.02	1.975
MmuSTS.3938.1.S1_at	LOC712697: similar to COP9 constitutive photomorphogenic homolog subunit 7B	47776507	712697	MmuSTS.3938.1	446.38	441.58	337.71	841.38	744.76	735.84	1.93	1.56	208.42	279.15	253	841.38	744.76	735.84	3.2	2.38	2.565	1.97
MmugDNA.13141.1.S1_x_at	MmugDNA.13141.1	gDNA.Hs.201626.0.S1		MmugDNA.13141.1	6.65	6.82	1	9.86	23.63	23.63	4.06	1.88	1.49	7.06	1.44	9.86	23.63	23.63	5.65	2.06	4.855	1.97
MmugDNA.27390.1.S1_at	MmugDNA.27390.1	gDNA.Hs.133350.0.A1		MmugDNA.27390.1	16.28	23.61	6.39	30.48	62.38	141.84	5.02	1.33	8.1	5.27	10.61	30.48	62.38	141.84	9.85	2.61	7.435	1.97
MmugDNA.18220.1.S1_at	MmugDNA.18220.1	gDNA.Hs.287511.0.S1		MmugDNA.18220.1	3.64	21.69	3.42	34.5	39.66	30.96	3.75	1.59	7.05	6.21	3.01	34.5	39.66	30.96	6.52	2.35	5.135	1.97
MmugDNA.23401.1.S1_at	MmugDNA.23401.1	gDNA.Hs2.317177.1.S1		MmugDNA.23401.1	60.17	60.91	81.09	127.58	119.17	183.44	2.15	1.38	35.54	29.68	35.53	127.58	119.17	183.44	4.27	2.55	3.21	1.965
MmugDNA.30701.1.S1_at	FGFR2: fibroblast growth factor receptor 2	gDNA.Hs.168268.0.S1	715949	MmugDNA.30701.1	7.17	7.49	8.93	40.58	94.63	17.27	6.64	1.59	4.22	7.82	3.04	40.58	94.63	17.27	10.45	2.34	8.545	1.965
MmugDNA.18970.1.S1_at	MmugDNA.18970.1	gDNA.g13775165		MmugDNA.18970.1	3.26	5.37	2.1	15.51	15.52	16	4.21	2.33	10.09	3.15	3.19	15.51	15.52	16	2.93	1.6	3.57	1.965
MmugDNA.42832.1.S1_at	MmugDNA.42832.1	gDNA.Hs.115065.0.A1		MmugDNA.42832.1	16.2	21.69	25.69	78.96	74.68	97.29	4.23	2.64	58.14	30.43	42.57	78.96	74.68	97.29	2.03	1.28	3.13	1.96
MmugDNA.39107.1.S1_at	MmugDNA.39107.1	gDNA.Hs.83623.2.S4		MmugDNA.39107.1	6.22	1.79	3.69	13.81	7.43	26.66	4.62	1.39	2.03	1.76	1.32	13.81	7.43	26.66	9.79	2.53	7.205	1.96
MmugDNA.6087.1.S1_at	MmugDNA.6087.1	gDNA.Hs.306738.0.S1		MmugDNA.6087.1	1.88	1	2.29	6.59	6.94	13.38	6.15	1.71	1.15	1	1.06	6.59	6.94	13.38	8.68	2.21	7.415	1.96
MmugDNA.18532.1.S1_at	MmugDNA.18532.1	gDNA.Hs.109445.1.S1		MmugDNA.18532.1	547.22	466.6	425.95	1114.93	683.11	1002.53	1.93	1.41	237.15	340.97	159.54	1114.93	683.11	1002.53	3.86	2.51	2.895	1.96
MmugDNA.17160.1.S1_at	LOC709141: similar to LysM, putative peptidoglycan-binding, domain containing 4	gDNA.Hs.283107.0.A1	709141	MmugDNA.17160.1	62.24	90.31	78.74	498.48	149.46	674.45	5.84	2.36	140.2	119.46	99.45	498.48	149.46	674.45	3.7	1.55	4.77	1.955
MmugDNA.34179.1.S1_at	MmugDNA.34179.1	gDNA.g8923978		MmugDNA.34179.1	10.05	2.88	1.7	26.88	8.73	27.95	4.65	1.54	3.68	2.22	3.29	26.88	8.73	27.95	6.75	2.37	5.7	1.955
MmugDNA.42459.1.S1_at	NUBP1: nucleotide binding protein 1 (MinD homolog, E. coli)	gDNA.g4505336	710499	MmugDNA.42459.1	439.04	300.87	143.79	824.98	617.51	860.01	2.56	1.63	182.24	113.38	150.64	824.98	617.51	860.01	5.26	2.28	3.91	1.955
MmugDNA.1343.1.S1_at	MmugDNA.1343.1	gDNA.Hs2.143835.1.A1		MmugDNA.1343.1	1.56	21.09	2.53	54.46	106.27	23.68	8.13	1.89	11.64	15.13	1	54.46	106.27	23.68	6.73	2.01	7.43	1.95
Mmu.8323.1.S1_at	GATM: glycine amidinotransferase (L-arginine:glycine amidinotransferase)	BQ807565	713306	Mmu.8323.1	14.8	2.06	7.83	36.62	370.69	141.31	28.35	1.73	4.84	2.4	12.85	36.62	370.69	141.31	26.55	2.17	27.45	1.95
MmugDNA.27501.1.S1_at	MmugDNA.27501.1	gDNA.Hs.151586.0.A1		MmugDNA.27501.1	4.96	3.22	5.97	14.82	13.08	16.56	3.18	1.87	2.85	2.6	5.51	14.82	13.08	16.56	4.06	2.02	3.62	1.945
MmugDNA.32554.1.S1_at	LOC698736: similar to glutamate receptor, metabotropic 1	gDNA.g1477389	698736	MmugDNA.32554.1	16.12	5.62	9.8	37.21	39.74	29.48	3.44	1.9	13.85	3.9	9.64	37.21	39.74	29.48	4.47	1.99	3.955	1.945
MmugDNA.3137.1.S1_at	LOC700695: similar to protein phosphatase 1G	gDNA.g4505998	700695	MmugDNA.3137.1	992.81	551.92	494.32	2724.98	1100.09	2254.45	3.03	1.66	531.7	374.84	664.95	2724.98	1100.09	2254.45	3.93	2.23	3.48	1.945
MmugDNA.5851.1.S1_s_at	LOC710591: similar to Homeobox protein Nkx-3.1	gDNA.g11692272	710591	MmugDNA.5851.1	18.08	17.12	6.88	56.17	25.1	35.48	3.3	1.26	4.04	8.27	8.36	56.17	25.1	35.48	5.94	2.62	4.62	1.94
MmugDNA.7710.1.S1_at	MmugDNA.7710.1	gDNA.Hs2.385789.1.S1		MmugDNA.7710.1	31.05	4.59	9.26	39.02	47.07	36.71	2.59	1.28	9.06	8.14	6.84	39.02	47.07	36.71	4.83	2.6	3.71	1.94
MmugDNA.17504.1.S1_at	LOC715211: similar to cytochrome b5 reductase 1 (B5R.1)	gDNA.Hs.268591.0.A1	715211	MmugDNA.17504.1	29.68	11.09	40.52	109.03	94.23	40.41	3.07	1.38	17.08	14.83	15.23	109.03	94.23	40.41	5.08	2.5	4.075	1.94
MmugDNA.34058.1.S1_at	LOC716492: similar to bromodomain containing 8 isoform 2	gDNA.g5730052	716492	MmugDNA.34058.1	399.75	267.38	201	2273.12	489.26	2903.46	6.74	2.33	589.51	334.08	399.83	2273.12	489.26	2903.46	4.36	1.55	5.55	1.94
MmugDNA.7853.1.S1_at	LOC713363: hypothetical protein LOC713363	gDNA.Hs.122713.0.A1	713363	MmugDNA.7853.1	11.26	3.26	13.84	17.28	30.45	35.58	3.18	1.39	4.34	7.12	2.69	17.28	30.45	35.58	5.99	2.49	4.585	1.94
MmugDNA.34115.1.S1_at	MmugDNA.34115.1	gDNA.Hs.16773.2.S1		MmugDNA.34115.1	4.72	7.93	8.46	35.71	30.62	19.56	3.98	1.76	7.72	4.95	7.23	35.71	30.62	19.56	4.25	2.12	4.115	1.94
MmugDNA.29722.1.S1_at	MmugDNA.29722.1	gDNA.g4758711		MmugDNA.29722.1	3.11	3.13	15.8	24.59	20.56	27.54	3.6	1.56	4.45	4.97	9.07	24.59	20.56	27.54	4.1	2.32	3.85	1.94
MmugDNA.16138.1.S1_at	LOC705346: similar to zinc finger protein 12 (KOX 3)	gDNA.g7706464	705346	MmugDNA.16138.1	149.75	131.57	159.83	650.55	472.36	383.26	3.34	2.36	270.98	186.54	171.1	650.55	472.36	383.26	2.46	1.52	2.9	1.94
MmugDNA.4208.1.S1_at	MmugDNA.4208.1	gDNA.g4507310		MmugDNA.4208.1	157.02	118.67	132.51	417.27	282.97	229.45	2.26	1.49	76.58	100.84	78.49	417.27	282.97	229.45	3.66	2.38	2.96	1.935
MmugDNA.4089.1.S1_at	LOC706555: similar to ubiquitin specific protease 11	gDNA.g12653164	706555	MmugDNA.4089.1	338.44	358.73	394.1	882.31	658.29	552.53	1.93	1.45	157.95	200.26	189.89	882.31	658.29	552.53	3.88	2.42	2.905	1.935
MmugDNA.8136.1.S1_at	MmugDNA.8136.1	gDNA.g8924080		MmugDNA.8136.1	69.34	64.35	124.2	310.3	264.35	146.92	2.71	1.47	45.28	64.77	56.39	310.3	264.35	146.92	4.27	2.4	3.49	1.935
MmugDNA.8377.1.S1_at	LOC704177: hypothetical protein LOC704177	gDNA.Hs2.320051.1.S1	704177	MmugDNA.8377.1	2.41	9.46	11.46	31.6	12.56	29.37	3.22	1.39	1.54	7.2	2.3	31.6	12.56	29.37	7.96	2.48	5.59	1.935
MmugDNA.30407.1.S1_s_at	LOC704305: similar to Ica69-related protein	gDNA.g12654340	704305	MmugDNA.30407.1	9.37	1.72	6.66	27.01	73.96	15.55	7.45	1.3	3.25	1.59	4.48	27.01	73.96	15.55	11.82	2.57	9.635	1.935
MmugDNA.14305.1.S1_at	MmugDNA.14305.1	gDNA.Hs2.382056.1.A1		MmugDNA.14305.1	3.72	2.7	1.1	18.64	12.12	12.97	6.76	2.37	6.62	4.73	3.89	18.64	12.12	12.97	2.84	1.49	4.8	1.93
MmugDNA.8814.1.S1_at	LOC696915: similar to TBC1 domain family, member 4	gDNA.g7662197	696915	MmugDNA.8814.1	1.11	18.24	1.8	26.92	36.9	26.77	4.23	1.7	12.11	3.21	6.42	26.92	36.9	26.77	4.29	2.16	4.26	1.93
MmugDNA.40281.1.S1_at	MmugDNA.40281.1	gDNA.Hs.65805.0.A1		MmugDNA.40281.1	1	1	3.96	19.5	7	10.1	5.88	2.24	3.45	3.25	3.29	19.5	7	10.1	3.59	1.62	4.735	1.93
MmuSTS.1030.1.S1_at	NR2F1: nuclear receptor subfamily 2, group F, member 1	51853956	700777	MmuSTS.1030.1	180.02	179.23	233.94	975.44	425.51	1421.73	4.81	2.15	329.37	193.72	248.46	975.44	425.51	1421.73	3.74	1.71	4.275	1.93
MmugDNA.18070.1.S1_s_at	KLF9: similar to Krueppel-like factor 9 (Transcription factor BTEB1) (Basic transcription element-binding protein 1) (BTE-binding protein 1) (GC box-binding protein 1)	gDNA.g4557374	700585	MmugDNA.18070.1	240.38	254.82	201.32	762.38	460.02	997.96	3.16	2.01	229.01	335.27	74.79	762.38	460.02	997.96	3.52	1.84	3.34	1.925
MmugDNA.6454.1.S1_x_at	MmugDNA.6454.1	gDNA.Hs2.167497.2.S1		MmugDNA.6454.1	16.42	2.74	3.56	31.52	23.22	55.29	6.21	2.08	10.52	2.79	16.52	31.52	23.22	55.29	4.24	1.77	5.225	1.925
MmugDNA.1964.1.S1_s_at	LOC706874: similar to zinc finger protein 471	gDNA.Hs.14794.2.S1	706874	MmugDNA.1964.1	1.73	49.03	19.54	68.2	123.3	174.25	5.19	1.54	26.44	19.35	10.76	68.2	123.3	174.25	6.64	2.31	5.915	1.925
MmugDNA.24335.1.S1_at	TCEB3: elongin A	gDNA.Hs.155202.0.S1	710467	MmugDNA.24335.1	84.26	62.04	46.56	760.88	230.01	1532.18	13.26	2.59	145.83	92.5	175.64	760.88	230.01	1532.18	5.95	1.25	9.605	1.92
MmuSTS.1584.1.S1_at	JMJD2A: jumonji domain containing 2A	55774005	701272	MmuSTS.1584.1	180.35	180.7	169.68	598.67	348.02	387.72	2.5	1.72	133.87	140.92	111.08	598.67	348.02	387.72	3.53	2.12	3.015	1.92
MmugDNA.23800.1.S1_at	MmugDNA.23800.1	gDNA.Hs.306688.0.S1		MmugDNA.23800.1	5.24	5.4	4.12	21.8	9.65	20.6	3.81	1.57	1.31	2.12	7.03	21.8	9.65	20.6	6.3	2.26	5.055	1.915
MmugDNA.12135.1.S1_at	LOC706188: similar to zinc finger protein 192	gDNA.Hs.23272.0.A1	706188	MmugDNA.12135.1	56.06	42.39	2.13	146.23	219.04	541.09	10.36	2.6	91.71	65.08	63.15	146.23	219.04	541.09	4.2	1.22	7.28	1.91
MmugDNA.10135.1.S1_at	LOC697993: similar to poly (ADP-ribose) polymerase family, member 16	gDNA.Hs.8694.1.A1	697993	MmugDNA.10135.1	25.96	21.53	6.44	91.41	195.64	212.02	9.32	2.38	32.76	24	32.12	91.41	195.64	212.02	5.31	1.44	7.315	1.91
MmugDNA.29253.1.S1_at	MmugDNA.29253.1	gDNA.Hs.288532.0.A1		MmugDNA.29253.1	14.21	4.05	1	39.15	17.02	30.47	4.68	1.89	9.55	9.87	3.74	39.15	17.02	30.47	3.98	1.93	4.33	1.91
MmugDNA.25552.1.S1_at	MmugDNA.25552.1	gDNA.g4758175		MmugDNA.25552.1	3.69	2.86	6.42	18.41	10.85	14.02	3.67	1.47	3.11	3.32	1.96	18.41	10.85	14.02	5.57	2.34	4.62	1.905
MmugDNA.41375.1.S1_at	MmugDNA.41375.1	gDNA.Hs.112881.0.S1		MmugDNA.41375.1	13.39	6.17	9.41	43.41	43.07	17.27	3.75	1.73	8.13	6.47	5.48	43.41	43.07	17.27	5.08	2.08	4.415	1.905
MmunewRS.19.1.S1_at	LOC700460: similar to Baculoviral IAP repeat-containing protein 4 (Inhibitor of apoptosis protein 3) (X-linked inhibitor of apoptosis protein) (X-linked IAP) (IAP-like protein) (HILP)	44680138	700460	MmunewRS.19.1	2.18	8.51	8.7	29.33	39.51	9.45	4.15	1.36	2.14	3.4	4.7	29.33	39.51	9.45	7.2	2.44	5.675	1.9
MmugDNA.6709.1.S1_at	LOC710594: similar to leucine rich repeat containing 20 isoform 2	gDNA.g8922643	710594	MmugDNA.6709.1	82.45	91.81	30.38	130.03	181.17	241.24	2.64	1.37	37.31	49.31	40.03	130.03	181.17	241.24	4.32	2.43	3.48	1.9
MmuSTS.4389.1.S1_at	LOC705846: similar to organic anion transporter polypeptide-related protein 4	49533527	705846	MmuSTS.4389.1	4.87	1.23	6.8	22.48	4.39	19.09	3.66	1.22	2.49	1.16	1.11	22.48	4.39	19.09	10.94	2.57	7.3	1.895
MmuSTS.3111.1.S1_at	LOC696302: similar to mannose 6 phosphate receptor binding protein 1	60301303	696302	MmuSTS.3111.1	174.61	224.76	167.76	600.22	565.57	683.66	3.28	2.57	352.22	311.17	420.85	600.22	565.57	683.66	1.73	1.22	2.505	1.895
MmugDNA.37242.1.S1_at	LOC708524: similar to serine/threonine kinase 32A	gDNA.Hs.43546.0.A1	708524	MmugDNA.37242.1	2.1	1.64	8.19	33.69	22.53	15.39	5.97	1.74	6.55	1.06	3.18	33.69	22.53	15.39	7.44	2.05	6.705	1.895
MmugDNA.40547.1.S1_at	MmugDNA.40547.1	gDNA.Hs.306670.0.S1		MmugDNA.40547.1	29.94	6.84	8.65	61.19	36.87	54.22	3.39	1.58	12.81	17.07	7.3	61.19	36.87	54.22	4.07	2.21	3.73	1.895
MmuSTS.3203.1.S1_at	LOC705118: similar to ring finger protein 19	47777070	705118	MmuSTS.3203.1	457.95	468.39	453.06	1036.08	853.85	964.98	2.06	1.62	276.23	302.44	210.57	1036.08	853.85	964.98	3.68	2.17	2.87	1.895
MmugDNA.7092.1.S1_at	MmugDNA.7092.1	gDNA.Hs.131992.0.A1		MmugDNA.7092.1	19.69	20.57	16.05	45.16	37.53	28.7	1.89	1.28	11.09	8.63	9.74	45.16	37.53	28.7	3.78	2.51	2.835	1.895
MmugDNA.36661.1.S1_at	MmugDNA.36661.1	gDNA.Hs.203594.0.S1		MmugDNA.36661.1	10.08	3.04	6.58	60.58	29.51	56.7	7.55	1.6	5.79	6.03	2.63	60.58	29.51	56.7	10.14	2.19	8.845	1.895
MmugDNA.29591.1.S1_s_at	LOC703872 /// LOC704103 /// LOC704318: similar to keratin associated protein 4-12	gDNA.Hs.307015.0.S1	703872 /// 704103 /// 704318	MmugDNA.29591.1	22.98	13.8	24.55	48.56	62.52	28.97	2.25	1.2	13.36	8.49	3.73	48.56	62.52	28.97	5.3	2.58	3.775	1.89
MmugDNA.43455.1.S1_at	MmugDNA.43455.1	gDNA.Hs.311880.0.A1		MmugDNA.43455.1	9.36	4.64	4.95	28.13	10.06	20.91	3.24	1.55	5.3	4.38	1.95	28.13	10.06	20.91	5.62	2.22	4.43	1.885
MmugDNA.7720.1.S1_at	LOC700934: similar to 5-3 exoribonuclease 2	gDNA.g12053188	700934	MmugDNA.7720.1	516.19	509.53	496.03	1222.25	823.34	875.14	1.91	1.43	286.58	250.74	256.41	1222.25	823.34	875.14	3.7	2.34	2.805	1.885
MmugDNA.6513.1.S1_at	SMAD3: mothers against decapentaplegic homolog 3	gDNA.g1673576	711355	MmugDNA.6513.1	247.51	162.07	203.6	420.71	329.33	534.63	2.15	1.49	105.24	91.24	55.82	420.71	329.33	534.63	5.45	2.28	3.8	1.885
MmugDNA.8357.1.S1_s_at	LOC718976: similar to mitogen-activated protein kinase 14 isoform 2	gDNA.g7109716	718976	MmugDNA.8357.1	365.88	241.3	132.13	819.66	312	1249.92	3.22	1.3	158.57	93.09	154.81	819.66	312	1249.92	6.06	2.46	4.64	1.88
MmugDNA.1021.1.S1_at	MmugDNA.1021.1	gDNA.Hs.306795.0.S1		MmugDNA.1021.1	13.37	19.74	4.49	27.41	22.36	32.86	2.23	1.23	7.71	5.48	6.07	27.41	22.36	32.86	4.67	2.53	3.45	1.88
MmuSTS.2086.1.S1_at	LOC718836: similar to Ras-interacting protein 1	62000330	718836	MmuSTS.2086.1	16.32	25.56	20.76	79.34	45.95	64.77	2.9	1.52	21.12	12.66	12.95	79.34	45.95	64.77	3.93	2.24	3.415	1.88
MmugDNA.42037.1.S1_at	LOC704884: similar to 312 CG9166-PA	gDNA.Hs.87385.1.S1	704884	MmugDNA.42037.1	10.07	1.56	5.12	30.01	31.31	118.29	11.15	1.9	9.8	1.76	6.44	30.01	31.31	118.29	11.48	1.86	11.315	1.88
MmugDNA.17064.1.S1_at	MmugDNA.17064.1	gDNA.Hs.187937.0.A1		MmugDNA.17064.1	1.02	1.5	1.08	12.64	17.95	19.3	13.34	1.69	1	1.29	2.22	12.64	17.95	19.3	10.77	2.07	12.055	1.88
MmugDNA.32750.1.S1_at	MmugDNA.32750.1	gDNA.Hs2.432661.1.S1		MmugDNA.32750.1	1.25	14.37	12.73	19.72	59.3	35.87	4.26	1.55	10.43	4.41	8.29	19.72	59.3	35.87	5.12	2.2	4.69	1.875
MmuSTS.4486.1.S1_at	LOC696412: similar to SRY (sex determining region Y)-box 3	49533545	696412	MmuSTS.4486.1	17.35	48.65	33.13	379.13	92.73	232.16	6.94	1.84	38.83	33.31	27.23	379.13	92.73	232.16	6.98	1.91	6.96	1.875
MmugDNA.2651.1.S1_at	LOC698116: hypothetical protein LOC698116	gDNA.Hs.22529.0.A1	698116	MmugDNA.2651.1	11.69	6.57	12.88	70.05	52.39	32.89	4.77	2.29	12.71	20.72	10.63	70.05	52.39	32.89	3.73	1.46	4.25	1.875
MmuSTS.4749.1.S1_at	USP24: ubiquitin specific protease 24	60301524	717178	MmuSTS.4749.1	136.88	113.8	174.84	335.2	509.88	409.67	2.95	2.11	174.24	136.19	166.13	335.2	509.88	409.67	2.69	1.63	2.82	1.87
MmugDNA.27255.1.S1_at	LOC704867: similar to NADH dehydrogenase (ubiquinone) 1 beta subcomplex, 6, 17kDa isoform 1	gDNA.Hs2.376564.1.S1	704867	MmugDNA.27255.1	19.32	14.14	25.02	75.96	20.45	65.94	2.8	1.26	3.52	5.57	14.4	75.96	20.45	65.94	6.48	2.48	4.64	1.87
MmugDNA.15099.1.S1_at	LOC717429: similar to ankyrin repeat and BTB (POZ) domain containing 2	gDNA.Hs.221018.0.S1	717429	MmugDNA.15099.1	1	8.54	2.09	34.63	45.54	26.66	9.58	1.36	1.79	11.39	1.72	34.63	45.54	26.66	7.37	2.38	8.475	1.87
MmugDNA.4808.1.S1_at	MmugDNA.4808.1	gDNA.Hs2.383211.1.S1		MmugDNA.4808.1	4.05	1.7	2.19	16.44	15.6	7.63	5.53	1.9	2.02	1.28	5.69	16.44	15.6	7.63	4.55	1.84	5.04	1.87
MmuSTS.2194.1.S1_at	MmuSTS.2194.1	60301148		MmuSTS.2194.1	11.81	4.62	3.86	11.17	20.14	19.94	2.71	1.22	1.86	3.01	4.57	11.17	20.14	19.94	5.08	2.52	3.895	1.87
MmugDNA.16070.1.S1_at	MmugDNA.16070.1	gDNA.Hs.136252.0.A1		MmugDNA.16070.1	4.93	4.16	7.05	47.1	27.93	21.87	5.98	2.17	8.84	3.24	12.3	47.1	27.93	21.87	4.3	1.56	5.14	1.865
MmugDNA.29118.1.S1_at	KIF5B: kinesin family member 5B	gDNA.g4758647	696652	MmugDNA.29118.1	603.91	309.63	391.23	1279.09	935.49	1091.32	2.56	1.82	412.8	371.49	414.4	1279.09	935.49	1091.32	2.77	1.91	2.665	1.865
MmugDNA.36912.1.S1_at	LOC721138: similar to complement factor D preproprotein	gDNA.g4503308	721138	MmugDNA.36912.1	50.51	39.28	66.12	427.5	111.08	263.26	5.25	2.08	68.46	72.58	44.54	427.5	111.08	263.26	4.4	1.65	4.825	1.865
MmugDNA.22584.1.S1_at	MmugDNA.22584.1	gDNA.Hs.245854.0.A1		MmugDNA.22584.1	1.28	2.33	2.46	16.6	52.52	139.18	36.31	2.39	2.47	9.27	6.29	16.6	52.52	139.18	11.28	1.34	23.795	1.865
MmugDNA.21702.1.S1_at	LOC699837: similar to RAB14, member RAS oncogene family	gDNA.g7328165	699837	MmugDNA.21702.1	14.39	7.36	9.19	97.61	32.99	45.87	6.24	2.34	22.88	13.7	15.02	97.61	32.99	45.87	3.48	1.38	4.86	1.86
Mmu.3041.1.S1_at	Mmu.3041.1	CK232802		Mmu.3041.1	2.96	3.81	4.75	25.52	14.72	54.33	8.96	1.83	6.95	1.9	4.62	25.52	14.72	54.33	7.63	1.89	8.295	1.86
MmugDNA.19909.1.S1_at	TRIM7: tripartite motif-containing 7	gDNA.Hs.142805.0.A1	708324	MmugDNA.19909.1	107.54	89.39	43.96	237.11	251.78	92.46	2.46	1.22	32.79	45.48	40.13	237.11	251.78	92.46	4.92	2.5	3.69	1.86
MmugDNA.27670.1.S1_at	MmugDNA.27670.1	gDNA.Hs.163109.0.A1		MmugDNA.27670.1	3.43	5.26	8.89	20.32	30.37	24.94	4.25	2.26	13.52	13.42	11.11	20.32	30.37	24.94	2.02	1.46	3.135	1.86
MmugDNA.20089.1.S1_at	LOC700732: similar to synaptotagmin binding, cytoplasmic RNA interacting protein	gDNA.Hs.95549.0.A1	700732	MmugDNA.20089.1	2.41	2.27	10.74	22.43	23.21	14.24	4.08	1.76	5.21	3.65	5.55	22.43	23.21	14.24	4.34	1.96	4.21	1.86
MmugDNA.13738.1.S1_at	MmugDNA.13738.1	gDNA.Hs.306768.0.S1		MmugDNA.13738.1	1	1	1	1	6	1	1.86	1.86	1	1	1	1	6	1	1.86	1.86	1.86	1.86
MmugDNA.1546.1.S1_at	PEX6: peroxisomal biogenesis factor 6	gDNA.g4505728	697597	MmugDNA.1546.1	91.65	72.57	122.3	249.93	233.13	513.89	3.59	1.76	60.2	102.31	91.78	249.93	233.13	513.89	4.05	1.96	3.82	1.86
MmugDNA.41787.1.S1_at	MmugDNA.41787.1	gDNA.Hs2.372775.1.S1		MmugDNA.41787.1	422.67	437.02	430.68	988.37	661.82	711.17	1.83	1.4	232.09	302.3	201.3	988.37	661.82	711.17	3.22	2.31	2.525	1.855
MmugDNA.11815.1.S1_at	MmugDNA.11815.1	gDNA.Hs2.382783.1.S1		MmugDNA.11815.1	7.88	7.64	1	40.33	68.14	4.62	7.8	1.32	1	3.22	3.52	40.33	68.14	4.62	14.81	2.39	11.305	1.855
MmugDNA.521.1.S1_s_at	CISH: similar to Cytokine-inducible SH2-containing protein (CIS) (CIS-1) (Suppressor of cytokine signaling) (SOCS) (Protein G18)	gDNA.g9695283	701456	MmugDNA.521.1	56.08	30.07	50.19	145.39	128.66	64.04	2.46	1.38	28.11	27.29	16.34	145.39	128.66	64.04	4.78	2.32	3.62	1.85
MmugDNA.13283.1.S1_at	MmugDNA.13283.1	gDNA.Hs.302096.0.S1		MmugDNA.13283.1	72.64	43.18	40.4	517.07	46.92	514.16	7.17	1.92	47.08	56.61	64.5	517.07	46.92	514.16	6.47	1.78	6.82	1.85
MmuSTS.3456.1.S1_at	LOC698815: similar to activating transcription factor 7 interacting protein	51853622	698815	MmuSTS.3456.1	151.7	158.44	139.55	307.18	474.14	590.76	3.03	1.87	142.58	131.61	163.71	307.18	474.14	590.76	3.12	1.83	3.075	1.85
MmunewRS.920.1.S1_at	MmunewRS.920.1	41349679		MmunewRS.920.1	12.87	15.8	3.99	68.67	56.89	12.61	3.87	1.29	11.56	2.24	3.78	68.67	56.89	12.61	7.62	2.41	5.745	1.85
MmugDNA.1637.1.S1_at	MmugDNA.1637.1	gDNA.Hs.133552.0.A1		MmugDNA.1637.1	14.08	9.22	28.41	66.49	31.18	69.92	3.45	1.52	14.35	13.94	14.61	66.49	31.18	69.92	4	2.17	3.725	1.845
MmunewRS.400.1.S1_at	MAOB: amine oxidase (flavin-containing)	38202206	708468	MmunewRS.400.1	22.7	21.05	10.26	94.29	29.14	44.17	3.14	1.26	5.59	15.51	2.12	94.29	29.14	44.17	7.22	2.43	5.18	1.845
MmugDNA.32323.1.S1_at	MmugDNA.32323.1	gDNA.Hs.103142.0.A1		MmugDNA.32323.1	8.27	2.23	3.3	50.47	15.93	32.96	8.15	2.42	5.2	9.9	5.63	50.47	15.93	32.96	4.68	1.27	6.415	1.845
MmugDNA.27095.1.S1_at	MmugDNA.27095.1	gDNA.Hs.66803.0.S1		MmugDNA.27095.1	7.13	3.88	6.31	15.34	13.51	12.63	2.44	1.71	3.16	4.91	1.67	15.34	13.51	12.63	4.57	1.98	3.505	1.845
MmugDNA.19509.1.S1_at	MmugDNA.19509.1	gDNA.Hs.51649.0.S1		MmugDNA.19509.1	10.66	10.18	12.59	23.5	18.14	24.77	2.07	1.45	5.74	6.26	8.63	23.5	18.14	24.77	3.23	2.24	2.65	1.845
MmugDNA.39752.1.S1_at	MmugDNA.39752.1	gDNA.Hs.14480.0.A1		MmugDNA.39752.1	17.51	17.87	28.68	57.48	88.81	50.68	3.31	1.49	23.85	9.66	13.65	57.48	88.81	50.68	4.28	2.19	3.795	1.84
MmunewRS.333.1.S1_at	MmunewRS.333.1	51972273		MmunewRS.333.1	2.71	2.4	9.94	25.08	22.48	25.54	4.93	2.19	9.82	13.02	10.8	25.08	22.48	25.54	2.26	1.49	3.595	1.84
MmugDNA.5143.1.S1_at	WDR74: WD repeat domain 74	gDNA.g8922421	718460	MmugDNA.5143.1	1184.27	951.33	772.26	4401.58	1887.5	2617.12	3.06	1.74	895.15	946.61	808.37	4401.58	1887.5	2617.12	3.38	1.94	3.22	1.84
MmugDNA.35113.1.S1_at	MmugDNA.35113.1	gDNA.g13376614		MmugDNA.35113.1	7.38	10.03	8.14	26.59	28.29	62.75	4.79	1.76	12.78	4.16	3.79	26.59	28.29	62.75	6.37	1.92	5.58	1.84
MmugDNA.33232.1.S1_at	MmugDNA.33232.1	gDNA.Hs2.382347.1.A1		MmugDNA.33232.1	5.13	9.21	8.14	38.38	31.45	8.57	3.34	1.2	1.31	6.33	1.52	38.38	31.45	8.57	9.46	2.47	6.4	1.835
MmugDNA.30698.1.S1_at	MmugDNA.30698.1	gDNA.Hs2.311507.1.S1		MmugDNA.30698.1	1	2.33	2.63	5.76	9.11	4.43	3.52	1.53	1.03	1.89	1	5.76	9.11	4.43	5.39	2.14	4.455	1.835
MmugDNA.32765.1.S1_at	LOC694019: similar to ARP3 actin-related protein 3 homolog	gDNA.Hs.307114.0.S1	694019	MmugDNA.32765.1	1.58	8.3	1.92	31.27	47.59	10.14	7.36	2.01	8.06	2.19	2.2	31.27	47.59	10.14	6.99	1.65	7.175	1.83
MmugDNA.15955.1.S1_at	TAOK2: TAO kinase 2	gDNA.g7706400	707777	MmugDNA.15955.1	420.49	452.02	362.69	1060.95	750.75	534.56	1.91	1.26	194.5	250.82	169.17	1060.95	750.75	534.56	3.78	2.4	2.845	1.83
MmugDNA.42336.1.S1_s_at	LOC697105: similar to STIP1 homology and U-box containing protein 1	gDNA.Hs.25197.3.S1	697105	MmugDNA.42336.1	606.64	614.99	650.45	2096.17	1136.69	1394.11	2.44	1.66	415.05	268.32	505.52	2096.17	1136.69	1394.11	4.05	1.99	3.245	1.825
MmugDNA.39216.1.S1_at	RFP: ret finger protein	gDNA.Hs.142653.1.S2	706129	MmugDNA.39216.1	177.09	200.7	190.66	1001.99	385.68	512.07	3.32	1.66	147.83	116.5	104.22	1001.99	385.68	512.07	5.33	1.99	4.325	1.825
MmugDNA.28939.1.S1_at	MmugDNA.28939.1	gDNA.Hs.145411.0.A1		MmugDNA.28939.1	11.27	26.19	6.35	55.78	66.99	23.29	3.31	1.31	7.32	3.1	11.75	55.78	66.99	23.29	7.22	2.34	5.265	1.825
MmugDNA.21852.1.S1_at	LOC574306: KiSS-1	gDNA.g4504872	574306	MmugDNA.21852.1	12.75	5.46	6.36	42.18	14.62	25.25	3.14	1.38	9.1	2.15	3.81	42.18	14.62	25.25	5.92	2.26	4.53	1.82
MmugDNA.19629.1.S1_at	LOC720567: similar to pre-mRNA processing factor 31 homolog	gDNA.Hs.183438.0.A1	720567	MmugDNA.19629.1	195.54	256.4	187.33	641.82	467.73	280.19	2.16	1.26	96.42	84.4	119.13	641.82	467.73	280.19	4.59	2.38	3.375	1.82
MmugDNA.1252.1.S1_s_at	LOC704916 /// LOC705027: similar to BTB (POZ) domain containing 11 isoform 3 /// hypothetical protein LOC705027	gDNA.Hs.271272.0.S1	704916 /// 705027	MmugDNA.1252.1	9.77	3.7	14.53	41.4	48.97	20.87	3.92	1.91	18	3.27	6.14	41.4	48.97	20.87	4.56	1.73	4.24	1.82
MmugDNA.41072.1.S1_at	MmugDNA.41072.1	gDNA.Hs.287570.0.S1		MmugDNA.41072.1	1.98	10.45	51.7	336.18	103.54	274.39	11.67	1.95	28.14	29.46	22.88	336.18	103.54	274.39	8.49	1.67	10.08	1.81
Mmu.10692.1.S1_at	Mmu.10692.1	CN647773		Mmu.10692.1	434.82	410.01	506.22	1047.18	1535.11	751.67	2.48	1.58	342.24	303.36	244.03	1047.18	1535.11	751.67	3.73	2.04	3.105	1.81
MmugDNA.34116.1.S1_x_at	MmugDNA.34116.1	gDNA.g5730070		MmugDNA.34116.1	171.34	113.97	68.19	390.19	268.75	204.37	2.37	1.4	64.65	108.99	72.56	390.19	268.75	204.37	3.54	2.21	2.955	1.805
Mmu.4423.1.S1_at	LOC709083: similar to myeloid/lymphoid or mixed lineage-leukemia translocation to 10 homolog	CO645361	709083	Mmu.4423.1	134.8	120.13	37.52	529.62	350.55	291.74	4.01	2.24	189.1	175.5	171.01	529.62	350.55	291.74	2.18	1.37	3.095	1.805
MmugDNA.15587.1.S1_at	GNB3: guanine nucleotide-binding protein, beta-3 subunit	gDNA.g4504052	713913	MmugDNA.15587.1	28.59	27.54	19.86	137.14	51.86	70.92	3.53	1.53	15.94	20.76	19.58	137.14	51.86	70.92	4.62	2.08	4.075	1.805
MmugDNA.1557.1.S1_at	MmugDNA.1557.1	gDNA.Hs.149809.0.A1		MmugDNA.1557.1	3.55	4.64	10.3	21.96	15.68	23.98	3.67	1.53	2.67	7.18	3.81	21.96	15.68	23.98	4.73	2.07	4.2	1.8
MmugDNA.43031.1.S1_at	MmugDNA.43031.1	gDNA.g6730949		MmugDNA.43031.1	1.23	1	1.63	44.94	1.33	28.3	20.38	2.21	2.52	1.52	3.2	44.94	1.33	28.3	10.23	1.39	15.305	1.8
MmugDNA.13205.1.S1_at	MmugDNA.13205.1	gDNA.Hs.274276.0.S1		MmugDNA.13205.1	5.24	7.22	2.46	39.48	4.98	35.61	5.35	1.38	1.24	4.72	3.77	39.48	4.98	35.61	9.18	2.22	7.265	1.8
MmugDNA.38599.1.S1_at	MPDU1: similar to Mannose-P-dolichol utilization defect 1 protein (Suppressor of Lec15 and Lec35 glycosylation mutation homolog) (SL15)	gDNA.g12001955	715962	MmugDNA.38599.1	415.78	225.93	132.48	1381.12	977.69	760.34	4.45	2.26	508.8	355.13	430.14	1381.12	977.69	760.34	2.47	1.33	3.46	1.795
MmugDNA.7634.1.S1_at	ZBTB11: zinc finger protein ZNF-U69274	gDNA.Hs.190020.0.A1	702278	MmugDNA.7634.1	10.63	10.17	10.26	95.91	20.08	105.98	6.99	2.26	26.8	13.77	12.19	95.91	20.08	105.98	4.1	1.33	5.545	1.795
MmugDNA.30693.1.S1_at	MmugDNA.30693.1	gDNA.Hs2.435123.1.S1		MmugDNA.30693.1	18.6	3.65	23.04	38.5	43.94	57.6	3.09	1.67	19.08	13.73	17.6	38.5	43.94	57.6	2.79	1.92	2.94	1.795
MmugDNA.28698.1.S1_x_at	MmugDNA.28698.1	gDNA.Hs.65641.1.A1		MmugDNA.28698.1	8.38	3.32	2.09	12.43	10.89	14.17	2.86	1.5	3.47	4.7	3.13	12.43	10.89	14.17	3.48	2.09	3.17	1.795
MmuSTS.3866.1.S1_at	MmuSTS.3866.1	62000615		MmuSTS.3866.1	259.39	213.82	193.91	790.14	503.18	415.39	2.58	1.67	171.69	147.47	200.71	790.14	503.18	415.39	3.4	1.92	2.99	1.795
MmugDNA.13141.1.S1_at	MmugDNA.13141.1	gDNA.Hs.201626.0.S1		MmugDNA.13141.1	7.83	19.81	16.39	48.86	40.69	37.82	2.81	1.83	3.61	16.34	21.13	48.86	40.69	37.82	3.05	1.76	2.93	1.795
MmugDNA.3399.1.S1_at	LOC717276: hypothetical protein LOC717276	gDNA.Hs.313182.0.S1	717276	MmugDNA.3399.1	117.56	138.01	144.21	218.16	284.36	336.65	2.16	1.35	48.71	62.12	58.36	218.16	284.36	336.65	5.03	2.23	3.595	1.79
MmugDNA.40316.1.S1_at	MmugDNA.40316.1	gDNA.Hs.142074.0.A1		MmugDNA.40316.1	3.01	1.45	2.88	2.26	68.96	41.26	16.39	1.49	2.35	1	3.44	2.26	68.96	41.26	18.6	2.08	17.495	1.785
MmugDNA.38656.1.S1_at	MmugDNA.38656.1	gDNA.Hs2.103183.1.S1		MmugDNA.38656.1	2.12	3.54	2.2	9.85	9.02	9.46	3.61	2.01	4.72	3.18	1.99	9.85	9.02	9.46	2.93	1.55	3.27	1.78
MmugDNA.24794.1.S1_s_at	LOC716424: similar to smoothelin isoform a	gDNA.g5902099	716424	MmugDNA.24794.1	241.41	253.6	211.86	693.87	803.78	467.8	2.76	1.9	154.16	309.8	233.74	693.87	803.78	467.8	2.91	1.66	2.835	1.78
MmugDNA.14487.1.S1_at	SFRS10: splicing factor, arginine/serine-rich 10 (transformer 2 homolog, Drosophila)	gDNA.g2367403	574337	MmugDNA.14487.1	112.25	145	127.86	810.28	201.84	1130.72	5.56	1.84	140.56	116.01	180.67	810.28	201.84	1130.72	5.02	1.71	5.29	1.775
MmugDNA.16927.1.S1_at	LOC699700: similar to related RAS viral (r-ras) oncogene homolog 2 (predicted)	gDNA.g6912697	699700	MmugDNA.16927.1	740.41	907.39	759.74	4165.06	1687.67	2739.73	3.52	2.02	820.64	1239.67	1112.77	4165.06	1687.67	2739.73	2.74	1.53	3.13	1.775
MmugDNA.25727.1.S1_at	LOC702752: similar to CDC-like kinase 4	gDNA.g9437514	702752	MmugDNA.25727.1	447.96	265.65	202.89	915.51	510.99	949.36	2.54	1.41	266.72	153.65	177.49	915.51	510.99	949.36	4.11	2.14	3.325	1.775
NC-006150.CDS166.S1_at	NC-006150.CDS166			NC-006150.CDS166	1.87	1	1.52	19.36	1.39	15.91	9.15	1.46	2.09	1	1	19.36	1.39	15.91	10.44	2.09	9.795	1.775
MmugDNA.8348.1.S1_at	LOC693778: similar to Plasma kallikrein precursor (Plasma prekallikrein) (Kininogenin) (Fletcher factor)	gDNA.Hs2.125571.1.S1	693778	MmugDNA.8348.1	12.63	7.86	5.57	25.7	15.6	63.79	4.15	1.24	3.42	4.41	5.72	25.7	15.6	63.79	7.66	2.31	5.905	1.775
MmunewRS.120.1.S1_at	MmunewRS.120.1	51474942		MmunewRS.120.1	5.27	1.38	10.1	23.26	11.15	17.55	3.19	1.39	4.83	3.28	3.86	23.26	11.15	17.55	4.21	2.16	3.7	1.775
MmuSTS.4816.1.S1_at	GADD45A: similar to Growth arrest and DNA-damage-inducible protein GADD45 alpha (DNA-damage-inducible transcript 1) (DDIT1)	47776653	701054	MmuSTS.4816.1	733.41	867.34	694.03	2586.84	1122.54	2321	2.63	1.63	637.44	557.97	672.05	2586.84	1122.54	2321	3.24	1.91	2.935	1.77
MmugDNA.34067.1.S1_s_at	MmugDNA.34067.1	gDNA.g5730056		MmugDNA.34067.1	17.22	33.94	33.18	113.8	37.52	86.99	2.88	1.33	23.45	8.5	17.97	113.8	37.52	86.99	4.9	2.2	3.89	1.765
MmugDNA.8274.1.S1_at	LOC701761: similar to CG30327-PA	gDNA.g8922825	701761	MmugDNA.8274.1	9.61	74.65	32.84	363.71	135.67	184.09	5.85	2.18	80.89	60.87	78.45	363.71	135.67	184.09	3.11	1.35	4.48	1.765
MmugDNA.33059.1.S1_at	LOC700413: similar to thymocyte nuclear protein 1 isoform 1	gDNA.g7661803	700413	MmugDNA.33059.1	859.42	609.07	446.32	2212.03	700.55	1959.14	2.56	1.29	276.12	324.06	319.73	2212.03	700.55	1959.14	5.31	2.24	3.935	1.765
MmugDNA.38824.1.S1_at	MmugDNA.38824.1	gDNA.Hs.292896.0.S1		MmugDNA.38824.1	15	9.53	26.16	95.86	48.84	46.55	3.72	1.84	15.85	18.24	12.9	95.86	48.84	46.55	4.16	1.69	3.94	1.765
MmugDNA.30915.1.S1_s_at	ZNF446: zinc finger protein 446	gDNA.g8923581	711741	MmugDNA.30915.1	206.63	173.45	113.32	280.77	560.16	284.25	2.31	1.26	94.88	100.68	88.09	280.77	560.16	284.25	3.98	2.27	3.145	1.765
MmugDNA.7154.1.S1_at	KBTBD2: kelch repeat and BTB (POZ) domain containing 2	gDNA.Hs.20237.0.S1	709126	MmugDNA.7154.1	270.44	85.96	196.08	370.57	347.45	548.67	2.43	1.38	172.83	69.04	125.22	370.57	347.45	548.67	3.65	2.14	3.04	1.76
MmugDNA.38182.1.S1_at	LOC705696: similar to eukaryotic translation initiation factor 3, subunit 8, 110kDa	gDNA.Hs.4835.4.S1	705696	MmugDNA.38182.1	3.91	4.83	2.19	6.43	61.16	39.89	11.12	1.49	5.81	1.9	1.61	6.43	61.16	39.89	12.63	2.03	11.875	1.76
MmugDNA.36655.1.S1_at	LOC710676: similar to spermatogenic leucine zipper 1	gDNA.g13274587	710676	MmugDNA.36655.1	5.18	5.83	6.51	20.39	12.47	17.48	2.93	1.64	2.03	3.99	7.84	20.39	12.47	17.48	3.76	1.88	3.345	1.76
MmugDNA.4838.1.S1_at	MmugDNA.4838.1	gDNA.Hs2.435476.1.S1		MmugDNA.4838.1	20.67	1	1.66	98.12	8.39	110.38	8.71	1.85	10.33	15.06	10.09	98.12	8.39	110.38	6.28	1.67	7.495	1.76
MmuSTS.1981.1.S1_at	MmuSTS.1981.1	47155543		MmuSTS.1981.1	1.03	4.84	15.38	11.99	40.4	26.65	3.89	1.3	3.34	7.69	2.74	11.99	40.4	26.65	5.96	2.21	4.925	1.755
MmugDNA.11678.1.S1_at	MmugDNA.11678.1	gDNA.Hs.264330.2.A1		MmugDNA.11678.1	416.82	432.43	381.16	1103.1	1390.04	818.94	2.69	1.93	208.11	518.93	455.29	1103.1	1390.04	818.94	2.98	1.58	2.835	1.755
MmugDNA.18805.1.S1_at	MmugDNA.18805.1	gDNA.Hs.125931.0.A1		MmugDNA.18805.1	6.58	2.67	5.52	20.81	12.38	19.71	3.86	1.51	4.96	1	6.42	20.81	12.38	19.71	4.33	2	4.095	1.755
MmugDNA.14501.1.S1_at	EIF5B: eukaryotic translation initiation factor 5B	gDNA.g7706231	714129	MmugDNA.14501.1	680.32	477.86	580.13	1826.76	883.04	1316.99	2.32	1.5	314.59	206.18	315.84	1826.76	883.04	1316.99	4.83	2	3.575	1.75
MmugDNA.29427.1.S1_at	LOC702110: hypothetical protein LOC702110	gDNA.Hs.39720.0.A1	702110	MmugDNA.29427.1	1.04	4.61	12.45	27.3	20.1	16.29	3.7	1.67	2.46	9.62	5.36	27.3	20.1	16.29	3.71	1.82	3.705	1.745
MmugDNA.23984.1.S1_at	LOC720061: similar to tripartite motif protein 31 isoform alpha	gDNA.Hs.104114.0.S1	720061	MmugDNA.23984.1	7.05	2.33	2.16	32.42	9.18	20.21	6.81	1.81	4.3	5.02	7.43	32.42	9.18	20.21	3.97	1.67	5.39	1.74
MmugDNA.31309.1.S1_at	MmugDNA.31309.1	gDNA.Hs2.38382.1.A1		MmugDNA.31309.1	1.41	7.59	4.91	34.23	10.62	12.98	4.28	1.21	1.39	3.45	1.19	34.23	10.62	12.98	10.02	2.27	7.15	1.74
MmugDNA.30973.1.S1_at	LOC713500: similar to Tif-IA CG3278-PA	gDNA.Hs.189834.0.S1	713500	MmugDNA.30973.1	76.4	105.43	34.39	223.38	263.52	219.98	3.29	2.1	141.85	82.85	121.96	223.38	263.52	219.98	2.09	1.37	2.69	1.735
MmugDNA.39870.1.S1_x_at	MmugDNA.39870.1	gDNA.Hs2.374403.1.S1		MmugDNA.39870.1	117.32	81.34	151.17	248.15	141.66	322.71	2.08	1.21	49.38	82.06	42.89	248.15	141.66	322.71	4.06	2.26	3.07	1.735
MmugDNA.384.1.S1_at	LOC716627: similar to serine/threonine protein kinase SSTK	gDNA.g13540325	716627	MmugDNA.384.1	16.28	12.19	33.12	50.36	47.38	65.43	2.79	1.34	17.16	12.48	9.38	50.36	47.38	65.43	4.44	2.13	3.615	1.735
MmugDNA.6635.1.S1_at	MmugDNA.6635.1	gDNA.g8922611		MmugDNA.6635.1	1.49	5.43	1.48	8.31	11.52	21.08	4.88	1.64	1.69	4.52	1.47	8.31	11.52	21.08	5.75	1.82	5.315	1.73
MmuSTS.1221.1.S1_at	PON1: paraoxonase 1	55167756	699355	MmuSTS.1221.1	11.33	5.54	6.62	36.21	59.28	8.68	4.54	1.27	1.8	8.15	2.34	36.21	59.28	8.68	9.44	2.19	6.99	1.73
MmugDNA.30831.1.S1_at	ABCF1: ATP-binding cassette, sub-family F (GCN20), member 1	gDNA.g4885288	713303	MmugDNA.30831.1	130.06	212.26	220.94	1044.36	392.73	934.29	4.33	2.25	345.31	401.06	369.4	1044.36	392.73	934.29	2.12	1.21	3.225	1.73
MmugDNA.15176.1.S1_at	LOC699908: similar to hsp70-interacting protein	gDNA.g6912423	699908	MmugDNA.15176.1	295.19	317.48	194.74	1229.28	639.79	611.2	3.09	1.77	279.18	303.04	256.12	1229.28	639.79	611.2	2.92	1.69	3.005	1.73
MmugDNA.42060.1.S1_at	MmugDNA.42060.1	gDNA.Hs2.407293.1.S1		MmugDNA.42060.1	5.99	17.6	12.61	28.41	57.18	43.46	3.71	1.34	9.82	10.25	7.01	28.41	57.18	43.46	4.53	2.11	4.12	1.725
MmugDNA.7801.1.S1_at	MmugDNA.7801.1	gDNA.Hs.155281.0.A1		MmugDNA.7801.1	11.39	4.56	9.55	40.42	29.61	36.63	4.57	1.73	11.5	7.36	10.04	40.42	29.61	36.63	3.89	1.72	4.23	1.725
Mmu.12407.1.S1_at	LOC697442: similar to SECIS binding protein 2	CD766864	697442	Mmu.12407.1	101.72	72.06	72.21	389.25	213.59	155.62	3.13	1.62	74.3	66.85	49.51	389.25	213.59	155.62	4.04	1.83	3.585	1.725
MmugDNA.11612.1.S1_at	MmugDNA.11612.1	gDNA.Hs2.382857.1.S1		MmugDNA.11612.1	1.34	1.73	6.93	10.47	20.27	16.39	4.71	1.45	2	1.5	4.27	10.47	20.27	16.39	6.04	1.99	5.375	1.72
MmugDNA.27187.1.S1_at	MmugDNA.27187.1	gDNA.Hs.48729.0.A1		MmugDNA.27187.1	3.7	9.96	5.17	80.97	27.68	29.1	7.41	1.96	2.72	14.47	8.64	80.97	27.68	29.1	5.27	1.48	6.34	1.72
MmugDNA.20347.1.S1_at	LOC704008: similar to gamma-aminobutyric acid A receptor, alpha 4 precursor	gDNA.g4557604	704008	MmugDNA.20347.1	5.18	7.41	1	17.95	9.82	19.4	4.37	1.31	1.94	3.63	3.4	17.95	9.82	19.4	5.91	2.12	5.14	1.715
MmuSTS.732.1.S1_at	LOC717429: similar to ankyrin repeat and BTB (POZ) domain containing 2	53828418	717429	MmuSTS.732.1	103.89	171.48	191.71	429.62	307.93	323.09	2.28	1.63	162.46	134.49	104.51	429.62	307.93	323.09	2.66	1.8	2.47	1.715
MmugDNA.26046.1.S1_at	MmugDNA.26046.1	gDNA.Hs2.304842.1.S1		MmugDNA.26046.1	15.25	1.92	6.65	31.39	25.92	17.29	3.18	1.27	2.54	7.07	7.14	31.39	25.92	17.29	4.56	2.16	3.87	1.715
MmugDNA.9110.1.S1_at	LOC719361: hypothetical protein LOC719361	gDNA.Hs.306717.0.S1	719361	MmugDNA.9110.1	2.02	1	4.85	13.62	6.98	12.37	4.99	1.71	1.45	4.56	2.46	13.62	6.98	12.37	4.26	1.72	4.625	1.715
MmugDNA.32518.1.S1_at	LOC707695: hypothetical protein LOC707695	gDNA.Hs.112844.1.S1	707695	MmugDNA.32518.1	12.43	7.46	10.58	78.11	34.01	29.71	4.63	1.72	14.13	7.19	14.02	78.11	34.01	29.71	3.97	1.71	4.3	1.715
MmunewRS.518.1.S1_at	LOC717121: hypothetical protein LOC717121	42659626	717121	MmunewRS.518.1	29.26	38.4	22.45	71.69	56.16	64.37	2.23	1.48	23.5	21.21	17.12	71.69	56.16	64.37	3.15	1.95	2.69	1.715
MmugDNA.4249.1.S1_at	MmugDNA.4249.1	gDNA.Hs.14347.1.S2		MmugDNA.4249.1	33.21	22.35	28.96	338.96	176.49	74.81	7.13	2.09	46.13	38.9	48.46	338.96	176.49	74.81	4.42	1.34	5.775	1.715
MmugDNA.12145.1.S1_at	MmugDNA.12145.1	gDNA.Hs.306816.0.S1		MmugDNA.12145.1	3.52	1.83	8.69	23.83	23.38	30.7	5.63	1.92	11.11	6.68	3.09	23.83	23.38	30.7	3.99	1.5	4.81	1.71
MmugDNA.4351.1.S1_at	MmugDNA.4351.1	gDNA.Hs.136965.0.A1		MmugDNA.4351.1	2.69	3.73	13.19	18	11.9	29.76	3.04	1.24	1	1	7.8	18	11.9	29.76	6.55	2.18	4.795	1.71
MmugDNA.30815.1.S1_at	MmugDNA.30815.1	gDNA.g2072422		MmugDNA.30815.1	173.7	78.06	84.57	331.22	393.91	199.11	2.56	1.21	51.22	63.96	77.67	331.22	393.91	199.11	4.74	2.21	3.65	1.71
MmugDNA.3153.1.S1_at	LOC701191: similar to CG16812-PA	gDNA.Hs2.103845.2.S1	701191	MmugDNA.3153.1	48.4	50.43	11.84	143.58	85.03	124.62	3.31	1.7	40.67	50.01	46.75	143.58	85.03	124.62	2.55	1.72	2.93	1.71
MmugDNA.41448.1.S1_at	LOC695563: similar to insulinoma-associated protein IA-6	gDNA.Hs.244965.0.A1	695563	MmugDNA.41448.1	2.23	5.17	7.84	19.69	18.96	9.05	3.16	1.25	3.06	3.56	2.68	19.69	18.96	9.05	5	2.17	4.08	1.71
MmugDNA.17119.1.S1_at	MmugDNA.17119.1	gDNA.Hs2.378150.1.S1		MmugDNA.17119.1	17.95	22.83	14.43	77.57	61.34	48.5	3.42	1.91	8.46	34.26	12.63	77.57	61.34	48.5	3.91	1.51	3.665	1.71
MmunewRS.910.1.S1_at	LOC699180: hypothetical protein LOC699180	42794617	699180	MmunewRS.910.1	6.95	3.65	4.72	32.97	10.77	37.31	5.37	1.98	6.38	6.78	8.36	32.97	10.77	37.31	3.7	1.43	4.535	1.705
MmugDNA.28608.1.S1_at	MmugDNA.28608.1	gDNA.Hs.21958.0.S1		MmugDNA.28608.1	2.69	2.41	1	27	1.83	35.89	12.62	1.72	1.69	1	3.86	27	1.83	35.89	12.51	1.69	12.565	1.705
MmugDNA.32932.1.S1_at	LOC693940: hypothetical protein LOC693940	gDNA.g13376377	693940	MmugDNA.32932.1	36.98	42.94	39.86	141.16	97.68	99.57	2.77	1.83	19.3	50.42	29.08	141.16	97.68	99.57	3.78	1.58	3.275	1.705
MmuSTS.1627.1.S1_at	MmuSTS.1627.1	62000289		MmuSTS.1627.1	106.72	100.3	38.91	354.52	225.62	764.43	5.81	2.07	200.86	104.7	74.85	354.52	225.62	764.43	3.8	1.34	4.805	1.705
MmugDNA.20992.1.S1_at	MmugDNA.20992.1	gDNA.Hs2.434128.1.S1		MmugDNA.20992.1	11.16	9.33	3.88	17.66	23.15	15.53	2.35	1.3	4.7	3.85	6.4	17.66	23.15	15.53	3.68	2.1	3.015	1.7
MmugDNA.42382.1.S1_at	MmugDNA.42382.1	gDNA.Hs.180257.0.A1		MmugDNA.42382.1	7.83	23.33	23.34	80.51	83.43	44.39	3.79	1.96	33.2	24.38	19.06	80.51	83.43	44.39	2.81	1.43	3.3	1.695
MmugDNA.30216.1.S1_at	MmugDNA.30216.1	gDNA.Hs2.269556.1.S1		MmugDNA.30216.1	15.96	10.54	13.04	48.82	31.77	39.17	3.14	1.86	14.48	20.2	9.35	48.82	31.77	39.17	2.94	1.53	3.04	1.695
MmuSTS.1027.1.S1_at	LOC713097: similar to nucleolar protein 1, 120kDa	51853953	713097	MmuSTS.1027.1	310.1	281.17	315.2	1121.28	766.05	719.85	2.88	2.12	577.99	356.74	442.59	1121.28	766.05	719.85	1.96	1.26	2.42	1.69
MmugDNA.15675.1.S1_at	MmugDNA.15675.1	gDNA.Hs.306181.0.S1		MmugDNA.15675.1	5.43	3.46	5.3	24.05	22.05	9.38	3.96	1.45	2.55	6.91	1.08	24.05	22.05	9.38	5.74	1.93	4.85	1.69
MmugDNA.39641.1.S1_at	LOC700301: similar to myeloproliferative leukemia virus oncogene	gDNA.Hs.307129.0.S1	700301	MmugDNA.39641.1	2.55	1	1	3.49	8.54	12.15	5.45	1.79	1.95	1.25	1	3.49	8.54	12.15	6.15	1.59	5.8	1.69
MmuSTS.1262.1.S1_at	LOC695224: similar to Transcriptional activator protein Pur-alpha (Purine-rich single-stranded DNA-binding protein alpha)	55167777	695224	MmuSTS.1262.1	319.4	311.8	160.27	1010.47	480.05	843.7	2.95	1.78	406.85	200.84	284.85	1010.47	480.05	843.7	2.67	1.6	2.81	1.69
MmuSTS.2830.1.S1_at	LOC694029: similar to apolipoprotein L2	47776385	694029	MmuSTS.2830.1	43.85	39.85	14.67	110.13	66.85	117.12	3.17	1.6	30.14	42.15	35.38	110.13	66.85	117.12	2.73	1.78	2.95	1.69
MmugDNA.3898.1.S1_at	MmugDNA.3898.1	gDNA.Hs.287779.0.S1		MmugDNA.3898.1	3.69	10.74	37.33	191.23	67.03	361.77	12.15	1.49	18.61	14.37	9.68	191.23	67.03	361.77	14.44	1.89	13.295	1.69
MmugDNA.10581.1.S1_s_at	LOC713542: similar to ATP synthase lipid-binding protein, mitochondrial precursor (ATP synthase proteolipid P2) (ATPase protein 9) (ATPase subunit C)	gDNA.Hs.247790.0.S1	713542	MmugDNA.10581.1	31.28	43.46	44.37	97.94	95.95	103.22	2.53	1.3	4.05	38.61	19.88	97.94	95.95	103.22	5.33	2.07	3.93	1.685
MmugDNA.5555.1.S1_at	MmugDNA.5555.1	gDNA.g13477310		MmugDNA.5555.1	15.1	18.7	12.35	100.75	41.97	25.98	3.89	1.22	7.33	12.91	2.86	100.75	41.97	25.98	7.92	2.15	5.905	1.685
MmugDNA.34341.1.S1_at	MmugDNA.34341.1	gDNA.Hs.151287.0.A1		MmugDNA.34341.1	4.29	5.16	11.18	15.58	19.17	15.11	2.58	1.29	5.56	3.54	5.77	15.58	19.17	15.11	3.47	2.08	3.025	1.685
Mmu.15059.1.S1_at	LOC702912: similar to ariadne ubiquitin-conjugating enzyme E2 binding protein homolog 1	CN643318	702912	Mmu.15059.1	394.82	357.24	180.52	1325.95	385.74	1553.83	3.53	1.54	352.42	204.88	248.08	1325.95	385.74	1553.83	4.11	1.83	3.82	1.685
MmugDNA.10407.1.S1_at	MmugDNA.10407.1	gDNA.Hs.193778.0.A1		MmugDNA.10407.1	14.42	1.62	8.38	22.93	22.62	29.33	3.15	1.36	10.18	2.38	4.13	22.93	22.62	29.33	4.82	2.01	3.985	1.685
MmugDNA.40114.1.S1_at	LOC709594: similar to Mitochondrial import inner membrane translocase subunit Tim23	gDNA.g5454121	709594	MmugDNA.40114.1	1076.7	974.33	725.78	2557.65	1344.96	2840.42	2.43	1.56	697.73	730.34	669.99	2557.65	1344.96	2840.42	3.21	1.8	2.82	1.68
MmugDNA.16198.1.S1_at	MmugDNA.16198.1	gDNA.Hs.274449.0.S1		MmugDNA.16198.1	9.84	5.37	1.04	14.53	22.08	10.92	3.03	1.31	2.69	2.28	3.34	14.53	22.08	10.92	5.76	2.05	4.395	1.68
MmugDNA.15137.1.S1_at	LOC713882: similar to smooth muscle myosin heavy chain 11 isoform SM1A	gDNA.Hs.78344.1.S2	713882	MmugDNA.15137.1	30.39	12.46	14.48	70.04	42.25	98.15	3.63	1.59	24.71	20.07	15.79	70.04	42.25	98.15	3.52	1.77	3.575	1.68
NC-006146.CDS14.S1_x_at	NC-006146.CDS14			NC-006146.CDS14	22.31	1	2.02	43.51	24.24	25.45	3.79	1.39	3.18	2.63	1.18	43.51	24.24	25.45	13.8	1.97	8.795	1.68
MmugDNA.41343.1.S1_at	MmugDNA.41343.1	gDNA.Hs.192971.0.A1		MmugDNA.41343.1	13.44	7.47	9.69	22.72	17.3	29.96	2.17	1.22	9	2.04	4.34	22.72	17.3	29.96	4.46	2.13	3.315	1.675
MmugDNA.23905.1.S1_at	LOC698733: hypothetical protein LOC698733	gDNA.Hs.126231.0.S1	698733	MmugDNA.23905.1	15.67	24.16	15.04	42.32	32.74	52.53	2.38	1.36	11.26	12.76	11.67	42.32	32.74	52.53	3.56	1.99	2.97	1.675
MmugDNA.24094.1.S1_at	LOC718825: similar to ataxin 7-like 3	gDNA.Hs.165590.1.A1	718825	MmugDNA.24094.1	198.64	168.56	110.27	410.2	258	520.56	2.58	1.54	159.66	106.44	131.44	410.2	258	520.56	3.09	1.8	2.835	1.67
MmugDNA.3759.1.S1_a_at	ZNF208: zinc finger protein 208	gDNA.g6005975	721315	MmugDNA.3759.1	4.03	2.87	4.62	12.91	9.68	13.6	3.21	1.89	6.23	5.96	2.25	12.91	9.68	13.6	2.68	1.44	2.945	1.665
MmugDNA.41337.1.S1_at	CDK3: cyclin-dependent kinase 3	gDNA.Hs.100009.1.S1	705330	MmugDNA.41337.1	112.34	96.61	99.09	185.46	253.78	198.07	2.07	1.47	84.18	62.14	58.69	185.46	253.78	198.07	3.27	1.86	2.67	1.665
MmuSTS.3826.1.S1_at	SLC15A1: solute carrier family 15 (oligopeptide transporter), member 1	47777105	574257	MmuSTS.3826.1	7.02	4.94	5.62	35.57	23.18	9.88	3.75	1.6	1.48	9.87	1.01	35.57	23.18	9.88	5.46	1.73	4.605	1.665
MmugDNA.36064.1.S1_at	LOC707461: hypothetical protein LOC707461	gDNA.Hs.7604.0.A2	707461	MmugDNA.36064.1	224.62	220.68	156.12	408.85	360.73	285.51	1.71	1.25	118.16	117.89	109.64	408.85	360.73	285.51	3.02	2.08	2.365	1.665
MmugDNA.30735.1.S1_at	MmugDNA.30735.1	gDNA.Hs.296821.0.S1		MmugDNA.30735.1	1	1	2.26	7.44	3.73	2.7	3.32	1.39	1	1	1	7.44	3.73	2.7	4.62	1.94	3.97	1.665
MmuSTS.3488.1.S1_s_at	CD48: similar to CD48 antigen precursor (B-lymphocyte activation marker BLAST-1) (BCM1 surface antigen) (Leucocyte antigen MEM-102) (TCT.1)	59676115	719762	MmuSTS.3488.1	7.43	24.21	27.09	84.09	46.04	30.93	2.88	1.24	11.99	12.97	11.9	84.09	46.04	30.93	4.4	2.09	3.64	1.665
MmunewRS.651.1.S1_at	MmunewRS.651.1	34533490		MmunewRS.651.1	1.28	1.11	5.05	14.45	7.64	23.69	6.71	2.01	4.51	4.92	4.03	14.45	7.64	23.69	3.39	1.32	5.05	1.665
Mmu.4152.2.S1_at	EIF4A2: eukaryotic translation initiation factor 4A, isoform 2	CN648328	707775	Mmu.4152.2	1627.46	1513.17	1627.85	4474.14	1554.15	4591.15	2.24	1.21	1026.93	880.92	756.67	4474.14	1554.15	4591.15	4.02	2.12	3.13	1.665
MmugDNA.38604.1.S1_at	MmugDNA.38604.1	gDNA.Hs.118494.0.A1		MmugDNA.38604.1	3.04	6.91	22.9	26.5	40.14	49.2	3.99	1.56	15.36	14.52	11.8	26.5	40.14	49.2	2.76	1.77	3.375	1.665
MmugDNA.24419.1.S1_at	LOC697057: similar to high-mobility group box 2	gDNA.Hs.144796.0.A1	697057	MmugDNA.24419.1	50.49	14.74	17.03	97.69	59.76	166.95	4.67	1.56	15.65	14.17	48.11	97.69	59.76	166.95	4.83	1.76	4.75	1.66
MmugDNA.7699.1.S1_s_at	LOC701497: similar to cancer/testis antigen 1A	gDNA.g4104676	701497	MmugDNA.7699.1	10.56	8.39	22.81	50.94	34.74	50.71	3.55	1.44	12.22	10.29	12.8	50.94	34.74	50.71	3.91	1.88	3.73	1.66
MmugDNA.24469.1.S1_at	MmugDNA.24469.1	gDNA.Hs2.407568.1.S1		MmugDNA.24469.1	5.65	1.25	1	9.56	14.3	7.9	5.34	1.61	3.93	1.69	1.28	9.56	14.3	7.9	4.58	1.71	4.96	1.66
MmugDNA.8063.1.S1_at	LOC710518: similar to mitochondrial solute carrier-like protein	gDNA.g8924059	710518	MmugDNA.8063.1	6.89	1.72	1.02	30.14	10.11	12.49	6.7	1.69	4.69	2.73	4.33	30.14	10.11	12.49	5.08	1.62	5.89	1.655
MmugDNA.22906.1.S1_at	MmugDNA.22906.1	gDNA.Hs2.160161.1.S1		MmugDNA.22906.1	8.96	10.16	7.93	32.85	43.54	21.95	3.46	1.85	12.87	7.35	15.15	32.85	43.54	21.95	2.67	1.46	3.065	1.655
MmugDNA.12085.1.S1_at	MmugDNA.12085.1	gDNA.Hs.283824.0.S1		MmugDNA.12085.1	11.43	11.03	16.46	48.11	25.93	61.66	3.6	1.66	6.44	18.84	12.1	48.11	25.93	61.66	3.79	1.65	3.695	1.655
MmugDNA.39907.1.S1_at	MmugDNA.39907.1	gDNA.g4503748		MmugDNA.39907.1	3.03	4.76	5.69	17.04	17.41	9.05	3.15	1.49	1.85	2.44	4.73	17.04	17.41	9.05	4.58	1.82	3.865	1.655
MmugDNA.38802.1.S1_at	LOC693611: similar to zinc finger protein 493	gDNA.Hs.269921.0.A1	693611	MmugDNA.38802.1	1.62	5.21	5.72	19.08	9.99	43.02	6.92	1.59	4.37	2.76	3.66	19.08	9.99	43.02	7.04	1.72	6.98	1.655
MmugDNA.10912.1.S1_at	ERBB3: erbB-3	gDNA.Hs.199067.2.A1	711407	MmugDNA.10912.1	3.71	15.15	9.51	24.33	17.75	27.18	2.59	1.25	1.61	4.28	9.97	24.33	17.75	27.18	4.49	2.06	3.54	1.655
MmugDNA.37668.1.S1_at	LOC706456: similar to G elongation factor, mitochondrial 1	gDNA.Hs.41066.0.A1	706456	MmugDNA.37668.1	435.73	583.4	6.13	1319.02	811.93	1709.22	3.75	1.71	385	268.73	389.55	1319.02	811.93	1709.22	3.72	1.59	3.735	1.65
MmugDNA.1592.1.S1_at	MmugDNA.1592.1	gDNA.Hs2.350772.1.S1		MmugDNA.1592.1	3.36	1.98	10.12	29.89	12.41	13.63	3.3	1.2	4.87	1.6	2.04	29.89	12.41	13.63	6.08	2.09	4.69	1.645
MmuSTS.4309.1.S1_at	LOC695427: similar to histone 1, H2ai (predicted)	59676237	695427	MmuSTS.4309.1	13.69	14.03	24.13	170.15	19.13	113.75	6.13	1.46	12.22	16.56	15.03	170.15	19.13	113.75	6.89	1.83	6.51	1.645
MmugDNA.24159.1.S1_at	LOC696532: similar to CG7506-PA	gDNA.g12803814	696532	MmugDNA.24159.1	3.28	4.35	7.8	20.9	33.56	11.28	4.49	1.54	7.25	3.57	3.34	20.9	33.56	11.28	4.94	1.75	4.715	1.645
MmuSTS.356.1.S1_s_at	LOC695335: similar to nuclear factor of kappa light polypeptide gene enhancer in B-cells inhibitor, alpha	59676361	695335	MmuSTS.356.1	171.39	207.37	176.86	1327.39	326.19	976.91	4.81	2.09	191.01	446.47	309.27	1327.39	326.19	976.91	2.81	1.2	3.81	1.645
MmugDNA.21129.1.S1_at	PRPF4: PRP4 pre-mRNA processing factor 4 homolog	gDNA.g2853276	705934	MmugDNA.21129.1	346.6	261.9	123.96	1779.58	508	910.73	4.42	1.75	286.31	139.36	217.85	1779.58	508	910.73	5.28	1.54	4.85	1.645
MmugDNA.31404.1.S1_at	MmugDNA.31404.1	gDNA.Hs2.143910.1.S1		MmugDNA.31404.1	4.72	7.88	1	14.55	25.17	19.68	4.46	1.9	7.12	3.76	11.26	14.55	25.17	19.68	2.61	1.38	3.535	1.64
MmuSTS.2284.1.S1_s_at	POU1F1: POU class 1 homeobox 1	51854020	719349	MmuSTS.2284.1	4.46	2.52	2.56	12.57	19.07	15.39	4.82	1.71	5.62	1.3	4.13	12.57	19.07	15.39	4.17	1.57	4.495	1.64
MmugDNA.34036.1.S1_at	LOC708596: hypothetical protein LOC708596	gDNA.g8923927	708596	MmugDNA.34036.1	130.49	125.16	130.43	265.88	165.18	380.4	2.15	1.21	62.93	91.55	67.65	265.88	165.18	380.4	3.8	2.07	2.975	1.64
MmuSTS.749.1.S1_at	LOC709539: similar to LysM, putative peptidoglycan-binding, domain containing 1	55960846	709539	MmuSTS.749.1	138.53	108.35	180.59	462.78	228.5	575.6	3.03	1.63	169.61	153.28	105.86	462.78	228.5	575.6	2.98	1.65	3.005	1.64
MmugDNA.18670.1.S1_s_at	LOC715966: similar to Protein C6orf47 (Protein G4)	gDNA.g10863984	715966	MmugDNA.18670.1	96.65	106.3	68.6	1060.91	233.01	349.88	6	1.29	75.26	56.33	52.92	1060.91	233.01	349.88	9.1	1.99	7.55	1.64
MmugDNA.8416.1.S1_at	MmugDNA.8416.1	gDNA.Hs2.350667.1.S1		MmugDNA.8416.1	1.74	14.11	13.28	46.01	48.13	20.06	3.81	1.45	9.67	6.43	10.78	46.01	48.13	20.06	4.05	1.82	3.93	1.635
MmugDNA.13121.1.S1_at	MmugDNA.13121.1	gDNA.Hs2.399873.1.A1		MmugDNA.13121.1	8.9	15.31	12.93	46.64	47.06	19.17	2.85	1.34	9.71	11.26	7.58	46.64	47.06	19.17	3.79	1.93	3.32	1.635
MmugDNA.28622.1.S1_s_at	LOC695198: similar to dihydrofolate reductase	gDNA.g12652874	695198	MmugDNA.28622.1	35.7	35.07	30.82	273.17	131.79	88.9	4.75	2.02	37.41	26.66	91.12	273.17	131.79	88.9	3.48	1.25	4.115	1.635
MmuSTS.1694.1.S1_at	LOC716630: similar to Williams Beuren syndrome chromosome region 18	59676536	716630	MmuSTS.1694.1	90.76	77.17	106.9	273.47	300.22	209.15	2.69	1.82	107.94	99.01	105.31	273.47	300.22	209.15	2.44	1.45	2.565	1.635
MmugDNA.4856.1.S1_at	MmugDNA.4856.1	gDNA.Hs2.248522.1.S1		MmugDNA.4856.1	10.35	2.17	1.89	15.3	23.05	33.13	5.58	1.9	13.87	2.95	3.75	15.3	23.05	33.13	3.64	1.37	4.61	1.635
MmugDNA.25254.1.S1_s_at	MmugDNA.25254.1	gDNA.Hs2.130474.2.S1		MmugDNA.25254.1	20.14	2.51	3.75	65.11	15.28	31.59	4.34	1.2	2.87	5.32	9.36	65.11	15.28	31.59	6.61	2.07	5.475	1.635
MmugDNA.1042.1.S1_s_at	HLA-F: major histocompatibility complex, class I, F	gDNA.g9665231	709076	MmugDNA.1042.1	1	1.96	1	4.49	3.6	7.24	4.42	1.96	3.28	1	1	4.49	3.6	7.24	3.83	1.3	4.125	1.63
MmunewRS.502.1.S1_at	LOC715847: similar to gene model 443	51466619	715847	MmunewRS.502.1	14.98	15.4	2.56	36.75	19.62	23.17	2.49	1.23	7.84	9.63	2.23	36.75	19.62	23.17	4.49	2.03	3.49	1.63
MmugDNA.37043.1.S1_at	LOC714881: similar to gene trap ROSA b-geo 22	gDNA.Hs.170294.0.A1	714881	MmugDNA.37043.1	115.17	8.53	160.43	384.22	549.67	237.62	4.09	1.85	161.65	176.88	135.95	384.22	549.67	237.62	2.47	1.41	3.28	1.63
MmugDNA.26256.1.S1_at	TKTL1: similar to transketolase-like 1	gDNA.Hs.102866.1.S1	699278	MmugDNA.26256.1	39.61	6.24	14.84	68.35	118.94	320.54	8.89	1.39	22.14	11.97	9.27	68.35	118.94	320.54	11.59	1.86	10.24	1.625
MmugDNA.34286.1.S1_at	LOC703953: similar to BAG family molecular chaperone regulator 4 (BCL2-associated athanogene 4) (BAG-4) (Silencer of death domains)	gDNA.g4160013	703953	MmugDNA.34286.1	56.31	22.31	51.65	285.33	63.79	332.06	5.65	1.96	98.96	39.4	65.18	285.33	63.79	332.06	3.45	1.28	4.55	1.62
MmugDNA.4124.1.S1_at	LOC721995: similar to cell division cycle associated 5	gDNA.Hs.23044.2.A1	721995	MmugDNA.4124.1	218.5	116.61	50.32	647.57	266.44	962.07	4.9	1.93	106.32	46.41	376.71	647.57	266.44	962.07	3.81	1.3	4.355	1.615
NC-004367.CDS18.S1_at	NC-004367.CDS18			NC-004367.CDS18	4.05	2.67	5.16	5.98	30.47	31.52	5.89	1.53	7.72	2.08	3.62	5.98	30.47	31.52	5.54	1.7	5.715	1.615
MmugDNA.17820.1.S1_at	LOC716857: similar to ubiquitin specific protease 32	gDNA.g13560796	716857	MmugDNA.17820.1	119.77	141.68	114.28	755.79	106.63	1273.82	5.67	1.23	76.63	78.33	75.6	755.79	106.63	1273.82	9.24	2	7.455	1.615
MmugDNA.16849.1.S1_at	LOC720498: similar to NAD-dependent deacetylase sirtuin-4 (SIR2-like protein 4)	gDNA.g6912661	720498	MmugDNA.16849.1	48.31	27.61	32.83	170.78	120.88	60.98	3.23	1.55	35.13	14.2	38.79	170.78	120.88	60.98	3.95	1.68	3.59	1.615
MmugDNA.16625.1.S1_at	ZNF384: nuclear matrix transcription factor 4	gDNA.Hs.103315.1.S1	722077	MmugDNA.16625.1	371.53	380.76	343.36	668.99	484.06	875.18	1.85	1.29	279.53	197.01	225.7	668.99	484.06	875.18	2.93	1.94	2.39	1.615
MmugDNA.42962.1.S1_at	MmugDNA.42962.1	gDNA.Hs.40092.1.A1		MmugDNA.42962.1	27.57	48.44	29.26	189.65	186.51	51.51	4.29	1.67	38.09	45.65	32.85	189.65	186.51	51.51	3.55	1.56	3.92	1.615
MmugDNA.40505.1.S1_at	LOC704960: hypothetical protein LOC704960	gDNA.Hs.58648.0.A1	704960	MmugDNA.40505.1	7.82	16.61	20.97	42.29	28.11	46.3	2.82	1.25	13.01	10.81	11.33	42.29	28.11	46.3	3.3	1.97	3.06	1.61
MmugDNA.37799.1.S1_at	MmugDNA.37799.1	gDNA.Hs2.210349.1.S2		MmugDNA.37799.1	19.81	29.53	34.8	73.05	95.04	63.28	2.88	1.63	42.09	23.65	17.12	73.05	95.04	63.28	2.94	1.59	2.91	1.61
MmunewRS.1020.1.S1_at	MmunewRS.1020.1	46409511		MmunewRS.1020.1	3.95	7.3	1.38	16.7	18.64	18.58	4.02	1.55	5.89	3.12	4.56	16.7	18.64	18.58	3.89	1.67	3.955	1.61
MmugDNA.3952.1.S1_at	ABI1: abl-interactor 1	gDNA.g2245670	707698	MmugDNA.3952.1	8.49	17.66	55.08	121.58	55.73	150.71	4.22	1.62	37	23.33	22.66	121.58	55.73	150.71	4.06	1.6	4.14	1.61
MmugDNA.26442.1.S1_at	LOC708996: similar to CD99 antigen-like 2 isoform E3-E4-E3-E4	gDNA.Hs.169388.1.S1	708996	MmugDNA.26442.1	45.31	37.01	28.12	114.68	88.72	105.01	2.89	1.64	44.06	30.85	32.42	114.68	88.72	105.01	2.93	1.57	2.91	1.605
MmuSTS.257.1.S1_at	LOC694645: similar to potassium channel modulatory factor 1	51853868	694645	MmuSTS.257.1	2184.31	1727.3	1660.37	5345.39	2141.75	4905.48	2.23	1.31	1435.27	1137.58	1178.76	5345.39	2141.75	4905.48	3.33	1.9	2.78	1.605
MmunewRS.379.1.S1_at	ZNF208: zinc finger protein 208	47777334	694780	MmunewRS.379.1	1.6	2.93	4.59	25.12	10.39	73.47	12.25	1.53	3.28	2.08	3.72	25.12	10.39	73.47	12.53	1.68	12.39	1.605
MmugDNA.33754.1.S1_at	LOC713654: similar to guanine nucleotide binding protein-like 3 (nucleolar)-like	gDNA.g13376499	713654	MmugDNA.33754.1	9.27	3.4	5.75	37.13	49.38	44.25	8.24	1.95	15.22	11.51	9.54	37.13	49.38	44.25	3.65	1.26	5.945	1.605
MmugDNA.41068.1.S1_at	MmugDNA.41068.1	gDNA.Hs.255056.0.A1		MmugDNA.41068.1	5.88	5.31	6.04	22.1	18.51	11.6	2.96	1.49	7.67	3.24	2.73	22.1	18.51	11.6	4.29	1.72	3.625	1.605
MmuSTS.3694.1.S1_at	PRKAB2: AMP-activated protein kinase beta 2 non-catalytic subunit	49533441	699806	MmuSTS.3694.1	30.59	32.56	41.23	66.29	88.21	102.66	2.43	1.71	42.94	37.69	29.63	66.29	88.21	102.66	2.33	1.5	2.38	1.605
MmugDNA.38950.1.S1_s_at	LOC701241: similar to TRIO and F-actin-binding protein (Protein Tara) (Trio-associated repeat on actin)	gDNA.g10334853	701241	MmugDNA.38950.1	400.93	330.18	290.5	1968.13	671.59	988.19	3.51	1.64	334.39	425.54	306.26	1968.13	671.59	988.19	3.43	1.57	3.47	1.605
MmugDNA.1391.1.S1_at	MmugDNA.1391.1	gDNA.g10732862		MmugDNA.1391.1	10.41	5.13	7.52	29.66	16.75	47.11	4.26	1.76	12.93	8.5	7.64	29.66	16.75	47.11	3.1	1.44	3.68	1.6
MmugDNA.21731.1.S1_at	MmugDNA.21731.1	gDNA.Hs.148935.0.A1		MmugDNA.21731.1	12.27	13.73	7.32	28.01	30.94	44.39	3.15	1.74	9.33	5.99	13.43	28.01	30.94	44.39	4.1	1.46	3.625	1.6
MmugDNA.15795.1.S1_at	MmugDNA.15795.1	gDNA.Hs2.385788.1.S1		MmugDNA.15795.1	14.28	8.59	1.35	29.31	30.4	18.28	3.53	1.53	11.94	4.15	6.86	29.31	30.4	18.28	3.86	1.67	3.695	1.6
Mmu.14057.1.S1_at	COL1A1: collagen, type I, alpha 1	CO580137	574201	Mmu.14057.1	6.88	1.2	5.1	20.35	17.27	18.92	4.85	1.93	3.71	12.39	6.58	20.35	17.27	18.92	2.5	1.27	3.675	1.6
MmugDNA.15570.1.S1_at	MmugDNA.15570.1	gDNA.Hs.118241.0.A1		MmugDNA.15570.1	3.83	1.67	4.84	35.35	3.9	44.59	8.62	1.79	1.95	7.33	4.56	35.35	3.9	44.59	5.59	1.41	7.105	1.6
MmugDNA.24451.1.S1_at	LOC717804: similar to v-rel reticuloendotheliosis viral oncogene homolog	gDNA.g4506472	717804	MmugDNA.24451.1	94.56	97.34	102.13	737.98	164.53	1324.28	7.6	1.89	178.51	176.35	79.76	737.98	164.53	1324.28	5.2	1.31	6.4	1.6
MmugDNA.17842.1.S1_at	LOC699074: similar to solute carrier family 5 (sodium-dependent vitamin transporter), member 6	gDNA.g10863878	699074	MmugDNA.17842.1	211.13	248.76	205.28	387.67	399.96	271.6	1.58	1.21	124.74	113.62	134.29	387.67	399.96	271.6	2.84	1.99	2.21	1.6
MmugDNA.8837.1.S1_at	KPNA4: karyopherin alpha 4	gDNA.g1928974	702486	MmugDNA.8837.1	102.54	221.91	365.45	644.64	380.27	742.79	2.63	1.44	255.44	197.81	211.39	644.64	380.27	742.79	2.73	1.75	2.68	1.595
MmugDNA.40083.1.S1_at	MmugDNA.40083.1	gDNA.Hs2.434314.1.S1		MmugDNA.40083.1	5.87	6.84	6.18	16.06	23.54	14.97	2.89	1.42	4.23	4.8	5.87	16.06	23.54	14.97	3.66	1.77	3.275	1.595
MmuSTS.2992.1.S1_at	MMP28: matrix metallopeptidase 28	49533366	574250	MmuSTS.2992.1	3.64	1	4.03	23.67	15.94	5.58	5.07	1.69	2.18	1	6.18	23.67	15.94	5.58	4.98	1.5	5.025	1.595
MmugDNA.31.1.S1_at	MmugDNA.31.1	gDNA.Hs.61829.0.S1		MmugDNA.31.1	6.34	9.15	3.46	111.01	24.02	54.54	9.54	1.66	7.88	9.54	5.19	111.01	24.02	54.54	8.05	1.52	8.795	1.59
MmugDNA.41422.1.S1_s_at	LOC705095: similar to T-cell receptor gamma chain C region PT-gamma-1/2	gDNA.g339399	705095	MmugDNA.41422.1	13.04	6.71	2.25	23.34	48.88	22.73	4.7	1.5	6.57	7.56	6.4	23.34	48.88	22.73	4.67	1.67	4.685	1.585
MmugDNA.42559.1.S1_at	MmugDNA.42559.1	gDNA.Hs.194426.0.A1		MmugDNA.42559.1	27.95	39.68	32.31	81.5	117.85	105.68	3.04	1.72	37.53	60.01	35.38	81.5	117.85	105.68	2.27	1.45	2.655	1.585
MmugDNA.32831.1.S1_at	LOC696586: similar to copine VIII	gDNA.Hs.202541.0.A1	696586	MmugDNA.32831.1	4.08	43.1	10.66	30.89	141.38	95.73	4.73	1.35	10.17	21.06	17.21	30.89	141.38	95.73	5.54	1.82	5.135	1.585
MmugDNA.3497.1.S1_at	MmugDNA.3497.1	gDNA.Hs.116122.1.S1		MmugDNA.3497.1	1	4.41	8.99	42.91	34.42	12.67	8.14	1.62	4.74	3.65	9.88	42.91	34.42	12.67	5.29	1.55	6.715	1.585
MmugDNA.32444.1.S1_at	LOC694784: similar to UDP-N-acetyl-alpha-D-galactosamine:polypeptide N-acetylgalactosaminyltransferase-like 2	gDNA.Hs.63163.0.A1	694784	MmugDNA.32444.1	4.35	13.12	8.26	51.84	29.07	31.27	4.25	1.64	10.9	12.67	6.6	51.84	29.07	31.27	3.49	1.53	3.87	1.585
MmuSTS.3646.1.S1_at	LOC703165: hypothetical protein LOC703165	51853681	703165	MmuSTS.3646.1	31.08	27.84	10.29	819.33	67.85	297.13	18.61	1.41	25.85	17.15	12.37	819.33	67.85	297.13	22.64	1.75	20.625	1.58
MmugDNA.22258.1.S1_at	MmugDNA.22258.1	gDNA.Hs2.46767.1.S1		MmugDNA.22258.1	11.31	4.82	5.98	55.53	7.36	39.09	4.72	1.27	6.54	5.75	2.68	55.53	7.36	39.09	6.53	1.89	5.625	1.58
MmugDNA.10583.1.S1_at	LOC721450: similar to transient receptor potential cation channel, subfamily V, member 3	gDNA.Hs2.375034.2.S1	721450	MmugDNA.10583.1	24.65	8.56	6.08	159.27	31.72	81.36	6.79	1.84	20.87	25.36	21.24	159.27	31.72	81.36	4	1.32	5.395	1.58
MmugDNA.25848.1.S1_at	MmugDNA.25848.1	gDNA.Hs.182293.0.S1		MmugDNA.25848.1	8.73	6.89	11.26	25.29	23.42	14.86	2.23	1.27	6.28	3.39	6.08	25.29	23.42	14.86	3.77	1.89	3	1.58
MmugDNA.15289.1.S1_at	LOC698332: similar to RIKEN cDNA 0610040D20	gDNA.g6523796	698332	MmugDNA.15289.1	2108.5	1820.98	1464.37	4488.82	2498.3	5148.83	2.27	1.41	1437.19	1374.55	1540.43	4488.82	2498.3	5148.83	2.79	1.75	2.53	1.58
MmugDNA.9402.1.S1_at	LOC713293: hypothetical protein LOC713293	gDNA.Hs.8179.0.S1	713293	MmugDNA.9402.1	574.53	589.82	559.77	3388.28	1443.91	1435.37	3.66	1.79	559.64	650.39	801.31	3388.28	1443.91	1435.37	3.16	1.36	3.41	1.575
MmugDNA.35399.1.S1_at	LOC699963: similar to suppressor of variegation 4-20 homolog 2	gDNA.Hs2.391051.1.S1	699963	MmugDNA.35399.1	36.96	1	1	24.69	71.94	118.67	10.4	1.21	10.09	13.9	14.9	24.69	71.94	118.67	5.68	1.94	8.04	1.575
MmugDNA.20401.1.S1_at	LOC702384: similar to abhydrolase domain containing 6	gDNA.g9963838	702384	MmugDNA.20401.1	17.47	81.95	47.29	295.89	344.25	96.16	4.94	1.83	118.15	46.4	66.3	295.89	344.25	96.16	3.27	1.32	4.105	1.575
MmugDNA.30557.1.S1_at	MmugDNA.30557.1	gDNA.Hs.171396.0.A1		MmugDNA.30557.1	5.81	2.38	14.16	17.47	31.65	24.6	3.39	1.47	7	8.95	3.6	17.47	31.65	24.6	3.64	1.68	3.515	1.575
MmugDNA.21386.1.S1_at	LOC703697: similar to G patch domain containing 2 (predicted)	gDNA.g11034828	703697	MmugDNA.21386.1	3.27	6.75	11.38	32.85	27.98	14.43	3.5	1.63	9.69	9.08	6.74	32.85	27.98	14.43	2.89	1.52	3.195	1.575
MmugDNA.33835.1.S1_at	LOC704023: hypothetical protein LOC704023	gDNA.Hs.193341.0.A1	704023	MmugDNA.33835.1	5.31	21.1	10.25	40.78	141.45	49.37	6.25	1.57	11.64	21.02	9	40.78	141.45	49.37	5.82	1.56	6.035	1.565
MmugDNA.37731.1.S1_at	MmugDNA.37731.1	gDNA.Hs2.90286.1.S1		MmugDNA.37731.1	5.09	7.38	3.82	33.88	18.03	8.3	3.73	1.2	4.12	3.61	3.04	33.88	18.03	8.3	5.72	1.93	4.725	1.565
MmugDNA.31443.1.S1_at	LOC710113: similar to DEAD (Asp-Glu-Ala-Asp) box polypeptide 51	gDNA.Hs.250638.1.S1	710113	MmugDNA.31443.1	2.75	10.44	9.95	51.68	10.25	35.24	3.92	1.35	8.12	5.66	1.62	51.68	10.25	35.24	6.33	1.78	5.125	1.565
MmuSTS.4517.1.S1_at	LOC705541: similar to suppression of tumorigenicity 7-like isoform 3	49533551	705541	MmuSTS.4517.1	42.04	30.88	67.16	169.43	194.69	71.1	3.07	1.45	35.5	23.83	36.89	169.43	194.69	71.1	4.58	1.67	3.825	1.56
MmugDNA.41581.1.S1_at	LOC706961: similar to ankyrin repeat domain 35	gDNA.Hs.133081.0.A1	706961	MmugDNA.41581.1	25.23	31.01	34.76	64.87	89.23	53.9	2.27	1.4	25.88	23.39	30.47	64.87	89.23	53.9	2.67	1.72	2.47	1.56
MmugDNA.39498.1.S1_at	MmugDNA.39498.1	gDNA.Hs.243189.0.A1		MmugDNA.39498.1	4.68	8.05	1.66	12.31	13.19	19.11	3.25	1.35	5.73	4.12	1.27	12.31	13.19	19.11	4.52	1.77	3.885	1.56
MmugDNA.29159.1.S1_at	Similar to cytochrome P450, family 2, subfamily J, polypeptide 2	gDNA.Hs.170144.0.A1		MmugDNA.29159.1	16.58	4.11	5.64	29.26	11.24	26.82	2.86	1.21	4.13	8.59	2.78	29.26	11.24	26.82	4.35	1.89	3.605	1.55
MmugDNA.25567.1.S1_at	MmugDNA.25567.1	gDNA.Hs.143868.0.A1		MmugDNA.25567.1	22.82	5.9	19.37	76.75	20.14	47.07	2.97	1.2	15.24	9.94	7.69	76.75	20.14	47.07	4.54	1.9	3.755	1.55
MmugDNA.6834.1.S1_at	MmugDNA.6834.1	gDNA.Hs.273213.0.A1		MmugDNA.6834.1	2.51	7.02	10.11	15.35	16.68	24.49	3.02	1.37	4.03	2.33	9.26	15.35	16.68	24.49	3.96	1.73	3.49	1.55
MmugDNA.32324.1.S1_at	MmugDNA.32324.1	gDNA.Hs.266785.0.A1		MmugDNA.32324.1	8.85	3.1	1	42.95	70.29	5.61	11.61	1.81	5.75	7.62	4.72	42.95	70.29	5.61	6.65	1.28	9.13	1.545
MmugDNA.27656.1.S1_at	MmugDNA.27656.1	gDNA.Hs.99743.0.A1		MmugDNA.27656.1	1	1	1	1.38	10.01	10.58	7.34	1.77	1	1	2.11	1.38	10.01	10.58	5.23	1.32	6.285	1.545
MmugDNA.41228.1.S1_at	LTB4DH: NADP-dependent leukotriene B4 12-hydroxydehydrogenase /// similar to NADP-dependent leukotriene B4 12-hydroxydehydrogenase (15-oxoprostaglandin 13-reductase)	gDNA.Hs.114670.0.A1	695105 /// 708725 /// 711690	MmugDNA.41228.1	19.42	22.68	10.65	148.53	55.92	47.47	4.41	1.5	15.35	24.16	10.43	148.53	55.92	47.47	5.09	1.59	4.75	1.545
MmugDNA.39342.1.S1_s_at	TNFRSF21: tumor necrosis factor receptor superfamily, member 21	gDNA.Hs.159651.0.S2	705101	MmugDNA.39342.1	9.4	6.16	25.92	57.93	108.82	26.8	4.36	1.32	18.89	8.94	7.06	57.93	108.82	26.8	6.37	1.77	5.365	1.545
MmugDNA.30813.1.S1_at	LOC699034: similar to vestigial like 4	gDNA.Hs.79025.1.A1	699034	MmugDNA.30813.1	87.69	69.12	102.05	219.83	226.95	147.26	2.38	1.5	57.29	55.26	34.11	219.83	226.95	147.26	4.17	1.58	3.275	1.54
MmuSTS.4738.1.S1_at	MmuSTS.4738.1	47776603		MmuSTS.4738.1	7.95	4.61	4.41	18.95	7.52	16.08	2.5	1.27	4.59	3.68	2.97	18.95	7.52	16.08	3.93	1.81	3.215	1.54
MmugDNA.12602.1.S1_at	LOC713733: similar to Smad nuclear interacting protein	gDNA.g13375986	713733	MmugDNA.12602.1	151.26	123.75	106.86	934.8	158.72	604.22	4.4	1.47	176.8	66.48	117.51	934.8	158.72	604.22	4.91	1.61	4.655	1.54
MmunewRS.930.1.S1_at	LOC695833: similar to P antigen family, member 2B	46409313	695833	MmunewRS.930.1	2	4.9	1.23	9.53	14.98	11.86	4.37	1.77	2.97	7.14	3.11	9.53	14.98	11.86	2.92	1.31	3.645	1.54
MmugDNA.9871.1.S1_at	LOC696224: similar to CG13625-PA	gDNA.g13623490	696224	MmugDNA.9871.1	246.66	205.34	141.29	538.93	277.67	436.23	2.15	1.37	158.26	151.18	180.13	538.93	277.67	436.23	2.62	1.71	2.385	1.54
MmugDNA.4551.1.S1_at	MmugDNA.4551.1	gDNA.Hs.306906.0.S1		MmugDNA.4551.1	2.71	6	3.37	10.16	19.73	20.11	3.76	1.59	9.52	1.84	5.32	10.16	19.73	20.11	3.24	1.48	3.5	1.535
MmugDNA.22421.1.S1_at	MmugDNA.22421.1	gDNA.Hs.21597.0.S1		MmugDNA.22421.1	2.77	2.89	6.31	22.51	15.45	5.85	3.48	1.2	2.62	1.6	2.6	22.51	15.45	5.85	6.48	1.87	4.98	1.535
MmugDNA.5082.1.S1_at	MmugDNA.5082.1	gDNA.Hs.194984.0.A1		MmugDNA.5082.1	3.49	3.04	2.38	10.56	20.04	9.09	4.38	1.86	2.7	2.88	7.28	10.56	20.04	9.09	3.05	1.21	3.715	1.535
MmugDNA.33607.1.S1_s_at	MmugDNA.33607.1	gDNA.g13559399		MmugDNA.33607.1	486.13	167.76	361.29	1111.31	552.83	824.07	2.47	1.42	266.51	239.36	312.36	1111.31	552.83	824.07	3.06	1.65	2.765	1.535
MmugDNA.39777.1.S1_at	NFIB: nuclear factor I/B	gDNA.Hs.33287.1.S2	714098	MmugDNA.39777.1	866.94	897.91	595.25	2049.1	922.22	2786.99	2.44	1.26	556.43	713.55	273.04	2049.1	922.22	2786.99	3.74	1.8	3.09	1.53
MmugDNA.11839.1.S1_at	MmugDNA.11839.1	gDNA.Hs.129990.0.A1		MmugDNA.11839.1	4.32	1.16	1	6.99	6.38	10.58	4.71	1.56	2.55	1.19	2.9	6.99	6.38	10.58	4.06	1.5	4.385	1.53
MmugDNA.30631.1.S1_at	MmugDNA.30631.1	gDNA.Hs2.336247.1.A1		MmugDNA.30631.1	3.85	2.24	1.84	22.09	10.03	6.38	5.32	1.63	4.3	2.43	2.67	22.09	10.03	6.38	4.35	1.43	4.835	1.53
MmugDNA.26670.1.S1_at	LOC693556: similar to ras responsive element binding protein 1 isoform 1	gDNA.Hs.171942.2.S1	693556	MmugDNA.26670.1	1.23	1.06	1	1.55	29.27	19.36	15.06	1.75	2.95	1	1.32	1.55	29.27	19.36	11.46	1.3	13.26	1.525
MmugDNA.43195.1.S1_s_at	LOC718259: similar to neuronal pentraxin I precursor	gDNA.g4505442	718259	MmugDNA.43195.1	5.93	1.57	8.46	11.99	20.75	12.37	3.11	1.24	3.05	4.98	3.36	11.99	20.75	12.37	3.98	1.81	3.545	1.525
MmugDNA.12876.1.S1_at	MmugDNA.12876.1	gDNA.Hs2.334496.1.S1		MmugDNA.12876.1	14.59	14.73	18.42	40.89	42.84	40.03	2.64	1.34	13.57	19.71	8.98	40.89	42.84	40.03	3.03	1.71	2.835	1.525
MmugDNA.1074.1.S1_at	LOC712882: similar to Ig kappa chain V-II region 17S29.1	gDNA.Hs.274509.0.S1	712882	MmugDNA.1074.1	3.99	6.29	2.55	13.48	17.11	8.07	3.28	1.22	3.2	4.26	1	13.48	17.11	8.07	5.16	1.82	4.22	1.52
MmugDNA.4500.1.S1_at	MmugDNA.4500.1	gDNA.Hs2.352179.1.S1		MmugDNA.4500.1	12.1	5.57	7.9	33.37	17.56	24.52	3.17	1.68	9.19	10.39	13.91	33.37	17.56	24.52	2.37	1.36	2.77	1.52
MmugDNA.5711.1.S1_at	LOC698329: similar to T-cell surface glycoprotein CD8 alpha chain precursor (T-lymphocyte differentiation antigen T8/Leu-2) (CD8a antigen)	gDNA.Hs.85258.0.S2	698329	MmugDNA.5711.1	13.6	3.68	1.96	19.23	38.11	31.39	4.69	1.79	8.59	18.27	4.97	19.23	38.11	31.39	2.89	1.25	3.79	1.52
MmuSTS.1372.1.S1_at	MmuSTS.1372.1	49533067		MmuSTS.1372.1	1.78	4.37	5.43	46.52	3.58	44.61	9.3	1.82	11.25	7.28	1.08	46.52	3.58	44.61	4.89	1.22	7.095	1.52
MmugDNA.7453.1.S1_at	LOC718598: similar to integrator complex subunit 9	gDNA.g8922725	718598	MmugDNA.7453.1	137.27	126.37	128	431.88	375.49	171.04	2.46	1.36	106.1	83.97	110.29	431.88	375.49	171.04	3.3	1.67	2.88	1.515
MmugDNA.14333.1.S1_at	CDKN2D: similar to Cyclin-dependent kinase 4 inhibitor D (p19-INK4d)	gDNA.g1161921	713172	MmugDNA.14333.1	84.76	65.78	103.58	201.53	203.12	106.74	2.05	1.21	49.92	41.71	73.43	201.53	203.12	106.74	3.12	1.82	2.585	1.515
MmugDNA.34897.1.S1_at	MmugDNA.34897.1	gDNA.Hs.166845.0.A1		MmugDNA.34897.1	2.65	8.86	2.03	35.27	16.68	10.02	4.97	1.25	3.99	2.06	3.55	35.27	16.68	10.02	6.38	1.78	5.675	1.515
MmugDNA.34706.1.S1_at	GEMIN4: gemin4	gDNA.Hs.19614.1.S1	699841	MmugDNA.34706.1	92.71	155.7	70.11	285.75	324.01	191.44	2.49	1.53	107.13	82.38	109.37	285.75	324.01	191.44	2.71	1.5	2.6	1.515
MmuSTS.3348.1.S1_at	LOC721685: similar to wingless-type MMTV integration site family, member 5B precursor	51854200	721685	MmuSTS.3348.1	422.13	467.54	495.31	930.94	850.52	672.28	1.77	1.44	498.15	277.84	269.39	930.94	850.52	672.28	2.46	1.59	2.115	1.515
MmugDNA.37075.1.S1_at	MmugDNA.37075.1	gDNA.Hs2.382609.1.S1		MmugDNA.37075.1	4.43	7.24	2.89	41.28	9.65	21.38	4.9	1.31	1	8.77	2.38	41.28	9.65	21.38	6.53	1.72	5.715	1.515
MmugDNA.42344.1.S1_at	ADPRH: ADP-ribosylarginine hydrolase	gDNA.Hs.300425.0.A1	712562	MmugDNA.42344.1	84.89	74.95	16.1	264.84	162.6	129.78	3.41	1.58	75.79	74.66	68.71	264.84	162.6	129.78	2.57	1.44	2.99	1.51
MmugDNA.20736.1.S1_at	EIF5B: eukaryotic translation initiation factor 5B	gDNA.Hs.158688.0.A3	714129	MmugDNA.20736.1	276.71	160.79	197.71	766.22	328.54	641.49	2.77	1.62	229.21	213.27	187.05	766.22	328.54	641.49	2.73	1.4	2.75	1.51
MmugDNA.18911.1.S1_at	MmugDNA.18911.1	gDNA.g11138035		MmugDNA.18911.1	4.26	2.22	6.15	12.3	9.24	9	2.4	1.32	3.25	3.19	4.69	12.3	9.24	9	2.81	1.69	2.605	1.505
MmugDNA.37117.1.S1_at	LOC709308: similar to Ras-related protein Rab-5C (RAB5L) (L1880)	gDNA.Hs.479.0.A1	709308	MmugDNA.37117.1	981.24	540.17	556.09	3200.37	1224.85	1750.56	2.94	1.46	674.19	648.49	737.83	3200.37	1224.85	1750.56	3	1.55	2.97	1.505
MmuSTS.4542.1.S1_at	LOC712092: similar to Glycophorin C (PAS-2) (Glycoprotein beta) (GLPC) (Glycoconnectin) (Sialoglycoprotein D) (Glycophorin D) (GPD) (CD236 antigen)	55167540	712092	MmuSTS.4542.1	176.84	151	180.28	327.04	339.19	205.39	1.7	1.21	68.32	104.39	64.23	327.04	339.19	205.39	3.88	1.8	2.79	1.505
MmugDNA.31364.1.S1_at	LOC708981: similar to cAMP-dependent protein kinase type II-alpha regulatory subunit	gDNA.g4758957	708981	MmugDNA.31364.1	18.72	87.02	84.86	152.05	156.94	167.74	2.55	1.41	69.29	42.63	80.8	152.05	156.94	167.74	2.61	1.59	2.58	1.5
MmugDNA.14368.1.S1_at	LOC709676: similar to lipidosin	gDNA.Hs.277543.0.S2	709676	MmugDNA.14368.1	8.74	1	3.1	5.01	36.29	32.29	6	1.42	5.05	1.21	4.49	5.01	36.29	32.29	8.15	1.58	7.075	1.5
MmugDNA.6982.1.S1_at	MmugDNA.6982.1	gDNA.Hs.165077.0.A1		MmugDNA.6982.1	5.25	1.79	1.51	9.03	17.68	10.91	5.29	1.78	3.26	4.51	4.84	9.03	17.68	10.91	2.97	1.22	4.13	1.5
MmugDNA.11908.1.S1_s_at	GDI2: GDP dissociation inhibitor 2	gDNA.g285974	712510	MmugDNA.11908.1	770.76	606.49	508.53	2249.01	1127.42	1899.03	2.77	1.79	942.64	722.8	919.25	2249.01	1127.42	1899.03	2.05	1.21	2.41	1.5
MmugDNA.17799.1.S1_at	LOC705364: similar to egalitarian CG4051-PA	gDNA.Hs2.187675.1.S1	705364	MmugDNA.17799.1	6.07	5.74	1.99	14.33	8.64	24.06	3.35	1.32	4.96	3.23	2.78	14.33	8.64	24.06	4.27	1.67	3.81	1.495
MmugDNA.30240.1.S1_at	MmugDNA.30240.1	gDNA.Hs2.144492.1.A1		MmugDNA.30240.1	25.08	47.19	16.03	71.55	100.63	65	2.64	1.38	24.27	26.55	26.92	71.55	100.63	65	3.02	1.61	2.83	1.495
MmugDNA.38449.1.S1_at	MmugDNA.38449.1	gDNA.Hs.158313.1.S1		MmugDNA.38449.1	6.28	5.89	2.35	18.81	76.21	36.06	11.32	1.57	3.65	8.87	2.77	18.81	76.21	36.06	9.38	1.41	10.35	1.49
MmugDNA.4493.1.S1_at	MmugDNA.4493.1	gDNA.Hs2.406940.1.S1		MmugDNA.4493.1	4.58	1.03	5.65	24.3	16.12	7.11	4.47	1.44	1.14	3.63	5.09	24.3	16.12	7.11	4.42	1.54	4.445	1.49
MmugDNA.40252.1.S1_at	LOC717262: similar to zyg-11 homolog B (C. elegans)-like	gDNA.g5454185	717262	MmugDNA.40252.1	151.78	78.86	143.19	374.45	188.29	281.4	2.23	1.37	84.71	86.17	71.86	374.45	188.29	281.4	3.49	1.61	2.86	1.49
MmugDNA.21153.1.S1_at	MmugDNA.21153.1	gDNA.Hs2.382180.1.S1		MmugDNA.21153.1	1.89	1.91	8.83	21.67	10.76	11.91	3.5	1.38	3.5	1.84	5.58	21.67	10.76	11.91	3.65	1.59	3.575	1.485
MmugDNA.6894.1.S1_at	LOC713540: hypothetical protein LOC713540	gDNA.Hs.154897.0.A1	713540	MmugDNA.6894.1	5.61	43.33	37.44	96.03	122.61	49.69	3.2	1.43	25.08	36.93	32.27	96.03	122.61	49.69	2.87	1.54	3.035	1.485
MmugDNA.8478.1.S1_at	LOC711889: similar to myosin, light polypeptide 6, alkali, smooth muscle and non-muscle	gDNA.Hs.77385.3.S1	711889	MmugDNA.8478.1	14.49	17.63	81.58	142.76	93.87	115.72	3.77	1.28	28.06	27.77	21.68	142.76	93.87	115.72	4.54	1.69	4.155	1.485
MmugDNA.39045.1.S1_at	LOC702290: similar to scruin like at the midline CG5186-PA, isoform A	gDNA.Hs.220781.0.A1	702290	MmugDNA.39045.1	101.85	46.93	21.2	348.57	113.85	251.29	4.19	1.74	73.07	135.89	82.94	348.57	113.85	251.29	2.55	1.23	3.37	1.485
MmugDNA.8042.1.S1_at	MmugDNA.8042.1	gDNA.Hs.129876.0.A1		MmugDNA.8042.1	8.99	6.18	10.67	16.38	30.39	26.16	2.95	1.27	8.59	8.78	2.76	16.38	30.39	26.16	3.98	1.7	3.465	1.485
MmugDNA.14722.1.S1_at	LOC715409: similar to megalencephalic leukoencephalopathy with subcortical cysts 1 gene product	gDNA.Hs.74518.0.A1	715409	MmugDNA.14722.1	10.02	7.34	4.1	15.81	13.45	17.23	2.36	1.21	6.23	4.14	4.18	15.81	13.45	17.23	3.22	1.76	2.79	1.485
MmugDNA.35461.1.S1_at	MmugDNA.35461.1	gDNA.Hs.288129.0.S1		MmugDNA.35461.1	1.36	3.4	1.37	24.29	2.64	18.69	8.31	1.64	1	1	6.1	24.29	2.64	18.69	6.44	1.33	7.375	1.485
MmugDNA.18309.1.S1_at	HOXC10: homeobox C10	gDNA.g8393550	702321	MmugDNA.18309.1	60.04	56.83	64.05	587.92	44.44	701.15	7.29	1.52	67.78	77.96	54.59	587.92	44.44	701.15	6.64	1.44	6.965	1.48
MmugDNA.23011.1.S1_at	LOC711017: similar to zinc finger protein HIT-39	gDNA.Hs.58461.0.A1	711017	MmugDNA.23011.1	64.73	31.05	44.23	126.96	511.76	219.2	6.1	1.6	56.56	43.97	52.12	126.96	511.76	219.2	5.67	1.36	5.885	1.48
MmugDNA.28428.1.S1_at	STXBP2: syntaxin binding protein 2	gDNA.Hs2.398002.1.S1	708676	MmugDNA.28428.1	9.85	8.23	11.42	31.7	166.02	88.94	10.05	1.67	12.78	12.22	22.98	31.7	166.02	88.94	6.19	1.29	8.12	1.48
MmuSTS.1731.1.S1_at	MmuSTS.1731.1	55167804		MmuSTS.1731.1	1	14.99	11.05	39.73	15.63	27.09	3.14	1.27	5.27	12.14	3.55	39.73	15.63	27.09	3.96	1.69	3.55	1.48
MmugDNA.4322.1.S1_at	LOC705930: similar to translocase of inner mitochondrial membrane 10 homolog	gDNA.Hs2.235750.2.S1	705930	MmugDNA.4322.1	960.92	1058.72	865.63	4367.81	1432.65	2202.66	2.76	1.25	709.2	749.46	672.66	4367.81	1432.65	2202.66	3.77	1.71	3.265	1.48
MmugDNA.34866.1.S1_at	MmugDNA.34866.1	gDNA.Hs.164711.0.A1		MmugDNA.34866.1	10.92	3.01	3.94	14.6	40.73	29.28	4.55	1.69	8.34	9.26	11.74	14.6	40.73	29.28	2.99	1.26	3.77	1.475
MmugDNA.16792.1.S1_at	MmugDNA.16792.1	gDNA.Hs.288590.0.S1		MmugDNA.16792.1	10.85	13.43	23.09	241.4	61.59	60.14	7.39	1.27	12.07	14.07	15.7	241.4	61.59	60.14	8.87	1.68	8.13	1.475
MmugDNA.41983.1.S1_at	MmugDNA.41983.1	gDNA.Hs.135107.0.A1		MmugDNA.41983.1	6.25	10.12	3.59	49.67	23.18	15.85	4.43	1.66	6.22	10.63	11.14	49.67	23.18	15.85	3.18	1.27	3.805	1.465
MmugDNA.11174.1.S1_at	LOC713260: hypothetical protein LOC713260	gDNA.Hs2.346489.1.S1	713260	MmugDNA.11174.1	36.5	21.19	17.21	81.4	35.79	71	2.57	1.28	27.42	8.1	19.32	81.4	35.79	71	3.5	1.64	3.035	1.46
MmugDNA.37232.1.S1_at	MmugDNA.37232.1	gDNA.Hs2.382729.1.S1		MmugDNA.37232.1	5.19	6.47	4.48	35.78	5.96	37.17	4.72	1.36	1.27	8.44	3.88	35.78	5.96	37.17	6.31	1.56	5.515	1.46
MmugDNA.355.1.S1_at	MmugDNA.355.1	gDNA.Hs.302023.1.S1		MmugDNA.355.1	2.48	4.74	5.53	12.51	8.87	23.64	3.82	1.32	4.91	5.97	1	12.51	8.87	23.64	4.16	1.6	3.99	1.46
MmugDNA.11923.1.S1_at	LOC708298: similar to CG7071-PA, isoform A	gDNA.Hs.125035.1.A2	708298	MmugDNA.11923.1	215.85	180.3	145.29	553.97	376.23	316.76	2.31	1.56	251.17	172.99	170.47	553.97	376.23	316.76	2.16	1.36	2.235	1.46
MmugDNA.40862.1.S1_at	MmugDNA.40862.1	gDNA.Hs.18849.0.A1		MmugDNA.40862.1	1.58	36.62	27.95	63.77	66.77	43.79	2.63	1.3	27.77	18.02	19.91	63.77	66.77	43.79	2.8	1.62	2.715	1.46
MmugDNA.4120.1.S1_at	LOC708423: similar to Homeobox protein orthopedia	gDNA.g12804736	708423	MmugDNA.4120.1	9.16	3.32	4.5	22.14	27.87	9.06	3.84	1.22	3.71	3.55	3.68	22.14	27.87	9.06	5.33	1.7	4.585	1.46
MmugDNA.29208.1.S1_at	MmugDNA.29208.1	gDNA.Hs.18891.0.S1		MmugDNA.29208.1	21.66	12.38	16.84	144.8	14.11	105.39	5.22	1.35	22.41	12.64	7.12	144.8	14.11	105.39	6.61	1.57	5.915	1.46
MmugDNA.19722.1.S1_at	LOC696883: hypothetical protein LOC696883	gDNA.Hs.29899.0.A1	696883	MmugDNA.19722.1	323.99	297.89	293.12	1045.7	585.32	617.43	2.43	1.57	318.85	308.3	243.79	1045.7	585.32	617.43	2.59	1.34	2.51	1.455
MmugDNA.25546.1.S1_at	MmugDNA.25546.1	gDNA.Hs2.304947.1.S1		MmugDNA.25546.1	11.78	3.09	7.14	31.03	13.31	25.96	3.08	1.42	5.8	8.68	7.11	31.03	13.31	25.96	3.13	1.49	3.105	1.455
MmugDNA.36975.1.S1_at	MmugDNA.36975.1	gDNA.Hs.20017.1.S2		MmugDNA.36975.1	106.97	122.6	105.39	291	229	162.32	1.98	1.3	116.94	77.76	61.22	291	229	162.32	2.72	1.61	2.35	1.455
MmugDNA.12643.1.S1_at	MmugDNA.12643.1	gDNA.g12002029		MmugDNA.12643.1	1	3.6	7.25	15.78	7.68	16.89	3.33	1.38	5.04	2.79	3.85	15.78	7.68	16.89	3.31	1.53	3.32	1.455
MmugDNA.36446.1.S1_s_at	XPO7: exportin 7	gDNA.Hs.172685.0.S1	715398	MmugDNA.36446.1	302.47	279.07	354.23	903.77	545.06	527.41	2.12	1.35	219.19	160.26	237.8	903.77	545.06	527.41	3.22	1.56	2.67	1.455
MmugDNA.10398.1.S1_s_at	LOC701712: similar to G protein-coupled receptor 172A	gDNA.g13375681	701712	MmugDNA.10398.1	171.01	212.24	145.88	491.83	340.47	368.17	2.25	1.55	172.83	167.47	176.23	491.83	340.47	368.17	2.31	1.36	2.28	1.455
MmugDNA.2401.1.S1_s_at	NUP50: nucleoporin 50kDa	gDNA.g7959749	713282	MmugDNA.2401.1	170.8	184.8	173.62	278.4	320.2	233.87	1.56	1.22	112.35	69.69	113	278.4	320.2	233.87	2.95	1.69	2.255	1.455
MmugDNA.37705.1.S1_at	MmugDNA.37705.1	gDNA.Hs.60137.0.A1		MmugDNA.37705.1	58.07	27.12	22.85	86.37	51.44	88.42	2.19	1.22	32.76	20.98	34.08	86.37	51.44	88.42	2.55	1.68	2.37	1.45
MmugDNA.40182.1.S1_at	MmugDNA.40182.1	gDNA.Hs.275804.0.A1		MmugDNA.40182.1	4.55	19.28	8.8	23.74	33.27	30.83	2.84	1.41	14.24	6.75	12.29	23.74	33.27	30.83	2.74	1.49	2.79	1.45
MmugDNA.24122.1.S1_at	LOC714800: hypothetical protein LOC714800	gDNA.Hs.101428.0.A1	714800	MmugDNA.24122.1	9.45	13.8	11.76	34.92	34.88	39.54	3.13	1.62	11.75	28.24	7.14	34.92	34.88	39.54	2.37	1.28	2.75	1.45
MmuSTS.753.1.S1_at	LOC705192: similar to solute carrier family 34 (sodium phosphate), member 3	55960848	705192	MmuSTS.753.1	404.88	441.19	500	1302.77	790.99	836.13	2.18	1.5	441.02	603.54	399.43	1302.77	790.99	836.13	2.03	1.39	2.105	1.445
MmugDNA.24102.1.S1_at	LOC708092: similar to G protein-coupled receptor kinase-interactor 2 isoform 1	gDNA.g4691727	708092	MmugDNA.24102.1	63.91	43.1	57.29	193.54	97.39	283.56	3.5	1.57	70.54	59.78	81.58	193.54	97.39	283.56	2.78	1.32	3.14	1.445
MmugDNA.43594.1.S1_at	MmugDNA.43594.1	gDNA.Hs.100748.0.A1		MmugDNA.43594.1	1.5	1.92	3.82	10.1	15.45	4.71	4.33	1.43	1.99	1.12	3.78	10.1	15.45	4.71	4.99	1.46	4.66	1.445
MmugDNA.28828.1.S1_at	LOC705114: similar to synaptotagmin XIV-like	gDNA.Hs2.404139.1.S1	705114	MmugDNA.28828.1	10.51	3.56	4.54	11.89	12.2	17.29	2.33	1.23	3.38	5.51	4.74	11.89	12.2	17.29	3.01	1.66	2.67	1.445
MmugDNA.33917.1.S1_at	UBAP2L: ubiquitin associated protein 2-like	gDNA.g7661941	716417	MmugDNA.33917.1	599.37	600.98	588.09	2596.79	1223.35	1401.9	2.93	1.61	885.97	528.22	691.03	2596.79	1223.35	1401.9	2.56	1.28	2.745	1.445
MmugDNA.20160.1.S1_at	LOC713582: hypothetical protein LOC713582	gDNA.Hs.129043.0.S1	713582	MmugDNA.20160.1	8.37	1.11	3.33	39.01	20.73	56.98	9.21	1.39	1.61	5.27	4.24	39.01	20.73	56.98	9.67	1.49	9.44	1.44
MmugDNA.6705.1.S1_at	MmugDNA.6705.1	gDNA.Hs.325335.1.S1		MmugDNA.6705.1	10.97	7.45	6.29	49.94	38.34	12.63	4.29	1.56	10.9	5.76	12.79	49.94	38.34	12.63	3.44	1.32	3.865	1.44
MmugDNA.1784.1.S1_at	LOC721428: similar to Zinc finger protein 254 (Bone marrow zinc finger 5) (BMZF-5) (Hematopoietic cell-derived zinc finger protein 1) (HD-ZNF1)	gDNA.Hs2.332427.1.A1	721428	MmugDNA.1784.1	4.4	6.33	8.02	24.39	11.61	33.86	3.73	1.64	10.39	4.42	10.2	24.39	11.61	33.86	2.86	1.24	3.295	1.44
MmugDNA.4134.1.S1_at	LOC698073: similar to anaphase promoting complex subunit 1	gDNA.Hs.30864.0.A1	698073	MmugDNA.4134.1	147.43	79.64	69.49	337.62	195.82	148.12	2.41	1.21	80.84	52.46	88.86	337.62	195.82	148.12	3.17	1.67	2.79	1.44
MmugDNA.24435.1.S1_at	MmugDNA.24435.1	gDNA.Hs.171858.0.A1		MmugDNA.24435.1	31.13	12.79	17.22	42.15	55.06	107.96	3.07	1.31	29.64	17.11	6.66	42.15	55.06	107.96	3.77	1.56	3.42	1.435
NC-001798.CDS38.S1_at	NC-001798.CDS38			NC-001798.CDS38	1.33	1.08	1	6.62	2.46	3.82	4.01	1.38	1	1.34	1	6.62	2.46	3.82	4.21	1.49	4.11	1.435
MmugDNA.24681.1.S1_at	MmugDNA.24681.1	gDNA.g7108366		MmugDNA.24681.1	7.06	12.4	8.75	19.03	27.99	35.05	3.21	1.37	11.5	7.45	8.09	19.03	27.99	35.05	3.09	1.49	3.15	1.43
MmugDNA.39645.1.S1_at	MmugDNA.39645.1	gDNA.Hs.301866.0.A1		MmugDNA.39645.1	234.74	232.01	263.49	506.65	440.67	383.71	1.8	1.46	189.44	303.45	134.03	506.65	440.67	383.71	2.16	1.4	1.98	1.43
MmugDNA.8784.1.S1_at	MmugDNA.8784.1	gDNA.Hs.23127.0.A1		MmugDNA.8784.1	2.14	4.02	3.37	27.53	5.98	32.13	6.35	1.23	2.74	2.78	1	27.53	5.98	32.13	9.15	1.63	7.75	1.43
MmugDNA.5546.1.S1_at	MmugDNA.5546.1	gDNA.Hs.185767.0.S1		MmugDNA.5546.1	1.54	1.24	1.01	3.09	5.61	7.9	4.15	1.64	3.59	1	1	3.09	5.61	7.9	3.06	1.22	3.605	1.43
MmugDNA.27167.1.S1_at	MmugDNA.27167.1	gDNA.Hs.58606.1.A1		MmugDNA.27167.1	8.86	12.28	7.87	26.49	49.33	17.08	3.23	1.22	6.86	7.76	7.25	26.49	49.33	17.08	4.29	1.63	3.76	1.425
MmugDNA.27105.1.S1_at	MmugDNA.27105.1	gDNA.Hs2.382692.1.S1		MmugDNA.27105.1	4.59	1.27	4.35	31.06	38.28	1.15	7.13	1.2	1.91	3.01	1.71	31.06	38.28	1.15	10.47	1.65	8.8	1.425
MmugDNA.38639.1.S1_at	MmugDNA.38639.1	gDNA.Hs.250843.0.A1		MmugDNA.38639.1	7.97	11.9	15.94	25.3	28	60.02	3.2	1.34	18.52	10.4	3.61	25.3	28	60.02	3.83	1.51	3.515	1.425
MmuSTS.4509.1.S1_at	LPA: lipoprotein, Lp(a)	59676279	709528	MmuSTS.4509.1	4.01	2.44	3.92	7.96	8.65	7.49	2.47	1.32	2.82	1.91	3.71	7.96	8.65	7.49	3.13	1.53	2.8	1.425
MmugDNA.42593.1.S1_at	MmugDNA.42593.1	gDNA.Hs.235883.0.S2		MmugDNA.42593.1	3.37	1.91	2.86	1.95	42.15	36.85	10.61	1.49	3.53	4.9	1.79	1.95	42.15	36.85	9.19	1.35	9.9	1.42
MmugDNA.13209.1.S1_at	MmugDNA.13209.1	gDNA.Hs.293316.0.A1		MmugDNA.13209.1	5.08	5.08	2.19	10.14	23.1	13.22	3.96	1.55	1.24	8.43	3.73	10.14	23.1	13.22	3.66	1.29	3.81	1.42
MmugDNA.5897.1.S1_at	MmugDNA.5897.1	gDNA.Hs.250789.0.A1		MmugDNA.5897.1	9.64	12.85	9.61	18.85	23.14	36.7	2.43	1.45	4.15	8.9	13.49	18.85	23.14	36.7	3.14	1.39	2.785	1.42
MmunewRS.428.1.S1_at	MmunewRS.428.1	56606113		MmunewRS.428.1	3.64	5.56	3.29	10.94	6.03	11.74	2.37	1.22	4.8	2.02	2.23	10.94	6.03	11.74	3.46	1.62	2.915	1.42
Mmu.15987.2.S1_at	LOC704555: similar to DNA directed RNA polymerase II polypeptide C	CO581410	704555	Mmu.15987.2	329.19	335.71	295.08	1092.33	537.99	616.98	2.3	1.34	210.7	282.29	196.91	1092.33	537.99	616.98	3.19	1.49	2.745	1.415
MmuSTS.2080.1.S1_at	LOC703568: similar to POU domain, class 4, transcription factor 2 (Brain-specific homeobox/POU domain protein 3B) (Brn-3B)	47776987	703568	MmuSTS.2080.1	7.96	14.13	1.89	27.86	13.07	41.66	3.47	1.25	4.39	11.85	4.05	27.86	13.07	41.66	4.1	1.58	3.785	1.415
MmugDNA.11763.1.S1_at	LOC717781: similar to poly(A) polymerase gamma	gDNA.g12597628	717781	MmugDNA.11763.1	23.75	21.67	17.82	179.86	26.15	100.8	4.94	1.39	20.34	19.07	22.6	179.86	26.15	100.8	4.98	1.43	4.96	1.41
Mmu.6399.1.S1_at	LOC696943: similar to polymerase (RNA) III (DNA directed) polypeptide C (62kD)	AF230105.1	696943	Mmu.6399.1	217.84	72.15	44.35	515.61	146.78	945.57	4.84	1.25	97.7	68.38	112.21	515.61	146.78	945.57	5.99	1.57	5.415	1.41
MmugDNA.12613.1.S1_at	ARS2: arsenate resistance protein ARS2	gDNA.Hs.111801.2.S1	713235	MmugDNA.12613.1	34.14	44.41	35.02	240.38	163.27	55.29	4.03	1.38	34.66	46.74	29.51	240.38	163.27	55.29	4.12	1.44	4.075	1.41
MmugDNA.21860.1.S1_at	MmugDNA.21860.1	gDNA.Hs.220687.1.S1		MmugDNA.21860.1	16.02	19.34	1.21	35.44	42.53	33.42	3.59	1.34	15.37	10.75	20.37	35.44	42.53	33.42	2.53	1.47	3.06	1.405
MmuSTS.2725.1.S1_at	LOC718085: similar to FGF receptor activating protein 1	62000493	718085	MmuSTS.2725.1	201.28	209.01	177.32	384.12	410.02	299.18	1.85	1.42	154.92	145.39	218.25	384.12	410.02	299.18	2.15	1.39	2	1.405
MmugDNA.43000.1.S1_at	LOC698214: similar to CG9005-PA	gDNA.g13093772	698214	MmugDNA.43000.1	451.37	406.79	446.53	807.51	1054.15	593.29	1.87	1.35	344.38	475.33	340.14	807.51	1054.15	593.29	2.12	1.46	1.995	1.405
MmugDNA.30249.1.S1_s_at	CLEC11A: similar to C-type lectin domain family 11 member A precursor (Stem cell growth factor) (Lymphocyte secreted C-type lectin) (p47) (C-type lectin superfamily member 3)	gDNA.g13543291	719381	MmugDNA.30249.1	182.19	166.44	143.93	394.51	300.09	260.45	1.92	1.29	122.52	169.18	114.66	394.51	300.09	260.45	2.34	1.51	2.13	1.4
MmuSTS.3774.1.S1_at	LOC697013: similar to ring finger protein 122	49533483	697013	MmuSTS.3774.1	207.9	159.7	214.13	397.87	479.14	296.43	2	1.44	240.7	219.57	157.44	397.87	479.14	296.43	1.93	1.36	1.965	1.4
MmugDNA.36024.1.S1_at	MmugDNA.36024.1	gDNA.Hs.187134.0.A1		MmugDNA.36024.1	38.51	34.69	24.1	73.21	76.51	85.99	2.39	1.34	35.79	31.47	28.4	73.21	76.51	85.99	2.48	1.46	2.435	1.4
MmugDNA.26271.1.S1_at	MmugDNA.26271.1	gDNA.Hs.202254.0.A1		MmugDNA.26271.1	3.96	1	3.21	24.42	21.62	18.92	10.06	1.21	10.97	5.24	4.02	24.42	21.62	18.92	3.41	1.58	6.735	1.395
MmugDNA.40105.1.S1_at	RIPK2: receptor-interacting serine-threonine kinase 2	gDNA.g3123886	695567	MmugDNA.40105.1	90.81	100.27	132.29	276.9	286.83	160.8	2.27	1.46	65.4	160.09	71.47	276.9	286.83	160.8	2.57	1.33	2.42	1.395
MmugDNA.1101.1.S1_at	MmugDNA.1101.1	gDNA.Hs.306330.0.S1		MmugDNA.1101.1	11.5	29.24	10.36	43.97	62.24	49.05	3	1.48	26.95	15.05	21.4	43.97	62.24	49.05	2.43	1.31	2.715	1.395
MmugDNA.30390.1.S1_at	MmugDNA.30390.1	gDNA.Hs.56400.0.A1		MmugDNA.30390.1	4.96	4.15	2.45	37.62	4.79	20.11	5.64	1.25	6.02	1.3	1.81	37.62	4.79	20.11	8.28	1.54	6.96	1.395
MmugDNA.34921.1.S1_at	MmugDNA.34921.1	gDNA.g11545754		MmugDNA.34921.1	11.95	8.22	17.34	55.37	20.56	46.49	3.52	1.38	11.19	10.8	18.02	55.37	20.56	46.49	3.14	1.4	3.33	1.39
MmugDNA.15984.1.S1_at	SETD8: SET domain-containing protein 8	gDNA.Hs.111988.2.A2	709345	MmugDNA.15984.1	634.1	436.48	388.51	1214.07	650.41	2177.71	2.76	1.21	396.23	373.85	349.44	1214.07	650.41	2177.71	3.6	1.57	3.18	1.39
MmugDNA.2463.1.S1_at	MmugDNA.2463.1	gDNA.Hs.202183.0.A1		MmugDNA.2463.1	4.86	1	13.56	19.52	11.67	30.97	3.47	1.26	7.29	6.72	6.13	19.52	11.67	30.97	3.05	1.52	3.26	1.39
MmugDNA.26242.1.S1_at	MmugDNA.26242.1	gDNA.Hs.44899.0.S1		MmugDNA.26242.1	3.95	1	1.31	13.46	7.04	12.36	6.57	1.53	3.86	3.37	1.92	13.46	7.04	12.36	3.54	1.25	5.055	1.39
MmugDNA.10075.1.S1_at	LOC705526: hypothetical protein LOC705526	gDNA.g12655158	705526	MmugDNA.10075.1	965.72	797.3	451.51	2005.25	1055.69	3359.77	3.05	1.27	654.09	481.04	721.67	2005.25	1055.69	3359.77	3.48	1.51	3.265	1.39
MmugDNA.32332.1.S1_at	MmugDNA.32332.1	gDNA.Hs.5324.2.A1		MmugDNA.32332.1	727.61	473.68	706.97	1607.65	912.36	1036.42	1.84	1.22	550.78	332.61	512.74	1607.65	912.36	1036.42	2.66	1.56	2.25	1.39
MmugDNA.27963.1.S1_at	LOC696955: similar to myosin binding protein C, slow type isoform 1	gDNA.Hs.169849.1.S1	696955	MmugDNA.27963.1	9.97	5.08	5.6	30.07	7.94	26.72	3.04	1.24	5.23	9.03	1.08	30.07	7.94	26.72	4.52	1.53	3.78	1.385
NC-003401.CDS37.S1_at	NC-003401.CDS37			NC-003401.CDS37	4.41	2.25	3.1	13.58	32.78	8.14	6.11	1.25	2.32	3.08	3.4	13.58	32.78	8.14	6.3	1.52	6.205	1.385
MmugDNA.5799.1.S1_at	LOC709909: similar to T-cell receptor alpha chain V region CTL-L17 precursor	gDNA.Hs.272546.0.S1	709909	MmugDNA.5799.1	26.96	30.37	21.92	64.75	98.22	44.6	2.58	1.41	20.69	12.99	42.73	64.75	98.22	44.6	2.77	1.35	2.675	1.38
MmugDNA.11094.1.S1_at	MmugDNA.11094.1	gDNA.Hs.163879.0.A1		MmugDNA.11094.1	1.41	4.53	3.1	10	4.98	11.27	2.92	1.29	1.55	4.01	2.44	10	4.98	11.27	3.39	1.47	3.155	1.38
MmuSTS.3425.1.S1_at	LOC705345: similar to claudin 8	47776491	705345	MmuSTS.3425.1	5.47	2.71	3.3	12.24	7.13	11.64	2.6	1.34	2.83	1.68	4.97	12.24	7.13	11.64	3.24	1.42	2.92	1.38
MmugDNA.34221.1.S1_at	MmugDNA.34221.1	gDNA.Hs2.375671.1.S1		MmugDNA.34221.1	2.59	1.1	2.17	11.54	4.92	7.51	4.52	1.51	1.32	2.82	3.33	11.54	4.92	7.51	3.65	1.24	4.085	1.375
MmunewRS.97.1.S1_at	MmunewRS.97.1	46409597		MmunewRS.97.1	5.75	5.61	2.58	12.92	8.95	8.74	2.21	1.24	3.26	4.72	4.15	12.92	8.95	8.74	2.52	1.5	2.365	1.37
MmuSTS.721.1.S1_at	LOC715503: similar to N-acetylneuraminate pyruvate lyase	55960838	715503	MmuSTS.721.1	25.44	12.53	8.06	90.76	19.32	71.15	3.87	1.45	20.01	13.11	16.9	90.76	19.32	71.15	3.73	1.29	3.8	1.37
MmugDNA.33054.1.S1_at	LOC708982: similar to Myc-associated zinc finger protein (MAZI) (Purine-binding transcription factor) (Pur-1) (ZF87) (ZIF87)	gDNA.g13399295	708982	MmugDNA.33054.1	84.88	121.51	32.94	1074.37	172.21	432.88	7.15	1.44	89.27	63.59	112.81	1074.37	172.21	432.88	6.48	1.3	6.815	1.37
MmugDNA.1952.1.S1_at	LOC708225: similar to synaptosomal-associated protein 23 isoform SNAP23B	gDNA.Hs.184376.1.S1	708225	MmugDNA.1952.1	210.55	154.86	114.21	540.66	300.17	278.01	2.37	1.34	170.5	176.32	128.07	540.66	300.17	278.01	2.4	1.39	2.385	1.365
MmugDNA.17147.1.S1_at	MmugDNA.17147.1	gDNA.Hs.122110.0.A1		MmugDNA.17147.1	35.38	40.63	55.4	107.58	284.17	108.7	3.83	1.25	45.66	22.23	48.59	107.58	284.17	108.7	4.06	1.47	3.945	1.36
MmugDNA.17886.1.S1_at	MmugDNA.17886.1	gDNA.Hs2.398144.1.S1		MmugDNA.17886.1	1	7.83	10.74	14.59	20.4	40.96	4.47	1.43	9.43	5.86	9.86	14.59	20.4	40.96	3.25	1.28	3.86	1.355
MmugDNA.39164.1.S1_at	DHX8: DEAH (Asp-Glu-Ala-His) box polypeptide 8	gDNA.Hs.171872.2.S1	713228	MmugDNA.39164.1	11.44	36.57	15.98	160.24	25.24	131.5	5.1	1.47	31.32	28.38	27.04	160.24	25.24	131.5	3.68	1.24	4.39	1.355
MmugDNA.10460.1.S1_at	MmugDNA.10460.1	gDNA.Hs.118101.0.A1		MmugDNA.10460.1	3.16	8.08	7.88	16.86	12.79	23.44	2.65	1.37	11.63	2.18	4.02	16.86	12.79	23.44	3.2	1.34	2.925	1.355
MmugDNA.18105.1.S1_at	ST8SIA1: ST8 alpha-N-acetyl-neuraminide alpha-2,8-sialyltransferase 1	gDNA.g662253	706707	MmugDNA.18105.1	6.37	3.52	3	34.52	31.41	4.3	5.09	1.3	7.45	4.43	1.48	34.52	31.41	4.3	5.52	1.41	5.305	1.355
MmugDNA.27279.1.S1_at	LOC718009: similar to FtsJ homolog 3	gDNA.g8923066	718009	MmugDNA.27279.1	319.64	278.78	303.83	463.75	577.49	825.19	2.05	1.35	341.35	272.68	271.82	463.75	577.49	825.19	2.09	1.36	2.07	1.355
[truncated: 46 more rows]
