# Supplementary material for: Reprogrammed Transcriptome in Rhesus-Bovine Interspecies Somatic Cell Nuclear Transfer Embryos
Source: PLoS One. 2011 Jul 25;6(7):e22197. doi: 10.1371/journal.pone.0022197 (PMC3143123; doi:10.1371/journal.pone.0022197)
Supplement: Table S3 — Common gene expression of iSCNT and rhesus IVF embryo of 443 genes. (XLS) [file pone.0022197.s004.xls]

## Sheet: Table S3
probe set	gene	Accession	EntrezGene	Description	R_IVF_R1	R_IVF_R2	R_IVF_R3	R_IVF_R4	iSCNT_R1	iSCNT_R2	iSCNT_R3	FC	LCB	B_OOC_R1	B_OOC_R2	B_OOC_R3	iSCNT_R1	iSCNT_R2	iSCNT_R3	FC	LCB	R_PEF_R1	R_PEF_R2	R_PEF_R3	iSCNT_R1	iSCNT_R2	iSCNT_R3	FC	LCB	Avg FC	Avg LCB
MmuSTS.64.1.S1_at	GMNN: similar to Geminin	56089203	708416	MmuSTS.64.1	2089.23	2437.45	2367.35	2434.03	3263.93	1277.04	4461.62	1.25	0.53	5.84	8.45	4.71	3263.93	1277.04	4461.62	473.5	172.28	169.84	61.41	334.2	3263.93	1277.04	4461.62	15.49	5.77	244.495	89.025
MmugDNA.7014.1.S1_at	MmugDNA.7014.1	gDNA.Hs.131601.0.A1		MmugDNA.7014.1	4202.77	3953.81	4148.45	4053.59	3386.61	2171.02	3451.77	-1.41	-0.59	4.16	16.98	6.65	3386.61	2171.02	3451.77	311.86	113.15	7.93	7.22	10.13	3386.61	2171.02	3451.77	339.57	134.57	325.715	123.86
MmugDNA.21382.1.S1_at	LOC714828: similar to RAD51 homolog C isoform 1	gDNA.g2909800	714828	MmugDNA.21382.1	2283.24	2176.7	2495.92	2163.79	2685.9	302.87	3351.24	-1.08	-0.6	4.21	5.85	7.5	2685.9	302.87	3351.24	354.11	85.85	402.08	165.96	565.39	2685.9	302.87	3351.24	5.58	1.45	179.845	43.65
Mmu.13628.1.S1_s_at	LOC708905: similar to FGFR1 oncogene partner 2	CN645937	708905	Mmu.13628.1	563.64	341.65	553.23	595.67	1159.74	36.72	1406.8	1.69	0.34	3.93	1.49	3.61	1159.74	36.72	1406.8	300.14	52.98	144.68	73.14	139.91	1159.74	36.72	1406.8	7.28	1.45	153.71	27.215
MmugDNA.24215.1.S1_at	LOC712757: hypothetical protein LOC712757	gDNA.g12006038	712757	MmugDNA.24215.1	1053.96	973.22	1239.67	1092.16	1138.64	410.53	1321.55	-1.13	-0.72	15.37	14.68	6.31	1138.64	410.53	1321.55	82.04	38.26	341.16	328.14	446.78	1138.64	410.53	1321.55	2.62	1.32	42.33	19.79
MmugDNA.331.1.S1_at	MmugDNA.331.1	gDNA.Hs2.407106.1.A1		MmugDNA.331.1	1	2.6	1	1.6	21.6	120.2	1	26.05	0	1	1	1	21.6	120.2	1	34.39	34.39	1	1	1	21.6	120.2	1	34.39	34.39	34.39	34.39
MmugDNA.25914.1.S1_at	MmugDNA.25914.1	gDNA.Hs.184167.2.A1		MmugDNA.25914.1	1156.19	982.83	1134.3	1579.14	1973.94	697.78	2823.98	1.53	0.68	36.59	31.73	4.43	1973.94	697.78	2823.98	83.53	29.07	522.09	458.63	660.97	1973.94	697.78	2823.98	3.37	1.49	43.45	15.28
MmugDNA.26855.1.S1_at	LOC717232: similar to immediate early response 2	gDNA.g4758313	717232	MmugDNA.26855.1	3089.01	2331.84	3360.25	3144.52	3327.99	1734.15	4546.79	1.08	0.62	29.69	52.76	66.49	3327.99	1734.15	4546.79	68.66	27.34	1335.38	677.54	587.84	3327.99	1734.15	4546.79	3.75	1.93	36.205	14.635
MmugDNA.33604.1.S1_at	MmugDNA.33604.1	gDNA.Hs.20938.1.A1		MmugDNA.33604.1	327.72	381.24	251.98	601.76	975.85	243.44	738.88	1.69	0.74	11.59	11.02	1	975.85	243.44	738.88	104.43	26.75	117.43	88.62	32.38	975.85	243.44	738.88	8.03	3.18	56.23	14.965
MmugDNA.38765.1.S1_at	MmugDNA.38765.1	gDNA.Hs.9403.0.A1		MmugDNA.38765.1	284.25	206.79	299.98	313.82	754.23	130.1	516.61	1.73	0.61	4.99	4.98	5.76	754.23	130.1	516.61	90.04	26.01	72.59	56.6	80.25	754.23	130.1	516.61	6.71	2.33	48.375	14.17
MmugDNA.28053.1.S1_at	LOC697693: similar to fetal globin inducing factor	gDNA.g8923180	697693	MmugDNA.28053.1	522.82	765.12	797.48	609.78	1026.09	197.46	1431.97	1.31	0.4	7.82	7.28	12.76	1026.09	197.46	1431.97	99.41	25.67	153.15	123.3	135.25	1026.09	197.46	1431.97	6.42	1.99	52.915	13.83
MmuSTS.4717.1.S1_at	LOC718749: similar to tripartite motif protein 17	60301503	718749	MmuSTS.4717.1	3461.21	2657.26	5432.26	3873.18	3740.85	1019.17	4398.85	-1.24	-0.7	36.7	64.07	33.85	3740.85	1019.17	4398.85	74.18	23.65	12.32	11.13	14.52	3740.85	1019.17	4398.85	243.17	88.42	158.675	56.035
MmugDNA.42369.1.S1_s_at	LOC696602: similar to Josephin domain containing 3	gDNA.g10834764	696602	MmugDNA.42369.1	2210.4	1566.19	1783.21	2094.4	4202.26	897.36	4105.81	1.62	0.68	57.64	46.86	42.36	4202.26	897.36	4105.81	63.91	20.96	894.7	919.03	923.89	4202.26	897.36	4105.81	3.37	1.41	33.64	11.185
Mmu.8335.1.S1_s_at	LOC718005: hypothetical protein LOC718005	CK230111	718005	Mmu.8335.1	676.37	653.64	785.5	854.97	488.66	225.26	925.41	-1.36	-0.7	12.75	3.88	9.69	488.66	225.26	925.41	66.61	20.48	101.26	65.58	104	488.66	225.26	925.41	6.21	1.8	36.41	11.14
MmugDNA.12038.1.S1_x_at	MmugDNA.12038.1	gDNA.Hs2.382826.1.S1		MmugDNA.12038.1	39.21	65	39.14	99.52	227.26	40.24	172.33	2.6	0.98	1.39	3.01	1	227.26	40.24	172.33	100.17	19.14	36.98	30.76	18.37	227.26	40.24	172.33	5.45	2.05	52.81	10.595
MmugDNA.14955.1.S1_at	LOC700455: similar to Homeobox protein Hox-D8 (Hox-4E) (Hox-5.4)	gDNA.Hs.301963.0.S1	700455	MmugDNA.14955.1	209.49	599.18	580.97	312.45	803.38	97.15	750.38	1.31	0.41	9.7	2.35	10.2	803.38	97.15	750.38	79.18	19.01	100.79	69.36	91.12	803.38	97.15	750.38	6.46	2	42.82	10.505
MmugDNA.895.1.S1_s_at	EBNA1BP2: EBNA1 binding protein 2	gDNA.Hs2Affx.1.382.S1	699672	MmugDNA.895.1	2854.13	2950.3	2815.88	3219.28	3049.07	1714.32	3615.63	-1.05	-0.73	66.07	53.95	23.78	3049.07	1714.32	3615.63	68.01	18.77	1436.73	1181.51	1759.75	3049.07	1714.32	3615.63	1.95	1.24	34.98	10.005
MmugDNA.43363.1.S1_at	LOC718890: similar to DnaJ homolog subfamily B member 1 (Heat shock 40 kDa protein 1) (Heat shock protein 40) (HSP40) (DnaJ protein homolog 1) (HDJ-1)	gDNA.Hs.82646.0.A1	718890	MmugDNA.43363.1	3097.89	2481.9	2814.5	2966.28	3580.47	1440.19	4855.04	1.16	0.58	128.56	33.76	78.76	3580.47	1440.19	4855.04	46.3	16.77	426.95	300.6	500.62	3580.47	1440.19	4855.04	8.15	3.92	27.225	10.345
MmugDNA.26148.1.S1_at	LOC711420: similar to zinc finger protein 584	gDNA.Hs.29286.0.A1	711420	MmugDNA.26148.1	1001.79	777.8	1010.53	994.1	1935.21	599.65	2888.88	1.9	0.7	38.87	45.13	35.5	1935.21	599.65	2888.88	44.82	15.32	199.46	162.36	278.01	1935.21	599.65	2888.88	8.38	3.03	26.6	9.175
MmugDNA.1251.1.S1_at	POLR1C: RNA polymerase I subunit	gDNA.g2266928	700727	MmugDNA.1251.1	1888.34	1617.14	1473.6	2062.3	2135.61	464.13	2806.14	1.03	0.37	49.94	35.93	37.73	2135.61	464.13	2806.14	44.25	15.2	590.4	408.6	440.28	2135.61	464.13	2806.14	3.79	1.36	24.02	8.28
MmugDNA.30164.1.S1_at	LOC710328: similar to timeless-interacting protein	gDNA.g8923484	710328	MmugDNA.30164.1	1849.37	2235.1	1944.8	2297.21	679.48	846.54	2814	-1.44	-0.78	15.29	26.13	10.96	679.48	846.54	2814	89.76	14.81	243.89	102.83	290.87	679.48	846.54	2814	6.96	1.39	48.36	8.1
MmugDNA.12204.1.S1_x_at	MmugDNA.12204.1	gDNA.Hs.293681.0.S1		MmugDNA.12204.1	1004.48	1387.18	967.55	2016.13	2316.69	724.8	2360.25	1.35	0.66	88	25.85	21.56	2316.69	724.8	2360.25	38.13	14.51	526.84	620.18	378.67	2316.69	724.8	2360.25	3.55	1.77	20.84	8.14
MmugDNA.29114.1.S1_at	MmugDNA.29114.1	gDNA.Hs.257861.0.A1		MmugDNA.29114.1	130.21	79.23	123.21	86.11	142.17	22.83	218.46	1.25	0.33	1.6	2.76	1.04	142.17	22.83	218.46	72.29	14.08	13.05	9.77	10.72	142.17	22.83	218.46	11.47	2.77	41.88	8.425
Mmu.11492.1.S1_x_at	Mmu.11492.1	CB228298		Mmu.11492.1	1972.48	3046.19	2337.22	3632.5	3592.67	1757.24	3977.51	1.14	0.7	128.87	52.5	77.21	3592.67	1757.24	3977.51	40.14	13.79	1586.46	1091.97	922.4	3592.67	1757.24	3977.51	2.61	1.57	21.375	7.68
MmuSTS.851.1.S1_at	LOC696746: similar to THUMP domain containing 1	55960873	696746	MmuSTS.851.1	457.95	600	545.71	551.57	679.25	225.34	579.36	-1.08	-0.62	15.44	9.77	22.6	679.25	225.34	579.36	30.13	13.71	137.71	94.94	113.72	679.25	225.34	579.36	4.41	2.14	17.27	7.925
MmuSTS.1729.1.S1_at	LOC718691: similar to ret finger protein-like 3	55167802	718691	MmuSTS.1729.1	3433.86	2902.34	3939.06	3237.71	3006.28	1504.11	4297.17	-1.22	-0.55	36.28	83.58	45.98	3006.28	1504.11	4297.17	50.33	13.69	40.14	50.59	43.61	3006.28	1504.11	4297.17	62.67	17.57	56.5	15.63
MmugDNA.17802.1.S1_at	LOC712971: similar to Mediator of RNA polymerase II transcription subunit 31 (Mediator complex subunit SOH1) (hSOH1)	gDNA.Hs.27289.0.S1	712971	MmugDNA.17802.1	3287.15	3297.44	3162.57	3834	3136.55	1935.65	3981.71	-1.13	-0.84	144.36	136.85	132.23	3136.55	1935.65	3981.71	21.81	13.16	886.57	538.88	664.2	3136.55	1935.65	3981.71	4.35	2.79	13.08	7.975
MmuSTS.927.1.S1_at	LOC693955: similar to fem-1 homolog b	62000181	693955	MmuSTS.927.1	1721.48	631.42	1544.37	1550.55	1902.75	603.48	3598.1	1.52	0.45	42.34	49.01	38.64	1902.75	603.48	3598.1	46.87	13.15	149.88	166.62	118.83	1902.75	603.48	3598.1	14.13	4.16	30.5	8.655
MmuSTS.1719.1.S1_at	LOC719181: similar to A-kinase anchor protein 8	60301098	719181	MmuSTS.1719.1	3488.09	2350.53	2889.34	3289.88	1187.71	1009.49	3478.34	-1.58	-0.9	35.73	52.18	38.22	1187.71	1009.49	3478.34	46.95	12.82	296.69	141.81	221.99	1187.71	1009.49	3478.34	8.77	2.62	27.86	7.72
MmugDNA.39289.1.S1_at	MmugDNA.39289.1	gDNA.Hs.23096.0.A1		MmugDNA.39289.1	91.05	50.25	67.49	117.42	294.08	110.21	128.63	2.31	0.88	6.87	1.14	5.28	294.08	110.21	128.63	39.83	12.46	28.45	9.06	16.75	294.08	110.21	128.63	9.79	3.58	24.81	8.02
MmugDNA.17427.1.S1_at	MmugDNA.17427.1	gDNA.Hs.127453.0.A1		MmugDNA.17427.1	637.34	404.06	540.28	1059.8	1818.76	421.25	1905.33	2.01	0.42	37.36	9.96	21.99	1818.76	421.25	1905.33	63.71	12.31	121.21	85.95	148.51	1818.76	421.25	1905.33	10.87	2.33	37.29	7.32
MmugDNA.41760.1.S1_at	MmugDNA.41760.1	gDNA.Hs.143055.0.A1		MmugDNA.41760.1	1	1	1	1.43	14.86	29.57	1	11.75	0	1	1	1	14.86	29.57	1	12.28	12.28	1	1	1	14.86	29.57	1	12.28	12.28	12.28	12.28
MmuSTS.3779.1.S1_at	TRIM49: ring finger protein 18	49533488	693283	MmuSTS.3779.1	757.78	279.42	1861.61	1044.46	758.9	21.01	1140.89	-1.53	-0.45	6.3	4.57	3.46	758.9	21.01	1140.89	132.78	11.15	4.29	6.23	5.51	758.9	21.01	1140.89	119.46	10.08	126.12	10.615
MmugDNA.5118.1.S1_at	MmugDNA.5118.1	gDNA.g8922410		MmugDNA.5118.1	985.23	236.16	1649.96	1033.45	1497.99	348.51	1385.5	1.11	0.46	11.57	39.61	31.47	1497.99	348.51	1385.5	41.82	10.59	10.72	13.65	3.88	1497.99	348.51	1385.5	124.19	46.95	83.005	28.77
MmugDNA.12945.1.S1_at	MmugDNA.12945.1	gDNA.Hs.125702.0.A1		MmugDNA.12945.1	268.11	153.39	128.77	284.31	449.35	182.03	1057.93	2.7	0.53	21.9	6.26	1.65	449.35	182.03	1057.93	61.64	10.54	12.97	6.63	14.37	449.35	182.03	1057.93	50.94	9.7	56.29	10.12
MmugDNA.21053.1.S1_at	MmugDNA.21053.1	gDNA.Hs.206654.0.A1		MmugDNA.21053.1	61.36	45.09	43.46	72.2	122.52	101.2	91.89	1.96	0.92	7.14	4.22	5.99	122.52	101.2	91.89	17.26	9.97	14.09	19.28	3.76	122.52	101.2	91.89	8.48	4.59	12.87	7.28
MmugDNA.35490.1.S1_at	MmugDNA.35490.1	gDNA.Hs.17126.0.A1		MmugDNA.35490.1	255.55	252.62	245.06	468.25	937.29	127.43	1246.89	2.51	0.6	10.6	19.01	21.24	937.29	127.43	1246.89	44.87	9.68	61.85	47.27	43.54	937.29	127.43	1246.89	15.07	3.62	29.97	6.65
MmugDNA.40404.1.S1_x_at	MmugDNA.40404.1	gDNA.g13436301		MmugDNA.40404.1	575.7	683.81	662.04	1086.54	1486.24	510.69	1851.03	1.76	0.82	96.28	40.26	28.94	1486.24	510.69	1851.03	23.67	9.66	185.46	161.36	148.59	1486.24	510.69	1851.03	7.79	3.72	15.73	6.69
Mmu.2776.1.S1_at	IDH1: isocitrate dehydrogenase 1 (NADP+), soluble	CO646051	710019	Mmu.2776.1	228.06	225.64	221.14	443.78	366.18	189.52	466.97	1.26	0.7	26.41	16.56	13.81	366.18	189.52	466.97	18.04	9.29	98.01	160.58	188.17	366.18	189.52	466.97	2.36	1.29	10.2	5.29
MmugDNA.38553.1.S1_at	TFIP11: tuftelin interacting protein 11	gDNA.g5262598	712691	MmugDNA.38553.1	3436.9	2748.92	2938.91	3589.59	3116.29	1052.33	4493.54	-1.09	-0.67	145.92	132.32	78.52	3116.29	1052.33	4493.54	26.2	9.23	424.36	178.43	322.98	3116.29	1052.33	4493.54	9.46	3.84	17.83	6.535
MmugDNA.33064.1.S1_at	LOC703662: similar to cisplatin resistance-associated overexpressed protein	gDNA.Hs.32112.2.S1	703662	MmugDNA.33064.1	132.17	73.93	85.25	66.3	2318.08	11.07	1242.86	13.29	0.78	5.8	6.65	11.38	2318.08	11.07	1242.86	159.64	8.86	63.03	30.52	33.36	2318.08	11.07	1242.86	27.78	1.62	93.71	5.24
MmugDNA.40278.1.S1_at	LOC712321: similar to myeloblastosis proto-oncogene product isoform 2	gDNA.Hs.1334.1.S1	712321	MmugDNA.40278.1	23.24	31.97	28.77	281.51	69.42	31.05	82.5	-1.22	0	5.12	1.92	1.24	69.42	31.05	82.5	21.39	8.42	1.58	3.47	1.58	69.42	31.05	82.5	27.94	7.06	24.665	7.74
MmuSTS.2310.1.S1_at	LOC693324: similar to PR domain containing 14	51854036	693324	MmuSTS.2310.1	286.91	185.84	132.17	142.59	79.59	63.01	34.31	-2.87	-0.88	1	5.47	1.87	79.59	63.01	34.31	21.84	8.24	3.97	1.46	1.49	79.59	63.01	34.31	30.59	9.36	26.215	8.8
Mmu.15247.40.S1_at	LOC710532 /// LOC710809 /// LOC710972 /// LOC720554 /// LOC722256 /// LOC722469 /// LOC723237 /// PSG2: similar to Carcinoembryonic antigen-related cell adhesion molecule 1 precursor (Biliary glycoprotein 1) (BGP-1) (Murine hepatitis virus receptor) (MHV-R) (Biliary glycoprotein D) /// similar to pregnancy specific beta-1-glycoprotein 3 /// similar to pregnancy specific beta-1-glycoprotein 7 /// …	CN647868	710532 /// 710809 /// 710972 /// 720554 /// 722249 /// 722256 /// 722469 /// 723237	Mmu.15247.40	96.99	105.7	73.8	197.4	290.78	100.88	236.41	1.79	0.93	18.21	10.85	13.36	290.78	100.88	236.41	15.13	8.05	33.9	21.75	23.54	290.78	100.88	236.41	8.12	4.18	11.625	6.115
MmugDNA.34965.1.S1_x_at	MmugDNA.34965.1	gDNA.Hs2.434445.1.S1		MmugDNA.34965.1	5091.16	5865.98	4921.06	6299.05	5157.86	4176.53	7549.67	1.02	0.66	485.53	471.04	347.25	5157.86	4176.53	7549.67	13.12	7.54	2072.1	2271.6	1912.9	5157.86	4176.53	7549.67	2.71	1.69	7.915	4.615
MmugDNA.646.1.S1_at	MmugDNA.646.1	gDNA.Hs.31511.0.A1		MmugDNA.646.1	627.88	870.78	1596.39	911.23	921.86	82.8	767.4	-1.68	-0.82	19.75	12.89	23.65	921.86	82.8	767.4	34.05	7.47	129.51	99.95	116.36	921.86	82.8	767.4	5.14	1.41	19.595	4.44
MmunewRS.13.1.S1_at	MmunewRS.13.1	46409549		MmunewRS.13.1	47.08	35.23	87.42	53.47	85.45	7.12	93.95	1.12	0.29	1	2.24	1	85.45	7.12	93.95	44.02	7.04	3.14	4.26	1.21	85.45	7.12	93.95	23.02	5.03	33.52	6.035
MmugDNA.33511.1.S1_at	MmugDNA.33511.1	gDNA.Hs.81263.0.A1		MmugDNA.33511.1	515.5	355.85	488.66	764.51	925.82	108.3	1091.44	1.35	0.38	26.63	15.19	20.41	925.82	108.3	1091.44	36.05	6.9	67.79	67.59	99.59	925.82	108.3	1091.44	8.98	2.51	22.515	4.705
MmugDNA.32495.1.S1_at	LOC714901: similar to DNA-damage-inducible transcript 3	gDNA.g13177717	714901	MmugDNA.32495.1	1937.55	1563.05	1734.48	1909.31	1218.82	734.4	2940.31	-1.09	-0.65	91.82	57.04	80.17	1218.82	734.4	2940.31	22.08	6.87	320.21	541.32	283.64	1218.82	734.4	2940.31	4.29	1.37	13.185	4.12
MmuSTS.2739.1.S1_at	SERTAD1: similar to SERTA domain-containing protein 1 (Transcriptional regulator interacting with the PHD-bromodomain 1) (TRIP-Br1) (CDK4-binding protein p34SEI1) (SEI-1)	51854101	701562	MmuSTS.2739.1	3915.63	2747.2	3594.97	3525.67	2237.47	1138.12	3265.22	-1.54	-0.99	155.02	192.77	149.01	2237.47	1138.12	3265.22	13.46	6.8	494.57	301.98	444.38	2237.47	1138.12	3265.22	5.41	2.83	9.435	4.815
MmugDNA.5216.1.S1_at	MmugDNA.5216.1	gDNA.Hs2.385508.1.S1		MmugDNA.5216.1	9.15	20.57	22.68	14.71	34.71	8.52	26.4	1.59	0.7	1	1	1.25	34.71	8.52	26.4	26.03	6.76	2.47	10.13	3.36	34.71	8.52	26.4	4.92	1.8	15.475	4.28
MmugDNA.23751.1.S1_at	AK3L1: similar to Adenylate kinase isoenzyme 4, mitochondrial (Adenylate kinase 3-like 1) (ATP-AMP transphosphorylase)	gDNA.Hs.292805.0.A1	698560	MmugDNA.23751.1	115.97	105.4	99.12	122.19	297.78	30.32	267.19	1.79	0.55	1.18	2.83	8.72	297.78	30.32	267.19	61.17	6.35	36.28	18.57	29.53	297.78	30.32	267.19	7.36	2.19	34.265	4.27
MmugDNA.5947.1.S1_at	MmugDNA.5947.1	gDNA.Hs.145037.0.A1		MmugDNA.5947.1	167.24	135.45	198.36	280.73	674.95	97.8	867.89	2.74	0.2	12.52	1.96	2.94	674.95	97.8	867.89	94.55	6.27	24.91	19.69	20.19	674.95	97.8	867.89	23.76	1.72	59.155	3.995
MmugDNA.32888.1.S1_at	MmugDNA.32888.1	gDNA.g13376362		MmugDNA.32888.1	481.13	518	490.94	772.64	702.14	344.24	632.66	1.03	0.62	38.61	74.91	45.47	702.14	344.24	632.66	10.49	6.17	96.87	59.4	57.86	702.14	344.24	632.66	7.91	4.71	9.2	5.44
MmugDNA.16270.1.S1_x_at	MmugDNA.16270.1	gDNA.Hs2.353515.1.S1		MmugDNA.16270.1	210.2	241.25	323.39	303.73	343.39	4.42	225.9	-1.41	-0.74	4.13	5.17	1.48	343.39	4.42	225.9	59.45	6.09	8.03	6.84	7.5	343.39	4.42	225.9	25.15	3.69	42.3	4.89
MmugDNA.14231.1.S1_at	LOC693797: similar to cyclin A1	gDNA.g4502610	693797	MmugDNA.14231.1	4046.79	3362.54	3735.14	4036.61	3021.58	972.68	3637.33	-1.48	-0.93	165.9	193.92	156.51	3021.58	972.68	3637.33	14.89	6.04	5.91	9.65	10.06	3021.58	972.68	3637.33	322.2	100.46	168.545	53.25
MmugDNA.4870.1.S1_at	LOC718329: hypothetical protein LOC718329	gDNA.g13477250	718329	MmugDNA.4870.1	91.05	66.19	70.84	71.45	62.45	44.92	1	-2.05	-0.88	1	1	1	62.45	44.92	1	36.12	5.7	5.84	1	1	62.45	44.92	1	13.19	1.69	24.655	3.695
MmugDNA.5723.1.S1_at	MmugDNA.5723.1	gDNA.Hs.301472.0.S1		MmugDNA.5723.1	77.07	83.57	71.63	145.02	389.16	52.03	462.07	3.33	0.99	19.86	11.2	11.28	389.16	52.03	462.07	21.47	5.64	27.75	19.55	15.03	389.16	52.03	462.07	14.44	3.95	17.955	4.795
MmugDNA.35610.1.S1_at	LOC717079: similar to WAF-1/CIP1 stabilizing protein 39	gDNA.g11545822	717079	MmugDNA.35610.1	962.82	512.21	472.43	764.44	908.59	312.56	1027.67	1.11	0.55	75.57	75.28	55.97	908.59	312.56	1027.67	11.17	5.34	90.19	79.94	83.83	908.59	312.56	1027.67	8.79	4.23	9.98	4.785
MmugDNA.30084.1.S1_at	MmugDNA.30084.1	gDNA.Hs.274766.0.S2		MmugDNA.30084.1	87.39	30.08	49.62	56.3	103.86	51.76	51.32	1.4	0.58	7.7	3.36	4.41	103.86	51.76	51.32	15.16	5.32	25.15	14.27	14.45	103.86	51.76	51.32	4.1	2.01	9.63	3.665
MmugDNA.10040.1.S1_at	LOC698060: similar to p53-regulated DDA3 isoform a	gDNA.g12655140	698060	MmugDNA.10040.1	479.01	492.26	602.4	591.31	1326.75	280.32	871.94	1.54	0.62	51.95	51.96	72.16	1326.75	280.32	871.94	14.15	5.23	55.37	44.72	144.32	1326.75	280.32	871.94	10.2	3.64	12.175	4.435
MmugDNA.39259.1.S1_at	MmugDNA.39259.1	gDNA.Hs.54547.0.A1		MmugDNA.39259.1	159.05	284.89	191.33	266.77	577.82	116.96	678.75	2.07	0.7	11.55	2.6	55.87	577.82	116.96	678.75	19.24	5.15	33.4	25.23	25.56	577.82	116.96	678.75	16.57	5.62	17.905	5.385
MmugDNA.18357.1.S1_at	MmugDNA.18357.1	gDNA.g7657426		MmugDNA.18357.1	1150.36	1120.35	1258.86	1100.13	1535.81	567.26	1833.97	1.14	0.58	126.22	165.61	89.46	1535.81	567.26	1833.97	10.67	5.08	284.32	109.16	517.63	1535.81	567.26	1833.97	4.35	1.9	7.51	3.49
MmugDNA.37732.1.S1_at	MmugDNA.37732.1	gDNA.Hs.20369.0.A1		MmugDNA.37732.1	212.61	215.88	280.44	272.64	969.96	100.09	719.91	2.46	0.71	12.45	49.75	29.73	969.96	100.09	719.91	20.09	5.06	83.46	52.41	63.95	969.96	100.09	719.91	9.2	2.63	14.645	3.845
MmuSTS.724.1.S1_s_at	CLN6: CLN6 protein	62000123	693873	MmuSTS.724.1	438.13	587.89	607.33	737.33	1655.63	472.5	1317.92	1.95	0.96	79.6	135.95	87.33	1655.63	472.5	1317.92	11.43	4.99	181.91	230.54	177.23	1655.63	472.5	1317.92	5.74	2.74	8.585	3.865
MmugDNA.36875.1.S1_at	MmugDNA.36875.1	gDNA.Hs2.375995.1.S1		MmugDNA.36875.1	809.62	347.19	895.17	782.22	654.53	307.82	838.45	-1.17	-0.46	60.32	63.48	17.5	654.53	307.82	838.45	12.11	4.89	14.02	9.42	6.28	654.53	307.82	838.45	57.63	24.21	34.87	14.55
MmugDNA.26330.1.S1_at	LOC717505: similar to outer dense fiber of sperm tails 2 isoform 1	gDNA.g2996005	717505	MmugDNA.26330.1	202.27	217.63	126.99	269.51	525.31	27.17	366.65	1.57	0.31	14.18	9.96	9	525.31	27.17	366.65	27.98	4.88	22.47	23.42	42.83	525.31	27.17	366.65	11.01	1.97	19.495	3.425
MmugDNA.42655.1.S1_at	TGFA: transforming growth factor, alpha	gDNA.g339537	613031	MmugDNA.42655.1	3.33	1	2	1.5	1	18.33	1	2.76	0	1	1	1	1	18.33	1	4.74	4.74	1	1	1	1	18.33	1	4.74	4.74	4.74	4.74
MmugDNA.10903.1.S1_at	LOC720163: similar to zinc finger protein 677	gDNA.Hs2.310029.2.S1	720163	MmugDNA.10903.1	236.74	110.22	88.36	111.23	599.24	30.63	351.98	2.49	0.42	25.44	9.74	2.32	599.24	30.63	351.98	30.72	4.63	1	4.02	1	599.24	30.63	351.98	169.58	23.14	100.15	13.885
MmugDNA.27023.1.S1_at	ZNF84: zinc finger protein 84 (HPF2)	gDNA.g4508036	694939	MmugDNA.27023.1	231.77	375.95	335.07	252.67	290	186.62	379.32	-1.03	-0.71	14.05	41.67	42.1	290	186.62	379.32	9.14	4.6	144.13	121.67	124.93	290	186.62	379.32	2.22	1.44	5.68	3.02
MmugDNA.38520.1.S1_at	LOC700668: similar to phosphatidylinositol-3-phosphatase associated protein	gDNA.g9506678	700668	MmugDNA.38520.1	149.91	76.71	179.72	107.27	20.15	63.61	119.98	-1.8	-0.77	1.11	1	5.33	20.15	63.61	119.98	42.64	4.49	9.61	12.9	15.01	20.15	63.61	119.98	5.47	1.29	24.055	2.89
MmugDNA.4585.1.S1_at	MmugDNA.4585.1	gDNA.Hs.192986.0.S1		MmugDNA.4585.1	98.49	83.69	99.3	74.65	176.72	91.15	103.76	1.38	0.76	14.21	9.96	19.75	176.72	91.15	103.76	8.3	4.42	10.49	16.08	15.09	176.72	91.15	103.76	8.75	4.8	8.525	4.61
MmugDNA.35271.1.S1_x_at	MmugDNA.35271.1	gDNA.Hs2.385780.1.S1		MmugDNA.35271.1	22.73	27.46	30.67	53.06	673.05	15.47	783.21	14.66	0.97	7.55	3.34	12.57	673.05	15.47	783.21	67.05	4.35	22.4	13.68	14.44	673.05	15.47	783.21	28.05	1.86	47.55	3.105
MmugDNA.19674.1.S1_at	PUS3: pseudouridylate synthase 3	gDNA.g13775233	713746	MmugDNA.19674.1	994.39	903.81	601.58	989.57	1652.44	889.93	3311.04	2.29	0.89	223.42	163.7	137.35	1652.44	889.93	3311.04	11.51	4.33	312.18	222.91	216.79	1652.44	889.93	3311.04	7.9	3.09	9.705	3.71
MmugDNA.31257.1.S1_at	LOC693711 /// LOC694243 /// LOC695347 /// LOC697112 /// LOC699175 /// LOC700133 /// LOC700997 /// LOC703809 /// LOC704460 /// LOC704812 /// LOC706965 /// LOC707305 /// LOC709010 /// LOC712489 /// LOC721571 /// LOC722786 /// LOC723219 /// LOC723366 /// LOC723616: similar to zinc finger protein 669 /// hypothetical protein LOC704812 /// hypothetical protein LOC722786	gDNA.g13376182	693711 /// 694243 /// 695347 /// 697112 /// 699175 /// 700133 /// 700997 /// 703809 /// 704460 /// 704812 /// 706965 /// 707305 /// 709010 /// 712489 /// 721571 /// 722786 /// 723219 /// 723366 /// 723616	MmugDNA.31257.1	760.88	688.74	632.71	903.61	659.93	102.73	968.59	-1.29	-0.72	29.5	28.39	42.67	659.93	102.73	968.59	17.15	4.24	123.49	95.4	133.17	659.93	102.73	968.59	4.98	1.29	11.065	2.765
MmugDNA.39093.1.S1_at	LOC693437: similar to MMR_HSR1 domain containing protein RGD1359460	gDNA.g13436154	693437	MmugDNA.39093.1	1332.06	1604.32	1537.07	1565.18	2265.88	582.49	2880.37	1.27	0.51	166.15	144.25	126.61	2265.88	582.49	2880.37	13.25	4.16	558.79	301.1	406.55	2265.88	582.49	2880.37	4.61	1.81	8.93	2.985
MmugDNA.41097.1.S1_at	LOC697721: similar to germinal histone H4 gene	gDNA.g5579467	697721	MmugDNA.41097.1	159.58	117.93	175.47	190.2	107.78	24.26	111.19	-1.97	-0.82	6.81	7.53	7.27	107.78	24.26	111.19	11.19	4.1	10.75	9.36	12.15	107.78	24.26	111.19	7.68	2.75	9.435	3.425
MmugDNA.24735.1.S1_s_at	LOC709214: hypothetical protein LOC709214	gDNA.g5902075	709214	MmugDNA.24735.1	2266.53	1959.45	2246.51	3111.52	3336.9	1122.96	2171.11	-1.05	-0.63	362.67	306.83	96.1	3336.9	1122.96	2171.11	8.85	4.07	864.81	639.39	1143.47	3336.9	1122.96	2171.11	2.52	1.27	5.685	2.67
MmugDNA.18752.1.S1_at	NEK3: NIMA-related kinase 3	gDNA.Hs.2236.0.A1	710127	MmugDNA.18752.1	334.96	370.96	531.56	349.17	600.79	224.67	299.69	-1.02	-0.6	44.01	47.9	29.86	600.79	224.67	299.69	9.47	4.03	38.63	38.63	34.78	600.79	224.67	299.69	10.14	4.95	9.805	4.49
MmugDNA.41694.1.S1_at	LOC707883: similar to Splicing factor, arginine/serine-rich 2 (Splicing factor SC35) (SC-35) (Splicing component, 35 kDa)	gDNA.Hs.73965.1.A1	707883	MmugDNA.41694.1	30.31	27.64	64.41	54.33	103.68	38.8	116.49	2.01	1	13.3	10.8	6.93	103.68	38.8	116.49	8.48	3.99	32.59	19.09	42.91	103.68	38.8	116.49	2.8	1.38	5.64	2.685
MmugDNA.19839.1.S1_at	LOC723143: hypothetical protein LOC723143	gDNA.g10835229	723143	MmugDNA.19839.1	15.57	9.21	9.11	25.46	17.08	38.89	39.03	2.44	0.81	1	5.35	1.22	17.08	38.89	39.03	14.67	3.91	5.73	2.8	4.37	17.08	38.89	39.03	7.3	3.34	10.985	3.625
MmugDNA.6262.1.S1_at	LOC710205: similar to RIKEN cDNA 2810451A06	gDNA.Hs.203128.0.A1	710205	MmugDNA.6262.1	27.05	35.54	50.78	37.73	268.27	5.09	564.58	7.3	0.34	1.01	3.02	5.15	268.27	5.09	564.58	118.34	3.91	1.75	3.16	9.72	268.27	5.09	564.58	58.56	2.56	88.45	3.235
MmugDNA.15889.1.S1_at	MmugDNA.15889.1	gDNA.Hs2.378752.1.S1		MmugDNA.15889.1	112.64	68.19	92.48	53.32	186.76	158.52	67.58	1.69	0.9	2.83	29.26	6.86	186.76	158.52	67.58	10.05	3.82	45.54	18.51	19.09	186.76	158.52	67.58	4.96	2.38	7.505	3.1
MmugDNA.37139.1.S1_x_at	MmugDNA.37139.1	gDNA.g13325173		MmugDNA.37139.1	119.59	114.64	99.2	174.95	239.43	5.04	202.77	1.21	0.23	1	12.41	2.35	239.43	5.04	202.77	24.86	3.81	13.08	11.65	9.52	239.43	5.04	202.77	12.91	2.48	18.885	3.145
MmugDNA.36738.1.S1_at	MmugDNA.36738.1	gDNA.Hs.69171.3.A1		MmugDNA.36738.1	21.93	12.26	24.58	49.2	86.5	8.04	109.12	2.48	0.58	3.82	3.33	5.17	86.5	8.04	109.12	16.91	3.65	6.23	4	2.14	86.5	8.04	109.12	17.28	2.91	17.095	3.28
MmugDNA.35337.1.S1_at	MmugDNA.35337.1	gDNA.g13376698		MmugDNA.35337.1	14.73	11.6	16.96	24.63	40.15	24.08	20.39	1.76	0.97	3.4	2.22	1.57	40.15	24.08	20.39	11.92	3.64	13.39	8.27	3.5	40.15	24.08	20.39	3.37	1.72	7.645	2.68
MmugDNA.31685.1.S1_at	LOC717983: similar to zinc finger protein 622	gDNA.Hs.60300.0.A1	717983	MmugDNA.31685.1	1086.75	1000.03	1034.79	1191.75	1786.18	729.47	3138.05	1.76	0.68	303.09	176.24	123.54	1786.18	729.47	3138.05	10.24	3.46	654.72	332.63	435.44	1786.18	729.47	3138.05	4.02	1.51	7.13	2.485
MmugDNA.43349.1.S1_at	LOC705675: hypothetical protein LOC705675	gDNA.Hs.8379.0.S1	705675	MmugDNA.43349.1	20.46	6.79	90.61	8.9	52.32	27.06	20.93	1.18	0.39	3.33	2.59	3.98	52.32	27.06	20.93	10.72	3.46	3.49	1.65	2.15	52.32	27.06	20.93	13.88	5.59	12.3	4.525
MmugDNA.1318.1.S1_at	LOC715098: hypothetical protein LOC715098	gDNA.Hs.14706.0.A1	715098	MmugDNA.1318.1	33.66	31.12	30.16	39.16	44.81	33.07	40.2	1.2	0.51	5.09	3.47	4.91	44.81	33.07	40.2	8.28	3.43	4.74	1	1.38	44.81	33.07	40.2	19.63	8.18	13.955	5.805
MmugDNA.13224.1.S1_at	MmugDNA.13224.1	gDNA.g13236491		MmugDNA.13224.1	5.11	5.61	16.8	15.57	25.02	19.4	18.69	2.14	0.7	1.07	5.18	3.15	25.02	19.4	18.69	7.12	3.4	10.42	1.07	6.64	25.02	19.4	18.69	3.8	1.81	5.46	2.605
MmugDNA.34176.1.S1_at	MmugDNA.34176.1	gDNA.Hs.232555.0.A1		MmugDNA.34176.1	1.83	6.33	4.17	5.83	12	1	1	-1.2	-0.12	1	1	1	12	1	1	3.39	3.39	1	1	1	12	1	1	3.39	3.39	3.39	3.39
MmugDNA.19293.1.S1_at	MmugDNA.19293.1	gDNA.Hs.292245.0.A1		MmugDNA.19293.1	22.94	12.81	23.06	23.3	47.83	21.05	88.77	2.6	0.82	3.44	7.62	2.61	47.83	21.05	88.77	13.13	3.36	1.24	1.08	1.64	47.83	21.05	88.77	38.42	7.89	25.775	5.625
MmugDNA.1835.1.S1_at	LOC709906: similar to zinc finger protein 111	gDNA.Hs.201648.0.A1	709906	MmugDNA.1835.1	106.86	110.72	82.03	122.19	118.93	50.26	257.4	1.38	0.41	6.28	4.75	21.26	118.93	50.26	257.4	12.87	3.31	14.79	13.72	15.14	118.93	50.26	257.4	9.72	2.8	11.295	3.055
MmugDNA.10448.1.S1_at	PRPF18: PRP18 pre-mRNA processing factor 18 homolog	gDNA.g12653992	696401	MmugDNA.10448.1	752.22	781.31	799.6	933.62	781.06	175.48	1229.84	-1.12	-0.66	40.82	83.15	78.08	781.06	175.48	1229.84	11.13	3.29	148.74	102.7	133.18	781.06	175.48	1229.84	5.72	1.78	8.425	2.535
MmugDNA.3129.1.S1_at	MmugDNA.3129.1	gDNA.g4505992		MmugDNA.3129.1	89.8	240.2	206.88	93.5	56.95	95.17	70.54	-1.91	-0.29	17.17	3.05	12.87	56.95	95.17	70.54	7.13	3.25	14.2	30.52	9.05	56.95	95.17	70.54	4.56	2.14	5.845	2.695
MmugDNA.42160.1.S1_at	MmugDNA.42160.1	gDNA.Hs.155718.0.A1		MmugDNA.42160.1	50.63	27.2	29.24	33.14	75.1	36.55	70.2	1.94	0.92	5.35	8.17	2.92	75.1	36.55	70.2	11.01	3.22	22.34	20.64	26.2	75.1	36.55	70.2	2.82	1.7	6.915	2.46
MmugDNA.19810.1.S1_at	LOC707600: similar to Growth inhibition and differentiation-related protein 88 (Putative mitochondrial space protein 32.1)	gDNA.Hs.65907.0.A1	707600	MmugDNA.19810.1	838.71	509.29	524.01	676.77	1143.63	385.15	577.42	1.12	0.52	125.94	93.89	81.76	1143.63	385.15	577.42	7.2	3.2	176	57.2	91.07	1143.63	385.15	577.42	6.81	2.8	7.005	3
MmugDNA.19250.1.S1_at	LOC716896: similar to RUN domain containing 2A	gDNA.Hs.306637.0.S1	716896	MmugDNA.19250.1	29.04	49.02	33.19	80.63	161.66	31.3	72.1	1.89	0.53	6.34	5.14	6.98	161.66	31.3	72.1	14.85	3.2	20.94	18.34	14.79	161.66	31.3	72.1	4.97	1.4	9.91	2.3
MmugDNA.7769.1.S1_at	RND2: similar to Rho-related GTP-binding protein RhoN (Rho family GTPase 2) (Rnd2) (Rho7)	gDNA.Hs.99034.0.S2	712559	MmugDNA.7769.1	35.87	28.36	22.83	18.85	131.82	75.31	56.5	3.54	0.55	9.71	8.49	22.45	131.82	75.31	56.5	6.44	3.19	1.72	1.52	1.79	131.82	75.31	56.5	53.03	8.08	29.735	5.635
MmunewRS.956.1.S1_at	LOC700830: similar to topoisomerase (DNA) III alpha	3483387	700830	MmunewRS.956.1	349.76	372.67	307.75	429.02	520	267.98	621.44	1.3	0.73	37.73	134.36	20.18	520	267.98	621.44	7.22	3.17	79.1	51.76	73.93	520	267.98	621.44	7.2	3.66	7.21	3.415
MmugDNA.37327.1.S1_at	MmugDNA.37327.1	gDNA.Hs2.311751.1.S1		MmugDNA.37327.1	102.61	116.64	109.07	108.86	51.33	5.19	66.2	-2.73	-0.07	1.68	1	2.9	51.33	5.19	66.2	21.16	3.13	1.63	1.9	1.16	51.33	5.19	66.2	26.79	3.51	23.975	3.32
MmuSTS.2392.1.S1_at	PPP1R1B: protein phosphatase 1, regulatory (inhibitor) subunit 1B (dopamine and cAMP regulated phosphoprotein, DARPP-32)	52627012	574203	MmuSTS.2392.1	6.94	35.4	43.27	24.99	51.74	47.2	14.05	1.47	0.55	1	1.05	9.03	51.74	47.2	14.05	10.95	3.07	4.37	1.06	1	51.74	47.2	14.05	19.15	6.4	15.05	4.735
MmugDNA.5945.1.S1_at	LOC711172: similar to CG6729-PA	gDNA.g8922539	711172	MmugDNA.5945.1	727.23	943.66	965.83	894.29	1705.31	353.39	1628.2	1.4	0.58	166.71	143.41	114.08	1705.31	353.39	1628.2	8.86	3.07	536.99	236.79	305.64	1705.31	353.39	1628.2	3.5	1.37	6.18	2.22
MmugDNA.20481.1.S1_at	MmugDNA.20481.1	gDNA.Hs.306741.0.S1		MmugDNA.20481.1	61.95	68.61	55.27	126.98	95.62	33.27	144.28	1.19	0.39	10.54	5.75	11.8	95.62	33.27	144.28	9.79	3.04	26.28	15.35	9.34	95.62	33.27	144.28	5.1	1.66	7.445	2.35
MmugDNA.13179.1.S1_at	LOC695900: similar to KM-HN-1 protein	gDNA.Hs.41101.0.A1	695900	MmugDNA.13179.1	31.42	23.86	54.57	50.25	22.08	19.08	71.99	-1.03	-0.48	1.73	4.7	2.14	22.08	19.08	71.99	12.95	2.98	5.99	1.55	1.86	22.08	19.08	71.99	13.99	2.92	13.47	2.95
MmugDNA.39874.1.S1_at	SAG: S-antigen; retina and pineal gland (arrestin)	gDNA.g10880124	714160	MmugDNA.39874.1	131.58	19.54	68.11	72.26	76.15	27.8	20.77	-1.65	-0.47	4.74	4.56	1	76.15	27.8	20.77	14.57	2.98	2.52	4.81	1.61	76.15	27.8	20.77	13.67	3.49	14.12	3.235
MmugDNA.38208.1.S1_at	MmugDNA.38208.1	gDNA.Hs.166913.0.A1		MmugDNA.38208.1	228.53	266.54	110.57	184.41	263.64	38.79	201.35	-1.11	-0.5	21.83	12.94	21.18	263.64	38.79	201.35	9.54	2.89	28.66	15.06	29.84	263.64	38.79	201.35	7	2.2	8.27	2.545
MmunewRS.215.1.S1_s_at	LOC699917: similar to Olfactory receptor 4F4 (HS14a-1-A) (Olfactory receptor OR19-3)	53828739	699917	MmunewRS.215.1	156.76	154.55	124.96	234.75	204.89	186.35	358.2	1.6	0.91	50.21	59.68	49.16	204.89	186.35	358.2	4.96	2.87	50.31	40.49	39.38	204.89	186.35	358.2	6.2	3.59	5.58	3.23
MmugDNA.11037.1.S1_s_at	LOC715929: similar to lymphocyte antigen 6 complex G5B	gDNA.Hs.73527.0.S2	715929	MmugDNA.11037.1	20.16	12.31	13.6	35.27	66.46	23.64	20.19	2.03	0.58	5.9	2.23	2.93	66.46	23.64	20.19	9.04	2.83	5.34	1.02	2.28	66.46	23.64	20.19	15.2	3.45	12.12	3.14
MmugDNA.15629.1.S1_at	MmugDNA.15629.1	gDNA.Hs2Affx.1.106.S1		MmugDNA.15629.1	114.48	99.77	87.27	164.9	257.51	66.23	322.77	1.83	0.74	42.63	2.31	34.99	257.51	66.23	322.77	8.19	2.82	42.06	44.83	39.33	257.51	66.23	322.77	5.09	2.07	6.64	2.445
MmugDNA.22086.1.S1_at	LOC702877: similar to Corticoliberin precursor (Corticotropin-releasing factor) (CRF) (Corticotropin-releasing hormone)	gDNA.g12803538	702877	MmugDNA.22086.1	13.11	5.48	12.36	6.56	54.33	191.47	31.5	9.83	0.91	1.1	2.36	4.09	54.33	191.47	31.5	36.66	2.81	2.88	8.97	4.71	54.33	191.47	31.5	16.68	1.55	26.67	2.18
MmugDNA.38867.1.S1_at	MmugDNA.38867.1	gDNA.Hs.26096.0.A1		MmugDNA.38867.1	27.05	14.4	49.13	31.24	27.42	44.75	48.1	1.44	0.56	2.35	11.95	1.26	27.42	44.75	48.1	10.46	2.79	4.44	2.57	2.18	27.42	44.75	48.1	13.38	4.83	11.92	3.81
MmugDNA.10654.1.S1_at	MmugDNA.10654.1	gDNA.Hs.293923.0.S1		MmugDNA.10654.1	23.68	19.9	15.23	12.52	34.71	13.9	26.83	1.47	0.76	7.63	2.12	1.37	34.71	13.9	26.83	6.96	2.78	6.33	3.64	6.49	34.71	13.9	26.83	4.59	2.38	5.775	2.58
MmugDNA.36988.1.S1_x_at	MmugDNA.36988.1	gDNA.g13325111		MmugDNA.36988.1	2454.92	3341.5	2880.33	3639.12	3126.77	2404.5	4754.27	1.13	0.7	1079.88	566.71	394.48	3126.77	2404.5	4754.27	5.53	2.76	1538.6	1785.68	1254.93	3126.77	2404.5	4754.27	2.28	1.38	3.905	2.07
MmugDNA.23403.1.A1_at	MmugDNA.23403.1	gDNA.Hs.274285.0.A1		MmugDNA.23403.1	554.96	386.06	772.63	528.98	1029.02	427.3	1361.92	1.61	0.25	21.92	1.14	120.23	1029.02	427.3	1361.92	18.23	2.7	11.41	18.23	14.83	1029.02	427.3	1361.92	59.57	9.61	38.9	6.155
MmugDNA.16815.1.S1_x_at	MmugDNA.16815.1	gDNA.Hs2.436032.1.S1		MmugDNA.16815.1	148.73	145.87	128.76	231.61	725.5	108.41	494.85	2.58	0.84	39.66	76.26	38.19	725.5	108.41	494.85	8.58	2.69	70.3	82.68	78.61	725.5	108.41	494.85	5.88	1.92	7.23	2.305
MmugDNA.8511.1.S1_at	LOC693907: similar to lactate dehydrogenase A -like	gDNA.Hs2.348540.1.S1	693907	MmugDNA.8511.1	396.34	731.88	1046.19	534.54	46.08	63.38	30.47	-13.32	-0.07	17.14	1.64	1.51	46.08	63.38	30.47	6.95	2.67	3.46	5.41	6.57	46.08	63.38	30.47	8.91	4.71	7.93	3.69
MmunewRS.859.1.S1_x_at	LOC705870: similar to Probable DNA dC->dU-editing enzyme APOBEC-3B (Phorbolin-1-related protein) (Phorbolin-2/3)	54873620	705870	MmunewRS.859.1	3.41	17.09	15.16	40.39	102.51	6.09	160.95	4.85	0.86	4.35	2.87	5.68	102.51	6.09	160.95	22.46	2.66	10.29	8.1	9.98	102.51	6.09	160.95	9.62	1.77	16.04	2.215
MmugDNA.34546.1.S1_at	LOC703582: similar to valosin containing protein (p97)/p47 complex interacting protein 1	gDNA.g13376584	703582	MmugDNA.34546.1	319.39	242.34	358.9	315.35	421.04	74.92	1040.61	1.67	0.15	17.54	23.16	10.38	421.04	74.92	1040.61	29.07	2.65	40.49	18.7	33.83	421.04	74.92	1040.61	17.38	1.58	23.225	2.115
MmugDNA.12135.1.S1_at	LOC706188: similar to zinc finger protein 192	gDNA.Hs.23272.0.A1	706188	MmugDNA.12135.1	275.37	201.1	178.71	217.86	146.23	219.04	541.09	1.42	0.44	56.06	42.39	2.13	146.23	219.04	541.09	10.36	2.6	91.71	65.08	63.15	146.23	219.04	541.09	4.2	1.22	7.28	1.91
MmugDNA.5734.1.S1_at	LOC699850: similar to bromodomain and PHD finger-containing protein 1 isoform 2	gDNA.g4757865	699850	MmugDNA.5734.1	677.62	888.5	1136.57	960.06	1950.19	751.77	2154.2	1.77	0.97	389.76	368.89	203.38	1950.19	751.77	2154.2	4.98	2.6	161.75	110.43	151.9	1950.19	751.77	2154.2	11.28	5.95	8.13	4.275
MmugDNA.24335.1.S1_at	TCEB3: elongin A	gDNA.Hs.155202.0.S1	710467	MmugDNA.24335.1	313.15	178.12	626.93	315.36	760.88	230.01	1532.18	2.43	0.5	84.26	62.04	46.56	760.88	230.01	1532.18	13.26	2.59	145.83	92.5	175.64	760.88	230.01	1532.18	5.95	1.25	9.605	1.92
MmugDNA.40610.1.S1_at	LOC710796: similar to frizzled 5	gDNA.g4503828	710796	MmugDNA.40610.1	92.97	82.85	65.5	86.98	55	105.65	43.33	-1.19	0	12.73	2.47	15.69	55	105.65	43.33	6.06	2.59	10.9	11.79	5.46	55	105.65	43.33	6.93	3.12	6.495	2.855
MmugDNA.6947.1.S1_at	LOC711764: hypothetical protein LOC711764	gDNA.Hs2.288742.2.S1	711764	MmugDNA.6947.1	347.98	344.69	368.4	298.33	257.51	173.91	271.52	-1.41	-0.89	54.81	79.67	32.67	257.51	173.91	271.52	4.41	2.58	24.49	22.87	13.15	257.51	173.91	271.52	12.35	7.4	8.38	4.99
MmuSTS.340.1.S1_at	LOC718812: hypothetical protein LOC718812	51853885	718812	MmuSTS.340.1	5543.97	6017.03	5805.12	5477.54	4891.96	2748.92	6126.76	-1.25	-0.89	982.87	983.02	1037.35	4891.96	2748.92	6126.76	4.57	2.58	1699.63	1306.14	2770.24	4891.96	2748.92	6126.76	2.41	1.38	3.49	1.98
MmugDNA.132.1.S1_at	SPAG6: sperm associated antigen 6	gDNA.g3449382	704807	MmugDNA.132.1	73.36	72.09	76.43	59.27	60.46	24.11	44.06	-1.62	-0.86	6.38	11.03	10.28	60.46	24.11	44.06	4.82	2.5	5.34	2.41	6.56	60.46	24.11	44.06	7.95	3.61	6.385	3.055
MmugDNA.12571.1.S1_at	LOC694037: similar to Ras-associated protein Rap1	gDNA.Hs.18998.0.A1	694037	MmugDNA.12571.1	100.07	106.31	143.03	85.73	382.03	20.62	579.68	3.05	0.54	7.09	19.1	41.42	382.03	20.62	579.68	15.15	2.49	20.05	20.84	13.83	382.03	20.62	579.68	17.7	3.08	16.425	2.785
MmugDNA.11905.1.S1_at	MmugDNA.11905.1	gDNA.Hs.115670.0.A1		MmugDNA.11905.1	50.1	28.81	27.2	39.48	321.01	50.72	349.98	6.39	0.97	20.95	13.39	7.34	321.01	50.72	349.98	16.95	2.49	25.41	19.8	16.56	321.01	50.72	349.98	11	1.67	13.975	2.08
MmugDNA.11789.1.S1_at	LOC698821: hypothetical protein LOC698821	gDNA.g12597630	698821	MmugDNA.11789.1	374.94	316.58	294.64	302.33	265.62	369.97	162.8	-1.2	-0.2	82.86	50.71	37.23	265.62	369.97	162.8	4.59	2.46	76.54	28.08	62.87	265.62	369.97	162.8	5.22	2.21	4.905	2.335
MmugDNA.27982.1.S1_at	MmugDNA.27982.1	gDNA.Hs.99083.0.A1		MmugDNA.27982.1	257.94	322.26	269.3	250.82	146.22	105.15	122.18	-2.21	-0.96	48.11	15.84	21.96	146.22	105.15	122.18	4.11	2.43	3.95	7.57	3.51	146.22	105.15	122.18	23.43	12.88	13.77	7.655
MmugDNA.35369.1.S1_at	LOC709798: similar to methyl-CpG binding domain protein 1 isoform 1	gDNA.Hs.6211.4.S1	709798	MmugDNA.35369.1	296.2	318.68	308.58	407.38	926.96	263.63	747.64	1.91	0.74	117.62	66.86	117.27	926.96	263.63	747.64	6.31	2.42	55.2	57.36	84.24	926.96	263.63	747.64	9.64	3.7	7.975	3.06
MmugDNA.19561.1.S1_at	MmugDNA.19561.1	gDNA.Hs2.407160.1.S1		MmugDNA.19561.1	6.71	16.09	10.73	20.6	25.15	12.41	18.4	1.42	0.73	5.19	3.22	2.08	25.15	12.41	18.4	5.51	2.42	9.27	1.71	4.99	25.15	12.41	18.4	3.36	1.55	4.435	1.985
MmugDNA.15000.1.S1_at	MmugDNA.15000.1	gDNA.Hs.16514.0.S1		MmugDNA.15000.1	56.19	37.91	42.19	55.74	195.38	32.9	104.71	2.23	0.43	13.53	5.68	5.28	195.38	32.9	104.71	13.3	2.42	14.42	8.71	9.43	195.38	32.9	104.71	10.18	1.92	11.74	2.17
MmugDNA.8779.1.S1_at	LOC698884: similar to Rab coupling protein isoform 3	gDNA.Hs.288979.0.S1	698884	MmugDNA.8779.1	94.54	54.01	137.68	122.35	118.79	33.21	74.22	-1.32	-0.62	14.56	6.07	14.38	118.79	33.21	74.22	7.14	2.38	1.48	11.7	9.41	118.79	33.21	74.22	11.98	2.37	9.56	2.375
MmugDNA.42975.1.S1_at	BTBD9: BTB (POZ) domain containing 9	gDNA.Hs.307123.0.S1	719457	MmugDNA.42975.1	4.72	27.13	39.28	11.82	47.79	26.79	21.22	1.89	0.7	10.5	1.75	2.97	47.79	26.79	21.22	7.94	2.38	2.94	5.57	2.86	47.79	26.79	21.22	10.05	2.82	8.995	2.6
MmugDNA.37550.1.S1_at	MmugDNA.37550.1	gDNA.Hs.98317.0.A1		MmugDNA.37550.1	254.42	105.78	139.12	172.13	57.07	60.72	106.21	-2.21	-0.77	7.73	23.33	8.3	57.07	60.72	106.21	5.28	2.37	21.07	22.93	18.64	57.07	60.72	106.21	3.55	1.84	4.415	2.105
MmugDNA.42903.1.S1_at	LOC714551: similar to RAB, member RAS oncogene family-like 5	gDNA.g12232462	714551	MmugDNA.42903.1	53.77	37.03	34.64	51.01	200.66	13.66	238.51	3.59	0.86	10.84	25.83	5.68	200.66	13.66	238.51	11.13	2.37	23.18	16.31	24.39	200.66	13.66	238.51	7.29	1.69	9.21	2.03
MmugDNA.14305.1.S1_at	MmugDNA.14305.1	gDNA.Hs2.382056.1.A1		MmugDNA.14305.1	6.03	13.64	10.21	9.21	18.64	12.12	12.97	1.56	0.86	3.72	2.7	1.1	18.64	12.12	12.97	6.76	2.37	6.62	4.73	3.89	18.64	12.12	12.97	2.84	1.49	4.8	1.93
MmugDNA.17160.1.S1_at	LOC709141: similar to LysM, putative peptidoglycan-binding, domain containing 4	gDNA.Hs.283107.0.A1	709141	MmugDNA.17160.1	214.1	163.24	273.91	147.65	498.48	149.46	674.45	2.27	0.93	62.24	90.31	78.74	498.48	149.46	674.45	5.84	2.36	140.2	119.46	99.45	498.48	149.46	674.45	3.7	1.55	4.77	1.955
MmugDNA.34058.1.S1_at	LOC716492: similar to bromodomain containing 8 isoform 2	gDNA.g5730052	716492	MmugDNA.34058.1	989.37	857.47	721.02	1126.68	2273.12	489.26	2903.46	2.06	0.75	399.75	267.38	201	2273.12	489.26	2903.46	6.74	2.33	589.51	334.08	399.83	2273.12	489.26	2903.46	4.36	1.55	5.55	1.94
MmuSTS.904.1.S1_at	LOC698281: similar to epidermal growth factor receptor pathway substrate 8-like protein 1 isoform a	62000175	698281	MmuSTS.904.1	496.79	316.62	421.63	452.93	538.21	121.75	572.88	-1.02	-0.61	66.19	65.28	75.78	538.21	121.75	572.88	6	2.32	13.62	15.81	16.53	538.21	121.75	572.88	27.21	10.42	16.605	6.37
MmugDNA.19605.1.S1_at	MmugDNA.19605.1	gDNA.g1552523		MmugDNA.19605.1	40.28	36.18	53.97	34.66	85.42	95.63	32.52	1.76	0.62	6.41	11.02	19.64	85.42	95.63	32.52	5.46	2.31	15.44	17.99	11.68	85.42	95.63	32.52	4.77	2.22	5.115	2.265
MmugDNA.16699.1.S1_at	LOC710059: similar to Zinc finger protein 265 (Zinc finger, splicing)	gDNA.g4191328	710059	MmugDNA.16699.1	908.45	789.44	734.69	918.46	1408.56	1059.87	758.05	1.3	0.78	269.41	245.03	195.48	1408.56	1059.87	758.05	4.8	2.3	158.85	93.7	124.68	1408.56	1059.87	758.05	9.03	4.49	6.915	3.395
MmugDNA.39816.1.S1_at	MmugDNA.39816.1	gDNA.Hs.129166.0.A1		MmugDNA.39816.1	412.05	259.59	606.28	651.81	148.91	174.03	513.69	-1.67	-0.77	35.68	48.29	27.26	148.91	174.03	513.69	7.77	2.3	48.55	13.21	61.47	148.91	174.03	513.69	7.06	1.98	7.415	2.14
MmugDNA.39808.1.S1_at	MmugDNA.39808.1	gDNA.Hs.294083.0.A1		MmugDNA.39808.1	76.04	101.65	113.15	137.95	197.32	29.35	102.5	1.06	0.27	1	1	28.85	197.32	29.35	102.5	14	2.29	4.27	5.68	20.34	197.32	29.35	102.5	11.55	2.22	12.775	2.255
MmugDNA.38302.1.S1_at	MmugDNA.38302.1	gDNA.Hs2.396253.1.S1		MmugDNA.38302.1	9.22	6.74	5.69	11.15	26.16	5.16	23.36	2.48	0.61	1.26	1.14	2.32	26.16	5.16	23.36	12.13	2.28	1.54	2.25	3.45	26.16	5.16	23.36	9.06	2.25	10.595	2.265
MmugDNA.7634.1.S1_at	ZBTB11: zinc finger protein ZNF-U69274	gDNA.Hs.190020.0.A1	702278	MmugDNA.7634.1	82.78	42.28	44.11	45.95	95.91	20.08	105.98	1.44	0.45	10.63	10.17	10.26	95.91	20.08	105.98	6.99	2.26	26.8	13.77	12.19	95.91	20.08	105.98	4.1	1.33	5.545	1.795
MmugDNA.30831.1.S1_at	ABCF1: ATP-binding cassette, sub-family F (GCN20), member 1	gDNA.g4885288	713303	MmugDNA.30831.1	821.82	689.71	624.45	847.28	1044.36	392.73	934.29	1.07	0.61	130.06	212.26	220.94	1044.36	392.73	934.29	4.33	2.25	345.31	401.06	369.4	1044.36	392.73	934.29	2.12	1.21	3.225	1.73
MmugDNA.40281.1.S1_at	MmugDNA.40281.1	gDNA.Hs.65805.0.A1		MmugDNA.40281.1	2.36	5.02	9.76	8.93	19.5	7	10.1	1.89	0.79	1	1	3.96	19.5	7	10.1	5.88	2.24	3.45	3.25	3.29	19.5	7	10.1	3.59	1.62	4.735	1.93
MmugDNA.24488.1.S1_at	MmugDNA.24488.1	gDNA.Hs2.350948.1.A1		MmugDNA.24488.1	10.69	22.05	12.78	14.08	49.54	8.91	63.58	2.82	0.89	2.89	2.9	1.97	49.54	8.91	63.58	15.27	2.23	11.16	2.67	2.74	49.54	8.91	63.58	7.11	1.98	11.19	2.105
MmunewRS.615.1.S1_at	LOC709157: similar to olfactory receptor, family 8, subfamily S, member 1	52353295	709157	MmunewRS.615.1	21.68	21.03	15.95	20.45	28.03	54.93	24.33	1.85	0.8	7.58	3.31	8.57	28.03	54.93	24.33	5.85	2.22	2.23	3.4	3.51	28.03	54.93	24.33	12.28	4.8	9.065	3.51
MmugDNA.2060.1.S1_at	LOC710629: similar to solute carrier family 7, member 2 isoform 1	gDNA.g4507048	710629	MmugDNA.2060.1	176.08	114.35	75.48	262.15	170.71	47.97	241.13	1.07	0.28	19.89	35.05	3.04	170.71	47.97	241.13	7.88	2.2	3.57	10.33	14.09	170.71	47.97	241.13	16.66	4.55	12.27	3.375
MmugDNA.20048.1.S1_at	MmugDNA.20048.1	gDNA.Hs.2076.1.S1		MmugDNA.20048.1	16.15	16.62	27.63	16.58	51.65	22.12	35.33	1.93	0.98	4.63	13.38	4.11	51.65	22.12	35.33	5.42	2.19	10.34	8.61	13.3	51.65	22.12	35.33	3.34	1.79	4.38	1.99
MmugDNA.12619.1.S1_at	MmugDNA.12619.1	gDNA.Hs2.385569.1.S1		MmugDNA.12619.1	110.06	100.36	123.17	98.2	63.92	139.15	36.43	-1.35	-0.76	15.23	9.22	5.4	63.92	139.15	36.43	8.93	2.18	5.12	8.85	4.88	63.92	139.15	36.43	13.82	3.15	11.375	2.665
MmugDNA.8274.1.S1_at	LOC701761: similar to CG30327-PA	gDNA.g8922825	701761	MmugDNA.8274.1	103.78	109.67	133.46	100.95	363.71	135.67	184.09	2.08	0.96	9.61	74.65	32.84	363.71	135.67	184.09	5.85	2.18	80.89	60.87	78.45	363.71	135.67	184.09	3.11	1.35	4.48	1.765
MmuSTS.4573.1.S1_at	LOC698353: similar to male germ cell-associated kinase	59676296	698353	MmuSTS.4573.1	261.19	334.52	346.9	243.8	1076.93	275.73	374.08	1.98	0.56	112.26	79.96	32.75	1076.93	275.73	374.08	8.42	2.17	15.49	6.06	6.66	1076.93	275.73	374.08	57.75	15.03	33.085	8.6
MmugDNA.25110.1.S1_at	MmugDNA.25110.1	gDNA.Hs2.314130.1.S1		MmugDNA.25110.1	17.13	9.77	10.27	15.67	10	45.06	53.32	2.83	0.81	6.11	1.4	5.48	10	45.06	53.32	9.62	2.17	3.34	5.35	2.27	10	45.06	53.32	10.25	2.61	9.935	2.39
MmugDNA.886.1.S1_at	MmugDNA.886.1	gDNA.Hs.132928.0.S1		MmugDNA.886.1	15.08	44.68	18.06	21.8	157.44	10.42	86.83	3.58	0.59	1.88	4.46	11.58	157.44	10.42	86.83	14.58	2.16	7.35	4.88	7.62	157.44	10.42	86.83	13.27	2.04	13.925	2.1
MmuSTS.2066.1.S1_at	GINS2: similar to DNA replication complex GINS protein PSF2	62000324	693426	MmuSTS.2066.1	1439.51	2156.09	2036.71	1882.82	793.02	1132.83	622.93	-2.16	-0.71	212.82	245.34	329.73	793.02	1132.83	622.93	3.27	2.15	72.65	36.23	261.94	793.02	1132.83	622.93	8.18	3.16	5.725	2.655
Mmu.16335.1.S1_at	SLC9A3R1: solute carrier family 9 (sodium/hydrogen exchanger), isoform 3 regulator 1	CO580249	703933	Mmu.16335.1	259.81	259.96	237.49	306.4	137.42	148.39	143.77	-1.84	-0.99	27.88	28.14	48.73	137.42	148.39	143.77	4.15	2.14	5.14	4.43	10.43	137.42	148.39	143.77	24.21	7.06	14.18	4.6
MmugDNA.23377.1.S1_at	MmugDNA.23377.1	gDNA.Hs2.348628.1.S1		MmugDNA.23377.1	34.58	9.82	16.75	28.32	27.69	38.67	20.72	1.37	0.73	7.32	1.52	8.89	27.69	38.67	20.72	5.81	2.11	3.56	3.43	2.61	27.69	38.67	20.72	9.45	3.8	7.63	2.955
MmugDNA.15981.1.S1_at	SETD8: SET domain-containing protein 8	gDNA.Hs.111988.2.A1	709345	MmugDNA.15981.1	994.47	1001.52	731.18	1058.46	805.53	715.86	555.51	-1.34	-0.58	223.3	277.19	250.41	805.53	715.86	555.51	2.79	2.11	142.68	116.49	171.77	805.53	715.86	555.51	4.95	3.18	3.87	2.645
MmugDNA.18351.1.S1_at	LOC707482: hypothetical protein LOC707482	gDNA.Hs2.351693.1.S1	707482	MmugDNA.18351.1	31.32	37.03	36.84	41.24	39.25	25.97	15	-1.34	0	4.78	1	9.17	39.25	25.97	15	5.4	2.1	4.11	4.67	3.32	39.25	25.97	15	6.63	2.37	6.015	2.235
MmugDNA.27713.1.S1_at	MmugDNA.27713.1	gDNA.Hs.151241.0.A1		MmugDNA.27713.1	47.4	105.21	148.4	98.56	320.5	122.61	141.31	2.1	0.84	56.95	43.55	20.59	320.5	122.61	141.31	4.95	2.1	4.37	1	1	320.5	122.61	141.31	83.47	30.71	44.21	16.405
MmuSTS.356.1.S1_s_at	LOC695335: similar to nuclear factor of kappa light polypeptide gene enhancer in B-cells inhibitor, alpha	59676361	695335	MmuSTS.356.1	412.84	1287.82	715.82	1016.6	1327.39	326.19	976.91	1.04	0.45	171.39	207.37	176.86	1327.39	326.19	976.91	4.81	2.09	191.01	446.47	309.27	1327.39	326.19	976.91	2.81	1.2	3.81	1.645
MmugDNA.36912.1.S1_at	LOC721138: similar to complement factor D preproprotein	gDNA.g4503308	721138	MmugDNA.36912.1	128.45	107.04	171.52	164.97	427.5	111.08	263.26	1.9	0.79	50.51	39.28	66.12	427.5	111.08	263.26	5.25	2.08	68.46	72.58	44.54	427.5	111.08	263.26	4.4	1.65	4.825	1.865
MmugDNA.25260.1.S1_at	LOC697974: similar to distal-less homeobox 6	gDNA.Hs.225536.0.A1	697974	MmugDNA.25260.1	88.59	47.71	76.71	82.12	47.19	18.26	66.79	-1.65	-0.94	14.25	5.91	3.18	47.19	18.26	66.79	5.59	2.07	1.7	5.31	9.2	47.19	18.26	66.79	8.95	3.16	7.27	2.615
MmuSTS.1627.1.S1_at	MmuSTS.1627.1	62000289		MmuSTS.1627.1	721.7	849.34	555.84	630.77	354.52	225.62	764.43	-1.51	-0.87	106.72	100.3	38.91	354.52	225.62	764.43	5.81	2.07	200.86	104.7	74.85	354.52	225.62	764.43	3.8	1.34	4.805	1.705
MmuSTS.2163.1.S1_at	LOC707199: similar to SH3 domain and tetratricopeptide repeats 1	62000364	707199	MmuSTS.2163.1	925.06	774.81	1093.47	728.05	1024.2	706.36	833.83	-1	-0.37	317.56	352.99	293.04	1024.2	706.36	833.83	2.65	2.06	101.13	107.79	95.06	1024.2	706.36	833.83	8.5	6	5.575	4.03
MmugDNA.6171.1.S1_at	MmugDNA.6171.1	gDNA.Hs.132288.0.S1		MmugDNA.6171.1	194.98	188.39	214.62	134.57	140.93	83.72	81.14	-1.73	-0.45	38.29	15.72	35.74	140.93	83.72	81.14	3.45	2.06	12.25	8.27	14.89	140.93	83.72	81.14	9.01	3.45	6.23	2.755
MmugDNA.20434.1.S1_at	LOC720079: similar to Sodium/hydrogen exchanger 1 (Na(+)/H(+) exchanger 1) (NHE-1) (Solute carrier family 9 member 1) (Na(+)/H(+) antiporter, amiloride-sensitive) (APNH)	gDNA.Hs2.170222.2.S1	720079	MmugDNA.20434.1	134.31	69.67	90.73	60.54	84.38	47.08	230.19	1.45	0.32	10.85	3.56	20.83	84.38	47.08	230.19	12.69	2.05	1.79	7.52	1.68	84.38	47.08	230.19	35.73	6.58	24.21	4.315
MmugDNA.38930.1.S1_at	LOC693948: similar to mab-21-like protein 2	gDNA.g9964006	693948	MmugDNA.38930.1	6.87	29.37	34.39	25.03	55.03	47.71	20.64	1.89	0.81	3.87	13.05	10.47	55.03	47.71	20.64	4.77	2.05	2.43	7.67	7.6	55.03	47.71	20.64	7.13	3.24	5.95	2.645
MmuSTS.4399.1.S1_at	LOC719808: similar to cell division cycle associated 8	55167510	719808	MmuSTS.4399.1	966.99	1254.42	1390.45	1138.55	1290.22	1378.07	1163.7	1.1	0.79	410.86	467.75	554.55	1290.22	1378.07	1163.7	2.67	2.05	112.78	87.17	433.12	1290.22	1378.07	1163.7	6.38	3.12	4.525	2.585
MmugDNA.28622.1.S1_s_at	LOC695198: similar to dihydrofolate reductase	gDNA.g12652874	695198	MmugDNA.28622.1	111.8	107.34	107.55	123.95	273.17	131.79	88.9	1.46	0.61	35.7	35.07	30.82	273.17	131.79	88.9	4.75	2.02	37.41	26.66	91.12	273.17	131.79	88.9	3.48	1.25	4.115	1.635
MmugDNA.18588.1.S1_at	LOC694005: similar to inhibitor of growth family, member 3 isoform 1	gDNA.Hs.171586.0.A1	694005	MmugDNA.18588.1	199.15	410.43	387.1	333.73	591.59	255.23	285.2	1.2	0.57	110.19	113.45	65.76	591.59	255.23	285.2	3.91	1.99	77.62	24.84	44.57	591.59	255.23	285.2	7.79	3.55	5.85	2.77
MmugDNA.36924.1.S1_at	CHRDL2: chordin-like 2	gDNA.g12276190	693657	MmugDNA.36924.1	43.87	65.29	75.75	28.53	21.14	7.28	42.81	-2.02	0	5.05	1	2.19	21.14	7.28	42.81	9.46	1.99	1	1	1	21.14	7.28	42.81	24.14	4.62	16.8	3.305
MmugDNA.22535.1.S1_at	LOC700761: similar to splicing factor 3a, subunit 3	gDNA.Hs2.99210.1.S1	700761	MmugDNA.22535.1	847.76	917.55	958.73	979.21	2031.12	1141.16	1724.4	1.77	0.8	616.79	517.7	590.83	2031.12	1141.16	1724.4	2.83	1.98	65.87	31.85	29.82	2031.12	1141.16	1724.4	41.74	11.97	22.285	6.975
MmunewRS.910.1.S1_at	LOC699180: hypothetical protein LOC699180	42794617	699180	MmunewRS.910.1	61.89	37.53	27.2	39.75	32.97	10.77	37.31	-1.47	0	6.95	3.65	4.72	32.97	10.77	37.31	5.37	1.98	6.38	6.78	8.36	32.97	10.77	37.31	3.7	1.43	4.535	1.705
MmugDNA.24964.1.S1_at	LOC722180: similar to leucine-rich repeats and calponin homology (CH) domain containing 3	gDNA.Hs2.289038.1.S1	722180	MmugDNA.24964.1	93.68	201.59	252.91	148.78	172.04	55.9	144.32	-1.31	-0.52	46.17	12.12	24.42	172.04	55.9	144.32	4.72	1.98	22.46	20.71	23.37	172.04	55.9	144.32	5.67	2.7	5.195	2.34
MmugDNA.27187.1.S1_at	MmugDNA.27187.1	gDNA.Hs.48729.0.A1		MmugDNA.27187.1	27.49	151.24	71.64	39.75	80.97	27.68	29.1	-1.08	0	3.7	9.96	5.17	80.97	27.68	29.1	7.41	1.96	2.72	14.47	8.64	80.97	27.68	29.1	5.27	1.48	6.34	1.72
MmugDNA.34286.1.S1_at	LOC703953: similar to BAG family molecular chaperone regulator 4 (BCL2-associated athanogene 4) (BAG-4) (Silencer of death domains)	gDNA.g4160013	703953	MmugDNA.34286.1	204.39	162.36	135.87	211.66	285.33	63.79	332.06	1.3	0.5	56.31	22.31	51.65	285.33	63.79	332.06	5.65	1.96	98.96	39.4	65.18	285.33	63.79	332.06	3.45	1.28	4.55	1.62
MmuSTS.318.1.S1_at	MTF1: metal-regulatory transcription factor 1	59676352	714795	MmuSTS.318.1	1317.4	1352.19	1246.77	1348.84	2170.94	941.49	2039.38	1.31	0.76	584.86	577.49	478.96	2170.94	941.49	2039.38	3.14	1.95	171.45	128.89	119.68	2170.94	941.49	2039.38	12.61	6.99	7.875	4.47
MmugDNA.22376.1.S1_at	MmugDNA.22376.1	gDNA.Hs.284190.0.S1		MmugDNA.22376.1	10.17	9.71	8.31	7.54	22.01	9.87	20.38	2	0.99	5.59	1.42	4.2	22.01	9.87	20.38	4.55	1.95	3.13	2.73	3.11	22.01	9.87	20.38	5.7	2.76	5.125	2.355
MmugDNA.29776.1.S1_at	MmugDNA.29776.1	gDNA.Hs.187402.0.S1		MmugDNA.29776.1	13.85	13.48	17.37	7.31	17.36	25.95	26.69	1.87	0.87	3.24	6.73	6.97	17.36	25.95	26.69	4.21	1.95	2.17	3.11	5.12	17.36	25.95	26.69	6.63	3.05	5.42	2.5
MmugDNA.25412.1.S1_at	MmugDNA.25412.1	gDNA.Hs2.382108.1.S1		MmugDNA.25412.1	38.57	36.25	40.93	39.74	39.71	10.72	22.44	-1.61	-0.98	6.45	1.17	1.18	39.71	10.72	22.44	11.28	1.95	1.86	1.29	1	39.71	10.72	22.44	18.4	5.08	14.84	3.515
MmugDNA.28301.1.S1_at	MmugDNA.28301.1	gDNA.Hs.126519.0.A1		MmugDNA.28301.1	1	30.41	22.05	4.81	66.52	17.74	27.67	2.64	0.8	2.92	4.33	9.43	66.52	17.74	27.67	7.29	1.95	7.05	6.18	2.32	66.52	17.74	27.67	7.72	2.31	7.505	2.13
MmugDNA.41318.1.S1_at	LOC701940: similar to Paired mesoderm homeobox protein 2B (Paired-like homeobox 2B) (PHOX2B homeodomain protein) (Neuroblastoma Phox) (NBPhox)	gDNA.g12707579	701940	MmugDNA.41318.1	59.38	24.28	41.94	56.64	114	12.74	89.43	1.59	0.49	13.16	17.15	1.41	114	12.74	89.43	8	1.94	3.24	1.32	3.31	114	12.74	89.43	26.21	7.28	17.105	4.61
MmugDNA.4124.1.S1_at	LOC721995: similar to cell division cycle associated 5	gDNA.Hs.23044.2.A1	721995	MmugDNA.4124.1	1013.16	1005.15	905.94	1125.29	647.57	266.44	962.07	-1.61	-0.89	218.5	116.61	50.32	647.57	266.44	962.07	4.9	1.93	106.32	46.41	376.71	647.57	266.44	962.07	3.81	1.3	4.355	1.615
Mmu.3845.1.S1_at	LOC722253: similar to pregnancy specific beta-1-glycoprotein 11 isoform 1	CN804969	722253	Mmu.3845.1	32.29	30.47	35.11	29.77	37.06	18.28	41.74	1.03	0.48	3.26	13.96	5.3	37.06	18.28	41.74	4.85	1.92	4.29	9.45	6.31	37.06	18.28	41.74	4.77	2.17	4.81	2.045
MmugDNA.13283.1.S1_at	MmugDNA.13283.1	gDNA.Hs.302096.0.S1		MmugDNA.13283.1	738.49	255.01	1105.37	629.63	517.07	46.92	514.16	-1.87	-0.81	72.64	43.18	40.4	517.07	46.92	514.16	7.17	1.92	47.08	56.61	64.5	517.07	46.92	514.16	6.47	1.78	6.82	1.85
MmugDNA.1758.1.S1_at	MmugDNA.1758.1	gDNA.Hs.104864.0.A1		MmugDNA.1758.1	64.08	162.44	187.04	114.88	111.65	90.21	131.75	-1.19	-0.71	56.88	20.9	22.18	111.65	90.21	131.75	3.45	1.91	13.42	10.56	15.93	111.65	90.21	131.75	8.18	5.66	5.815	3.785
MmugDNA.1252.1.S1_s_at	LOC704916 /// LOC705027: similar to BTB (POZ) domain containing 11 isoform 3 /// hypothetical protein LOC705027	gDNA.Hs.271272.0.S1	704916 /// 705027	MmugDNA.1252.1	18.63	61.49	46.43	37.97	41.4	48.97	20.87	-1.03	-0.33	9.77	3.7	14.53	41.4	48.97	20.87	3.92	1.91	18	3.27	6.14	41.4	48.97	20.87	4.56	1.73	4.24	1.82
MmugDNA.34180.1.S1_at	MmugDNA.34180.1	gDNA.Hs.150647.0.A1		MmugDNA.34180.1	4.81	13.45	7.93	6.67	9.18	33.08	28.99	2.97	0.93	3.33	7.17	1.86	9.18	33.08	28.99	6.9	1.9	1	1.09	1.36	9.18	33.08	28.99	21.69	5.74	14.295	3.82
MmugDNA.42037.1.S1_at	LOC704884: similar to 312 CG9166-PA	gDNA.Hs.87385.1.S1	704884	MmugDNA.42037.1	74.49	54.99	71.07	84.9	30.01	31.31	118.29	-1.16	-0.56	10.07	1.56	5.12	30.01	31.31	118.29	11.15	1.9	9.8	1.76	6.44	30.01	31.31	118.29	11.48	1.86	11.315	1.88
MmugDNA.26949.1.S1_at	MmugDNA.26949.1	gDNA.g4508004		MmugDNA.26949.1	814.59	547.45	496.13	550.75	1570.61	500.53	1391.33	1.97	0.98	464.64	240.78	146.86	1570.61	500.53	1391.33	4.06	1.89	179.7	115.35	163.68	1570.61	500.53	1391.33	7.74	3.82	5.9	2.855
MmugDNA.24451.1.S1_at	LOC717804: similar to v-rel reticuloendotheliosis viral oncogene homolog	gDNA.g4506472	717804	MmugDNA.24451.1	260.03	204.16	168.54	343.97	737.98	164.53	1324.28	3.05	0.78	94.56	97.34	102.13	737.98	164.53	1324.28	7.6	1.89	178.51	176.35	79.76	737.98	164.53	1324.28	5.2	1.31	6.4	1.6
MmugDNA.1343.1.S1_at	MmugDNA.1343.1	gDNA.Hs2.143835.1.A1		MmugDNA.1343.1	19.21	24.75	22.12	19.74	54.46	106.27	23.68	2.86	0.97	1.56	21.09	2.53	54.46	106.27	23.68	8.13	1.89	11.64	15.13	1	54.46	106.27	23.68	6.73	2.01	7.43	1.95
MmugDNA.13141.1.S1_x_at	MmugDNA.13141.1	gDNA.Hs.201626.0.S1		MmugDNA.13141.1	7.34	18.62	17.93	9.79	9.86	23.63	23.63	1.66	0.12	6.65	6.82	1	9.86	23.63	23.63	4.06	1.88	1.49	7.06	1.44	9.86	23.63	23.63	5.65	2.06	4.855	1.97
MmugDNA.24106.1.S1_at	MmugDNA.24106.1	gDNA.Hs2.434273.1.S1		MmugDNA.24106.1	36.93	78.4	84.73	37.55	31.54	37.94	27.21	-1.69	-0.51	1.86	14.36	7.96	31.54	37.94	27.21	4.07	1.87	6.65	5.08	6.84	31.54	37.94	27.21	5.04	3.05	4.555	2.46
MmugDNA.27501.1.S1_at	MmugDNA.27501.1	gDNA.Hs.151586.0.A1		MmugDNA.27501.1	15.57	12.77	9.38	12.81	14.82	13.08	16.56	1.2	0.77	4.96	3.22	5.97	14.82	13.08	16.56	3.18	1.87	2.85	2.6	5.51	14.82	13.08	16.56	4.06	2.02	3.62	1.945
MmuSTS.3456.1.S1_at	LOC698815: similar to activating transcription factor 7 interacting protein	51853622	698815	MmuSTS.3456.1	356.59	377.1	338.5	377.67	307.18	474.14	590.76	1.26	0.76	151.7	158.44	139.55	307.18	474.14	590.76	3.03	1.87	142.58	131.61	163.71	307.18	474.14	590.76	3.12	1.83	3.075	1.85
MmugDNA.13738.1.S1_at	MmugDNA.13738.1	gDNA.Hs.306768.0.S1		MmugDNA.13738.1	9	7	10.17	6.5	1	6	1	-4.19	-0.06	1	1	1	1	6	1	1.86	1.86	1	1	1	1	6	1	1.86	1.86	1.86	1.86
MmugDNA.4838.1.S1_at	MmugDNA.4838.1	gDNA.Hs2.435476.1.S1		MmugDNA.4838.1	18.01	15.71	17.77	43.27	98.12	8.39	110.38	3.15	0.83	20.67	1	1.66	98.12	8.39	110.38	8.71	1.85	10.33	15.06	10.09	98.12	8.39	110.38	6.28	1.67	7.495	1.76
MmugDNA.14487.1.S1_at	SFRS10: splicing factor, arginine/serine-rich 10 (transformer 2 homolog, Drosophila)	gDNA.g2367403	574337	MmugDNA.14487.1	822.93	566	705.42	804.6	810.28	201.84	1130.72	-1.01	-0.54	112.25	145	127.86	810.28	201.84	1130.72	5.56	1.84	140.56	116.01	180.67	810.28	201.84	1130.72	5.02	1.71	5.29	1.775
MmuSTS.2510.1.S1_at	H2AFY2: core histone macroH2A2.2	49533265	711117	MmuSTS.2510.1	143.34	227.38	190.21	214.18	196.79	73.13	238.56	-1.13	-0.44	3.93	44.21	50.57	196.79	73.13	238.56	5.38	1.84	11.89	12.78	11.35	196.79	73.13	238.56	14.12	4.84	9.75	3.34
MmuSTS.4486.1.S1_at	LOC696412: similar to SRY (sex determining region Y)-box 3	49533545	696412	MmuSTS.4486.1	152.95	43.06	219.08	148	379.13	92.73	232.16	1.87	0.43	17.35	48.65	33.13	379.13	92.73	232.16	6.94	1.84	38.83	33.31	27.23	379.13	92.73	232.16	6.98	1.91	6.96	1.875
MmugDNA.36159.1.S1_at	VIL1: villin 1	gDNA.Hs.166068.1.A1	698946	MmugDNA.36159.1	2.67	9.6	7.35	12.91	10.9	6.4	4.79	-1.16	-0.55	3.2	1	1	10.9	6.4	4.79	4.85	1.83	1	1	1.86	10.9	6.4	4.79	6.01	2.28	5.43	2.055
Mmu.3041.1.S1_at	Mmu.3041.1	CK232802		Mmu.3041.1	41.19	46.47	24.38	48.01	25.52	14.72	54.33	-1.22	-0.62	2.96	3.81	4.75	25.52	14.72	54.33	8.96	1.83	6.95	1.9	4.62	25.52	14.72	54.33	7.63	1.89	8.295	1.86
MmugDNA.13141.1.S1_at	MmugDNA.13141.1	gDNA.Hs.201626.0.S1		MmugDNA.13141.1	26.05	27.35	26.77	19.68	48.86	40.69	37.82	1.7	0.37	7.83	19.81	16.39	48.86	40.69	37.82	2.81	1.83	3.61	16.34	21.13	48.86	40.69	37.82	3.05	1.76	2.93	1.795
MmugDNA.4930.1.S1_at	LOC714113: similar to developmental pluripotency associated 2	gDNA.Hs.86950.0.A1	714113	MmugDNA.4930.1	267.73	157.49	107.71	240.98	326.77	326.86	171.04	1.48	0.79	91.95	92.2	91.88	326.77	326.86	171.04	2.96	1.83	4.57	7.07	5.34	326.77	326.86	171.04	46.43	9.6	24.695	5.715
MmuSTS.1694.1.S1_at	LOC716630: similar to Williams Beuren syndrome chromosome region 18	59676536	716630	MmuSTS.1694.1	474.43	382.34	305.04	428.35	273.47	300.22	209.15	-1.54	-0.78	90.76	77.17	106.9	273.47	300.22	209.15	2.69	1.82	107.94	99.01	105.31	273.47	300.22	209.15	2.44	1.45	2.565	1.635
MmugDNA.34269.1.S1_at	TAF5L: PCAF associated factor 65 beta	gDNA.Hs.26782.0.S2	693770	MmugDNA.34269.1	448.32	542.8	591.56	471.95	557.85	665.34	446.45	1.09	0.66	264.88	223.4	140.22	557.85	665.34	446.45	2.64	1.82	75.9	58.51	64.43	557.85	665.34	446.45	8.44	4.22	5.54	3.02
MmugDNA.33698.1.S1_at	DNAH11: dynein, axonemal, heavy polypeptide 11	gDNA.Hs2.376296.1.S1	712022	MmugDNA.33698.1	28.29	65.41	55.82	40.31	20.3	18.88	24.34	-2.06	-0.71	6.67	3.81	7.61	20.3	18.88	24.34	3.86	1.82	5.24	5.23	3.53	20.3	18.88	24.34	4.78	2.55	4.32	2.185
MmuSTS.1372.1.S1_at	MmuSTS.1372.1	49533067		MmuSTS.1372.1	24.11	23.21	13.57	35.07	46.52	3.58	44.61	1.34	0.36	1.78	4.37	5.43	46.52	3.58	44.61	9.3	1.82	11.25	7.28	1.08	46.52	3.58	44.61	4.89	1.22	7.095	1.52
MmugDNA.23984.1.S1_at	LOC720061: similar to tripartite motif protein 31 isoform alpha	gDNA.Hs.104114.0.S1	720061	MmugDNA.23984.1	11.9	14.34	9.22	12.4	32.42	9.18	20.21	1.85	0.83	7.05	2.33	2.16	32.42	9.18	20.21	6.81	1.81	4.3	5.02	7.43	32.42	9.18	20.21	3.97	1.67	5.39	1.74
MmugDNA.36210.1.S1_at	LOC714207: similar to G-2 and S-phase expressed 1	gDNA.Hs.122552.0.S1	714207	MmugDNA.36210.1	682.12	534.58	522.54	514.58	966.48	294.39	766.24	1.22	0.61	231.24	183.33	132.3	966.48	294.39	766.24	3.87	1.81	65.2	65.62	72.1	966.48	294.39	766.24	10.13	4.64	7	3.225
MmugDNA.39641.1.S1_at	LOC700301: similar to myeloproliferative leukemia virus oncogene	gDNA.Hs.307129.0.S1	700301	MmugDNA.39641.1	7.42	7.23	2.45	1.23	3.49	8.54	12.15	2.07	0.57	2.55	1	1	3.49	8.54	12.15	5.45	1.79	1.95	1.25	1	3.49	8.54	12.15	6.15	1.59	5.8	1.69
MmugDNA.15570.1.S1_at	MmugDNA.15570.1	gDNA.Hs.118241.0.A1		MmugDNA.15570.1	28.73	14.71	17.79	24	35.35	3.9	44.59	1.34	0.35	3.83	1.67	4.84	35.35	3.9	44.59	8.62	1.79	1.95	7.33	4.56	35.35	3.9	44.59	5.59	1.41	7.105	1.6
MmugDNA.34500.1.S1_s_at	LOC715354: similar to C27H2.3	gDNA.g7705341	715354	MmugDNA.34500.1	42.63	56.27	102.75	41.61	70.21	33.82	124.53	1.41	0.37	12.09	25.95	5.41	70.21	33.82	124.53	5.64	1.78	14.71	7.13	8.28	70.21	33.82	124.53	8.21	2.78	6.925	2.28
MmugDNA.39181.1.S1_s_at	LOC716724: similar to eyes absent 3 homolog isoform 1	gDNA.g4503620	716724	MmugDNA.39181.1	48.46	37.11	44.31	60.86	48.26	15.12	58.74	-1.14	-0.39	18.11	1.95	1.36	48.26	15.12	58.74	5.61	1.77	1.73	7.06	9.41	48.26	15.12	58.74	6.58	2.48	6.095	2.125
MmugDNA.27656.1.S1_at	MmugDNA.27656.1	gDNA.Hs.99743.0.A1		MmugDNA.27656.1	1.95	4.43	5.38	2.41	1.38	10.01	10.58	2.5	0.2	1	1	1	1.38	10.01	10.58	7.34	1.77	1	1	2.11	1.38	10.01	10.58	5.23	1.32	6.285	1.545
MmugDNA.15685.1.S1_at	LOC699817: hypothetical protein LOC699817	gDNA.Hs.54911.0.A1	699817	MmugDNA.15685.1	13.48	8.07	11.25	36.36	34.52	16.79	55.5	2.43	0.84	4.7	15.08	2.01	34.52	16.79	55.5	5.31	1.76	2.48	6.85	1.85	34.52	16.79	55.5	9.73	3.36	7.52	2.56
MmugDNA.1391.1.S1_at	MmugDNA.1391.1	gDNA.g10732862		MmugDNA.1391.1	22.83	43.27	26.59	77.84	29.66	16.75	47.11	-1.23	-0.37	10.41	5.13	7.52	29.66	16.75	47.11	4.26	1.76	12.93	8.5	7.64	29.66	16.75	47.11	3.1	1.44	3.68	1.6
MmugDNA.24287.1.S1_at	MmugDNA.24287.1	gDNA.g12803868		MmugDNA.24287.1	115.06	256.97	165	138.69	67.29	69.04	116.41	-1.91	-0.94	26.56	20.67	23.28	67.29	69.04	116.41	3.65	1.75	16.21	23.63	15.74	67.29	69.04	116.41	4.67	2.4	4.16	2.075
MmugDNA.26670.1.S1_at	LOC693556: similar to ras responsive element binding protein 1 isoform 1	gDNA.Hs.171942.2.S1	693556	MmugDNA.26670.1	30.63	12.69	21.22	31.58	1.55	29.27	19.36	-1.37	-0.41	1.23	1.06	1	1.55	29.27	19.36	15.06	1.75	2.95	1	1.32	1.55	29.27	19.36	11.46	1.3	13.26	1.525
MmugDNA.37242.1.S1_at	LOC708524: similar to serine/threonine kinase 32A	gDNA.Hs.43546.0.A1	708524	MmugDNA.37242.1	20.94	13.55	34.81	22.17	33.69	22.53	15.39	1.06	0.33	2.1	1.64	8.19	33.69	22.53	15.39	5.97	1.74	6.55	1.06	3.18	33.69	22.53	15.39	7.44	2.05	6.705	1.895
MmugDNA.38008.1.S1_at	LOC718871: similar to asparaginase-like 1 protein	gDNA.Hs.7331.0.A2	718871	MmugDNA.38008.1	443.3	365.76	325.32	287.29	590.81	578.59	337.73	1.45	0.66	176.6	240.69	200.56	590.81	578.59	337.73	2.47	1.73	46.49	24.86	56.04	590.81	578.59	337.73	12.41	4.52	7.44	3.125
MmugDNA.20071.1.S1_at	MmugDNA.20071.1	gDNA.Hs2.355837.1.S1		MmugDNA.20071.1	49.47	37.9	23.72	46	32.96	70.01	41.73	1.3	0.54	10.54	18.26	9.29	32.96	70.01	41.73	3.82	1.73	2.42	7.68	5.26	32.96	70.01	41.73	9.79	4.22	6.805	2.975
MmugDNA.5996.1.S1_at	LOC695959: similar to nudix-type motif 11	gDNA.g8922558	695959	MmugDNA.5996.1	139.69	288.18	286.37	182.22	510.5	384.88	309.15	1.94	0.87	154.17	193.58	159.41	510.5	384.88	309.15	2.36	1.72	11.46	11.39	25.96	510.5	384.88	309.15	27.1	10.02	14.73	5.87
MmuSTS.11.1.S1_at	HDC: histidine decarboxylase	47776692	715287	MmuSTS.11.1	39.69	96.49	64.89	50.17	38.47	60.22	43.43	-1.2	-0.32	17.57	11.98	23.06	38.47	60.22	43.43	2.82	1.72	4.84	5.38	12.53	38.47	60.22	43.43	6.49	3.41	4.655	2.565
MmugDNA.32518.1.S1_at	LOC707695: hypothetical protein LOC707695	gDNA.Hs.112844.1.S1	707695	MmugDNA.32518.1	21.53	17.75	24.24	43.48	78.11	34.01	29.71	1.83	0.79	12.43	7.46	10.58	78.11	34.01	29.71	4.63	1.72	14.13	7.19	14.02	78.11	34.01	29.71	3.97	1.71	4.3	1.715
MmugDNA.6875.1.S1_at	CX3CR1: chemokine (C-X3-C motif) receptor 1	gDNA.g665580	693926	MmugDNA.6875.1	17.65	20.95	41.39	25.46	35.81	31.87	23.92	1.19	0.64	13.93	3.39	9.93	35.81	31.87	23.92	3.45	1.72	2.91	5.24	6.52	35.81	31.87	23.92	5.9	3.15	4.675	2.435
MmuSTS.1584.1.S1_at	JMJD2A: jumonji domain containing 2A	55774005	701272	MmuSTS.1584.1	341.26	393.84	284.27	470.56	598.67	348.02	387.72	1.23	0.56	180.35	180.7	169.68	598.67	348.02	387.72	2.5	1.72	133.87	140.92	111.08	598.67	348.02	387.72	3.53	2.12	3.015	1.92
MmuSTS.2284.1.S1_s_at	POU1F1: POU class 1 homeobox 1	51854020	719349	MmuSTS.2284.1	15.66	19.17	32.3	29.24	12.57	19.07	15.39	-1.57	-0.78	4.46	2.52	2.56	12.57	19.07	15.39	4.82	1.71	5.62	1.3	4.13	12.57	19.07	15.39	4.17	1.57	4.495	1.64
MmugDNA.33764.1.S1_at	ATF1: similar to Cyclic AMP-dependent transcription factor ATF-1 (Activating transcription factor 1) (TREB36 protein)	gDNA.Hs2.406336.3.S1	693644	MmugDNA.33764.1	440.28	367.05	496.02	560.27	664.92	457.95	565.71	1.23	0.93	238.05	278.74	225.48	664.92	457.95	565.71	2.28	1.71	115.39	124.68	139.48	664.92	457.95	565.71	4.46	3.22	3.37	2.465
MmugDNA.28691.1.S1_at	MmugDNA.28691.1	gDNA.g8923256		MmugDNA.28691.1	196.65	159.19	173	114.32	230.12	112.68	177.7	1.11	0.55	56.06	84.11	38.94	230.12	112.68	177.7	2.91	1.71	10.15	13.01	18.57	230.12	112.68	177.7	12.58	5.9	7.745	3.805
MmuSTS.3694.1.S1_at	PRKAB2: AMP-activated protein kinase beta 2 non-catalytic subunit	49533441	699806	MmuSTS.3694.1	87.09	74.5	37.09	50.39	66.29	88.21	102.66	1.44	0.87	30.59	32.56	41.23	66.29	88.21	102.66	2.43	1.71	42.94	37.69	29.63	66.29	88.21	102.66	2.33	1.5	2.38	1.605
MmugDNA.3023.1.S1_at	LOC706759: similar to spectrin repeat containing, nuclear envelope 2 isoform e	gDNA.Hs2.421355.1.S1	706759	MmugDNA.3023.1	22.97	11.68	18.23	7.3	24.16	27.33	13.69	1.53	0.77	1.73	9.89	5.8	24.16	27.33	13.69	3.74	1.7	1	1.74	1.91	24.16	27.33	13.69	14.1	5.79	8.92	3.745
MmugDNA.34866.1.S1_at	MmugDNA.34866.1	gDNA.Hs.164711.0.A1		MmugDNA.34866.1	9.71	12.1	9.9	15.82	14.6	40.73	29.28	2.48	0.94	10.92	3.01	3.94	14.6	40.73	29.28	4.55	1.69	8.34	9.26	11.74	14.6	40.73	29.28	2.99	1.26	3.77	1.475
MmugDNA.8063.1.S1_at	LOC710518: similar to mitochondrial solute carrier-like protein	gDNA.g8924059	710518	MmugDNA.8063.1	9.03	9.09	4.66	4.78	30.14	10.11	12.49	2.8	0.78	6.89	1.72	1.02	30.14	10.11	12.49	6.7	1.69	4.69	2.73	4.33	30.14	10.11	12.49	5.08	1.62	5.89	1.655
MmugDNA.23385.1.S1_at	LOC709463: similar to tetraspan 2	gDNA.Hs.234863.0.S1	709463	MmugDNA.23385.1	9.61	27.24	24.82	25.65	40.56	32.35	11.55	1.44	0.6	6.7	2.8	5.69	40.56	32.35	11.55	4.84	1.67	1.42	6.41	5.76	40.56	32.35	11.55	6.38	2.34	5.61	2.005
MmugDNA.30439.1.S1_at	LOC702390: similar to cytoplasmic nuclear factor of activated T-cells 3 isoform 1	gDNA.g4758803	702390	MmugDNA.30439.1	559.26	539.88	770.14	731.61	1138.43	607.36	1503.46	1.68	0.96	387.7	460.04	208.82	1138.43	607.36	1503.46	3.09	1.67	119.79	78.86	95.8	1138.43	607.36	1503.46	11.16	6.29	7.125	3.98
MmugDNA.42962.1.S1_at	MmugDNA.42962.1	gDNA.Hs.40092.1.A1		MmugDNA.42962.1	131.63	80.39	101.92	128.54	189.65	186.51	51.51	1.33	0.55	27.57	48.44	29.26	189.65	186.51	51.51	4.29	1.67	38.09	45.65	32.85	189.65	186.51	51.51	3.55	1.56	3.92	1.615
MmugDNA.3137.1.S1_at	LOC700695: similar to protein phosphatase 1G	gDNA.g4505998	700695	MmugDNA.3137.1	1473.11	1865.21	1381.2	1665.65	2724.98	1100.09	2254.45	1.28	0.76	992.81	551.92	494.32	2724.98	1100.09	2254.45	3.03	1.66	531.7	374.84	664.95	2724.98	1100.09	2254.45	3.93	2.23	3.48	1.945
MmugDNA.135.1.S1_at	NEFL: neurofilament, light polypeptide 68kDa	gDNA.Hs.211584.0.A2	641444	MmugDNA.135.1	1155.42	914.33	1026.91	1021.36	2272.46	908.59	2492.1	1.85	0.96	725.2	601.88	611.65	2272.46	908.59	2492.1	2.93	1.65	20.38	19.24	18.64	2272.46	908.59	2492.1	97.78	49.85	50.355	25.75
MmugDNA.2651.1.S1_x_at	LOC698116: hypothetical protein LOC698116	gDNA.Hs.22529.0.A1	698116	MmugDNA.2651.1	10.59	5.51	11.3	9.32	24.43	13.65	15.57	1.96	0.96	5.83	1	5.02	24.43	13.65	15.57	5.39	1.65	2.38	1	4.08	24.43	13.65	15.57	6.89	2.71	6.14	2.18
MmugDNA.23018.1.S1_at	LOC708838: similar to codanin 1	gDNA.Hs.27038.0.S1	708838	MmugDNA.23018.1	375.29	244.16	227.11	273.32	117.95	286.97	316.86	-1.12	-0.67	66.16	63.81	95.29	117.95	286.97	316.86	3.36	1.65	65.84	29.47	35.56	117.95	286.97	316.86	6.12	2.54	4.74	2.095
MmugDNA.6635.1.S1_at	MmugDNA.6635.1	gDNA.g8922611		MmugDNA.6635.1	42.91	14.8	20.06	22.92	8.31	11.52	21.08	-1.72	0	1.49	5.43	1.48	8.31	11.52	21.08	4.88	1.64	1.69	4.52	1.47	8.31	11.52	21.08	5.75	1.82	5.315	1.73
MmugDNA.32444.1.S1_at	LOC694784: similar to UDP-N-acetyl-alpha-D-galactosamine:polypeptide N-acetylgalactosaminyltransferase-like 2	gDNA.Hs.63163.0.A1	694784	MmugDNA.32444.1	51.65	34.54	96.6	33.98	51.84	29.07	31.27	-1.35	0	4.35	13.12	8.26	51.84	29.07	31.27	4.25	1.64	10.9	12.67	6.6	51.84	29.07	31.27	3.49	1.53	3.87	1.585
MmugDNA.35461.1.S1_at	MmugDNA.35461.1	gDNA.Hs.288129.0.S1		MmugDNA.35461.1	9.75	1.3	1.06	1.47	24.29	2.64	18.69	4.7	0.93	1.36	3.4	1.37	24.29	2.64	18.69	8.31	1.64	1	1	6.1	24.29	2.64	18.69	6.44	1.33	7.375	1.485
MmuSTS.749.1.S1_at	LOC709539: similar to LysM, putative peptidoglycan-binding, domain containing 1	55960846	709539	MmuSTS.749.1	534.73	460.32	370.95	456.73	462.78	228.5	575.6	-1.07	-0.69	138.53	108.35	180.59	462.78	228.5	575.6	3.03	1.63	169.61	153.28	105.86	462.78	228.5	575.6	2.98	1.65	3.005	1.64
MmugDNA.30631.1.S1_at	MmugDNA.30631.1	gDNA.Hs2.336247.1.A1		MmugDNA.30631.1	23.72	14.71	43.26	19.63	22.09	10.03	6.38	-1.93	-0.84	3.85	2.24	1.84	22.09	10.03	6.38	5.32	1.63	4.3	2.43	2.67	22.09	10.03	6.38	4.35	1.43	4.835	1.53
MmugDNA.21386.1.S1_at	LOC703697: similar to G patch domain containing 2 (predicted)	gDNA.g11034828	703697	MmugDNA.21386.1	14.38	25.19	38.4	15.85	32.85	27.98	14.43	1.11	0.56	3.27	6.75	11.38	32.85	27.98	14.43	3.5	1.63	9.69	9.08	6.74	32.85	27.98	14.43	2.89	1.52	3.195	1.575
MmugDNA.5662.1.S1_at	LOC700958: similar to F-box/WD-repeat protein 2 (F-box and WD-40 domain protein 2) (MD6 protein)	gDNA.g7549806	700958	MmugDNA.5662.1	822.03	1116.75	1046.63	886.22	1794.81	983.55	1808.7	1.59	0.97	853.88	320.3	476.76	1794.81	983.55	1808.7	2.9	1.62	344.95	365.21	380.17	1794.81	983.55	1808.7	4.19	2.53	3.545	2.075
MmugDNA.29662.1.S1_at	MmugDNA.29662.1	gDNA.Hs.269938.0.A1		MmugDNA.29662.1	11.56	20.08	20.67	13.92	80.7	75.25	1	3.19	0.5	10.28	4.55	1	80.7	75.25	1	11.86	1.62	2.1	3.55	1	80.7	75.25	1	25.21	3.36	18.535	2.49
MmugDNA.20736.1.S1_at	EIF5B: eukaryotic translation initiation factor 5B	gDNA.Hs.158688.0.A3	714129	MmugDNA.20736.1	543.68	687.39	625.7	638.99	766.22	328.54	641.49	-1.07	-0.58	276.71	160.79	197.71	766.22	328.54	641.49	2.77	1.62	229.21	213.27	187.05	766.22	328.54	641.49	2.73	1.4	2.75	1.51
MmugDNA.16813.1.S1_at	MmugDNA.16813.1	gDNA.Hs.270750.0.A1		MmugDNA.16813.1	24.13	51.25	65.43	31	44.84	58.93	17.76	1.05	0.33	2.02	15.11	7.28	44.84	58.93	17.76	4.73	1.62	1.46	1.54	5.84	44.84	58.93	17.76	13.72	4.56	9.225	3.09
MmugDNA.21524.1.S1_s_at	LOC719307: similar to zinc finger protein 91	gDNA.Hs2.382343.1.S1	719307	MmugDNA.21524.1	76.91	36.7	48.26	19.75	149.79	25.28	93.34	2.03	0.54	14.72	17.73	14.01	149.79	25.28	93.34	5.64	1.61	5.88	13.68	4.97	149.79	25.28	93.34	10.45	2.65	8.045	2.13
MmugDNA.24469.1.S1_at	MmugDNA.24469.1	gDNA.Hs2.407568.1.S1		MmugDNA.24469.1	7.95	3.68	3.71	10.5	9.56	14.3	7.9	1.8	0.68	5.65	1.25	1	9.56	14.3	7.9	5.34	1.61	3.93	1.69	1.28	9.56	14.3	7.9	4.58	1.71	4.96	1.66
MmugDNA.33006.1.S1_at	MmugDNA.33006.1	gDNA.Hs.25770.0.S1		MmugDNA.33006.1	47.17	41.5	49.28	54.7	44.85	47.85	31.79	-1.18	0	9.45	18.21	9.53	44.85	47.85	31.79	3.22	1.6	9.48	4.59	11.74	44.85	47.85	31.79	4.76	2.73	3.99	2.165
MmuSTS.3532.1.S1_at	LOC702350: similar to CD53 antigen	60543158	702350	MmuSTS.3532.1	30.65	12.77	13.64	17.51	26.02	22	57.26	2.07	0.81	13.32	7.16	6.01	26.02	22	57.26	4.1	1.6	4.42	4.39	5.93	26.02	22	57.26	7.39	2.36	5.745	1.98
MmugDNA.23011.1.S1_at	LOC711017: similar to zinc finger protein HIT-39	gDNA.Hs.58461.0.A1	711017	MmugDNA.23011.1	384.79	418.46	578.57	340.2	126.96	511.76	219.2	-1.45	-0.19	64.73	31.05	44.23	126.96	511.76	219.2	6.1	1.6	56.56	43.97	52.12	126.96	511.76	219.2	5.67	1.36	5.885	1.48
MmuSTS.3826.1.S1_at	SLC15A1: solute carrier family 15 (oligopeptide transporter), member 1	47777105	574257	MmuSTS.3826.1	19.02	56.41	34.46	10.06	35.57	23.18	9.88	-1.18	-0.21	7.02	4.94	5.62	35.57	23.18	9.88	3.75	1.6	1.48	9.87	1.01	35.57	23.18	9.88	5.46	1.73	4.605	1.665
MmugDNA.38802.1.S1_at	LOC693611: similar to zinc finger protein 493	gDNA.Hs.269921.0.A1	693611	MmugDNA.38802.1	3.72	1.62	4.13	18.36	19.08	9.99	43.02	3.73	0.84	1.62	5.21	5.72	19.08	9.99	43.02	6.92	1.59	4.37	2.76	3.66	19.08	9.99	43.02	7.04	1.72	6.98	1.655
MmugDNA.23226.1.S1_at	MmugDNA.23226.1	gDNA.Hs.274511.0.S1		MmugDNA.23226.1	74.18	44.49	47.02	64.1	44.02	87.02	91.87	1.36	0.78	30.93	34.37	1.59	44.02	87.02	91.87	3.54	1.59	1.89	2.76	1	44.02	87.02	91.87	48.28	12.98	25.91	7.285
MmugDNA.15153.1.S1_at	LOC712988: similar to hairy/enhancer-of-split related with YRPW motif 2	gDNA.g6912413	712988	MmugDNA.15153.1	28.44	41.68	46.81	31.07	285.32	109.89	66.95	4.2	0.89	13.28	32.31	18.1	285.32	109.89	66.95	6.89	1.58	4.1	4.8	1.42	285.32	109.89	66.95	42.11	9.22	24.5	5.4
Mmu.10692.1.S1_at	Mmu.10692.1	CN647773		Mmu.10692.1	713.11	693.66	626.69	695.21	1047.18	1535.11	751.67	1.65	0.99	434.82	410.01	506.22	1047.18	1535.11	751.67	2.48	1.58	342.24	303.36	244.03	1047.18	1535.11	751.67	3.73	2.04	3.105	1.81
MmugDNA.42323.1.S1_at	LOC720296: similar to TCF3 (E2A) fusion partner (in childhood Leukemia)	gDNA.g7019370	720296	MmugDNA.42323.1	483.21	307.55	318.63	372.09	553.34	172.15	1310.18	1.86	0.35	113.15	81.7	50.38	553.34	172.15	1310.18	8.61	1.58	71.8	39.45	53.1	553.34	172.15	1310.18	12.87	2.4	10.74	1.99
MmugDNA.33835.1.S1_at	LOC704023: hypothetical protein LOC704023	gDNA.Hs.193341.0.A1	704023	MmugDNA.33835.1	44.22	20.16	9.59	12	40.78	141.45	49.37	4.27	0.83	5.31	21.1	10.25	40.78	141.45	49.37	6.25	1.57	11.64	21.02	9	40.78	141.45	49.37	5.82	1.56	6.035	1.565
MmuSTS.3019.1.S1_at	NR1H4: nuclear receptor subfamily 1, group H, member 4	49533390	695618	MmuSTS.3019.1	14.42	62.85	53.57	35.31	18.51	28.83	14.44	-1.78	-0.15	7.52	2.6	6.89	18.51	28.83	14.44	3.54	1.57	1.84	5.15	1.09	18.51	28.83	14.44	8.37	2.9	5.955	2.235
MmugDNA.11839.1.S1_at	MmugDNA.11839.1	gDNA.Hs.129990.0.A1		MmugDNA.11839.1	4.75	4.98	4.59	6.25	6.99	6.38	10.58	1.58	0.58	4.32	1.16	1	6.99	6.38	10.58	4.71	1.56	2.55	1.19	2.9	6.99	6.38	10.58	4.06	1.5	4.385	1.53
MmugDNA.11923.1.S1_at	LOC708298: similar to CG7071-PA, isoform A	gDNA.Hs.125035.1.A2	708298	MmugDNA.11923.1	297.76	316.04	312.93	303.2	553.97	376.23	316.76	1.35	0.87	215.85	180.3	145.29	553.97	376.23	316.76	2.31	1.56	251.17	172.99	170.47	553.97	376.23	316.76	2.16	1.36	2.235	1.46
MmuSTS.3938.1.S1_at	LOC712697: similar to COP9 constitutive photomorphogenic homolog subunit 7B	47776507	712697	MmuSTS.3938.1	701.25	1062.93	1204.1	879.61	841.38	744.76	735.84	-1.2	-0.81	446.38	441.58	337.71	841.38	744.76	735.84	1.93	1.56	208.42	279.15	253	841.38	744.76	735.84	3.2	2.38	2.565	1.97
MmunewRS.1020.1.S1_at	MmunewRS.1020.1	46409511		MmunewRS.1020.1	8.42	4.9	13.33	9.82	16.7	18.64	18.58	1.99	0.81	3.95	7.3	1.38	16.7	18.64	18.58	4.02	1.55	5.89	3.12	4.56	16.7	18.64	18.58	3.89	1.67	3.955	1.61
MmugDNA.12668.1.S1_s_at	LOC704718: hypothetical protein LOC704718	gDNA.Hs.121344.0.A1	704718	MmugDNA.12668.1	53.41	52.99	61.2	132.57	44.07	46.79	48.31	-1.41	0	19.25	6.6	25.5	44.07	46.79	48.31	2.58	1.55	6.91	1.96	5.94	44.07	46.79	48.31	9.64	5.44	6.11	3.495
MmuSTS.70.1.S1_at	MmuSTS.70.1	62000071		MmuSTS.70.1	271.74	317.43	299.78	278.43	307.94	541.73	184.58	1.18	0.45	124.3	99.64	89.46	307.94	541.73	184.58	3.22	1.55	12.86	33.42	6.39	307.94	541.73	184.58	19.97	7.54	11.595	4.545
MmugDNA.28600.1.S1_at	MmugDNA.28600.1	gDNA.Hs.250488.0.A1		MmugDNA.28600.1	250.43	101.46	132.95	214.95	218.15	172.67	168.03	1.14	0.71	21.16	40.23	125.56	218.15	172.67	168.03	3.06	1.55	8.34	4.63	8.12	218.15	172.67	168.03	27.51	13.46	15.285	7.505
MmugDNA.34179.1.S1_at	MmugDNA.34179.1	gDNA.g8923978		MmugDNA.34179.1	9.64	7.37	7.01	11.61	26.88	8.73	27.95	2.31	1	10.05	2.88	1.7	26.88	8.73	27.95	4.65	1.54	3.68	2.22	3.29	26.88	8.73	27.95	6.75	2.37	5.7	1.955
MmugDNA.24159.1.S1_at	LOC696532: similar to CG7506-PA	gDNA.g12803814	696532	MmugDNA.24159.1	10.9	18.77	26.9	17.43	20.9	33.56	11.28	1.26	0.44	3.28	4.35	7.8	20.9	33.56	11.28	4.49	1.54	7.25	3.57	3.34	20.9	33.56	11.28	4.94	1.75	4.715	1.645
MmugDNA.1964.1.S1_s_at	LOC706874: similar to zinc finger protein 471	gDNA.Hs.14794.2.S1	706874	MmugDNA.1964.1	116.11	109.85	68.6	110.99	68.2	123.3	174.25	1.2	0.44	1.73	49.03	19.54	68.2	123.3	174.25	5.19	1.54	26.44	19.35	10.76	68.2	123.3	174.25	6.64	2.31	5.915	1.925
MmugDNA.31660.1.S1_at	LOC696754: similar to Histone H1.4 (H1 VAR.2) (H1e)	gDNA.g4885378	696754	MmugDNA.31660.1	252.66	462.4	322.55	279.85	397.1	97.35	378.98	-1.09	-0.49	130.65	35.57	63.13	397.1	97.35	378.98	3.84	1.54	7.28	3.93	9.77	397.1	97.35	378.98	38.69	12.22	21.265	6.88
Mmu.15059.1.S1_at	LOC702912: similar to ariadne ubiquitin-conjugating enzyme E2 binding protein homolog 1	CN643318	702912	Mmu.15059.1	522.71	767.06	747.89	779.86	1325.95	385.74	1553.83	1.57	0.71	394.82	357.24	180.52	1325.95	385.74	1553.83	3.53	1.54	352.42	204.88	248.08	1325.95	385.74	1553.83	4.11	1.83	3.82	1.685
MmugDNA.19935.1.S1_at	LOC697140: similar to LIM domain binding 3	gDNA.Hs.49998.2.S1	697140	MmugDNA.19935.1	119.96	189.91	164.19	136.07	177.79	195.4	143.79	1.15	0.55	106.25	62.27	61.6	177.79	195.4	143.79	2.21	1.53	22.61	9.71	20.31	177.79	195.4	143.79	10.54	4.62	6.375	3.075
MmugDNA.15795.1.S1_at	MmugDNA.15795.1	gDNA.Hs2.385788.1.S1		MmugDNA.15795.1	16.26	18.61	17.82	14.22	29.31	30.4	18.28	1.58	0.64	14.28	8.59	1.35	29.31	30.4	18.28	3.53	1.53	11.94	4.15	6.86	29.31	30.4	18.28	3.86	1.67	3.695	1.6
MmugDNA.15587.1.S1_at	GNB3: guanine nucleotide-binding protein, beta-3 subunit	gDNA.g4504052	713913	MmugDNA.15587.1	105.51	172.76	142.41	90.33	137.14	51.86	70.92	-1.42	-0.59	28.59	27.54	19.86	137.14	51.86	70.92	3.53	1.53	15.94	20.76	19.58	137.14	51.86	70.92	4.62	2.08	4.075	1.805
MmugDNA.34706.1.S1_at	GEMIN4: gemin4	gDNA.Hs.19614.1.S1	699841	MmugDNA.34706.1	237.82	188.27	140.06	207.74	285.75	324.01	191.44	1.39	0.88	92.71	155.7	70.11	285.75	324.01	191.44	2.49	1.53	107.13	82.38	109.37	285.75	324.01	191.44	2.71	1.5	2.6	1.515
MmugDNA.8498.1.S1_at	MmugDNA.8498.1	gDNA.g12053260		MmugDNA.8498.1	149.94	133.27	117.72	160.97	179.07	372.9	110.22	1.59	0.61	49.47	47.34	54.71	179.07	372.9	110.22	4.4	1.53	7.17	18.97	18.07	179.07	372.9	110.22	15.6	5.05	10	3.29
MmugDNA.26242.1.S1_at	MmugDNA.26242.1	gDNA.Hs.44899.0.S1		MmugDNA.26242.1	7.33	9.1	8.84	8.61	13.46	7.04	12.36	1.27	0.52	3.95	1	1.31	13.46	7.04	12.36	6.57	1.53	3.86	3.37	1.92	13.46	7.04	12.36	3.54	1.25	5.055	1.39
MmugDNA.20627.1.S1_at	LOC722762: similar to CG7289-PA	gDNA.Hs2.110906.2.S1	722762	MmugDNA.20627.1	64.51	36.53	55.14	122.83	209.05	76.65	146.54	2.17	0.93	31.81	52.47	43.54	209.05	76.65	146.54	3.44	1.53	14.92	10.2	18.03	209.05	76.65	146.54	10.49	4.08	6.965	2.805
MmugDNA.1637.1.S1_at	MmugDNA.1637.1	gDNA.Hs.133552.0.A1		MmugDNA.1637.1	42.63	37.96	44.13	56.6	66.49	31.18	69.92	1.27	0.69	14.08	9.22	28.41	66.49	31.18	69.92	3.45	1.52	14.35	13.94	14.61	66.49	31.18	69.92	4	2.17	3.725	1.845
MmugDNA.18309.1.S1_at	HOXC10: homeobox C10	gDNA.g8393550	702321	MmugDNA.18309.1	108.54	73.8	103.45	185.94	587.92	44.44	701.15	3.79	0.81	60.04	56.83	64.05	587.92	44.44	701.15	7.29	1.52	67.78	77.96	54.59	587.92	44.44	701.15	6.64	1.44	6.965	1.48
MmugDNA.3904.1.S1_at	TMPO: thymopoietin	gDNA.Hs.11355.2.S1	693387	MmugDNA.3904.1	606.35	555.48	731.45	831.27	856.9	551	605.88	-1	-0.6	323.82	342.09	218.32	856.9	551	605.88	2.23	1.51	29.12	24.33	98.85	856.9	551	605.88	15.31	6.54	8.77	4.025
Mmu.7531.1.S1_at	LOC719963: hypothetical protein LOC719963	CN803119	719963	Mmu.7531.1	234.99	276.77	289.71	127.62	48.76	175.57	92.25	-2.1	-0.66	23.8	17.11	23.47	48.76	175.57	92.25	5.01	1.51	2.34	1.46	5.35	48.76	175.57	92.25	42.1	9.16	23.555	5.335
MmugDNA.9079.1.S1_at	LOC717181: similar to Protein C20orf46	gDNA.g8922926	717181	MmugDNA.9079.1	20.16	2.38	6.15	6.09	72.41	123.3	5.99	10.4	0.92	4.65	1.19	14.54	72.41	123.3	5.99	12.85	1.51	1.97	1	2.23	72.41	123.3	5.99	38.68	4.36	25.765	2.935
MmuSTS.1961.1.S1_at	LOC700122: similar to forkhead box I1 isoform a	49533193	700122	MmuSTS.1961.1	14.19	24.01	14.37	17.87	48.9	47.69	26.31	2.28	0.89	10.2	22.54	7.12	48.9	47.69	26.31	3.16	1.5	9.73	8.92	6.6	48.9	47.69	26.31	5.02	2.5	4.09	2
MmugDNA.41422.1.S1_s_at	LOC705095: similar to T-cell receptor gamma chain C region PT-gamma-1/2	gDNA.g339399	705095	MmugDNA.41422.1	11.67	17.06	13.27	15.91	23.34	48.88	22.73	2.25	0.8	13.04	6.71	2.25	23.34	48.88	22.73	4.7	1.5	6.57	7.56	6.4	23.34	48.88	22.73	4.67	1.67	4.685	1.585
MmugDNA.26333.1.S1_at	MmugDNA.26333.1	gDNA.Hs2.98532.1.S1		MmugDNA.26333.1	21.85	30.73	21.96	23.14	38.04	33.39	26.97	1.36	0.84	8.24	14.18	16.81	38.04	33.39	26.97	2.68	1.5	14.1	17.15	18.06	38.04	33.39	26.97	1.98	1.21	2.33	1.355
MmugDNA.3218.1.S1_at	MmugDNA.3218.1	gDNA.Hs.235543.0.S1		MmugDNA.3218.1	11.69	9.94	33.44	6.69	36.77	30.7	6.68	1.79	0.51	5.09	7.45	2.99	36.77	30.7	6.68	5.21	1.5	2.56	2.24	2.95	36.77	30.7	6.68	9.81	2.78	7.51	2.14
MmugDNA.40316.1.S1_at	MmugDNA.40316.1	gDNA.Hs.142074.0.A1		MmugDNA.40316.1	11	10	9	22.93	2.26	68.96	41.26	2.9	0.35	3.01	1.45	2.88	2.26	68.96	41.26	16.39	1.49	2.35	1	3.44	2.26	68.96	41.26	18.6	2.08	17.495	1.785
MmugDNA.42593.1.S1_at	MmugDNA.42593.1	gDNA.Hs.235883.0.S2		MmugDNA.42593.1	3.73	6.52	7.88	4.2	1.95	42.15	36.85	5.25	0.83	3.37	1.91	2.86	1.95	42.15	36.85	10.61	1.49	3.53	4.9	1.79	1.95	42.15	36.85	9.19	1.35	9.9	1.42
MmugDNA.41068.1.S1_at	MmugDNA.41068.1	gDNA.Hs.255056.0.A1		MmugDNA.41068.1	11.81	11.49	17.59	10.84	22.1	18.51	11.6	1.36	0.65	5.88	5.31	6.04	22.1	18.51	11.6	2.96	1.49	7.67	3.24	2.73	22.1	18.51	11.6	4.29	1.72	3.625	1.605
MmugDNA.9455.1.S1_at	LOC714050: similar to GDNF family receptor alpha 3 preproprotein	gDNA.Hs.211955.0.S1	714050	MmugDNA.9455.1	16.02	50.59	36.26	25.17	16.08	29.41	6.91	-1.67	-0.51	1.83	7.6	1	16.08	29.41	6.91	6.29	1.49	1	1.16	1.45	16.08	29.41	6.91	14.59	3.78	10.44	2.635
MmuSTS.1323.1.S1_at	LOC694860: similar to desmoplakin isoform II	52626977	694860	MmuSTS.1323.1	253.08	87.97	69.57	67.76	93.23	27.12	43.85	-1.86	0	22.22	12.9	5.51	93.23	27.12	43.85	4.26	1.48	7.3	3.36	2.6	93.23	27.12	43.85	13.47	4.57	8.865	3.025
MmunewRS.518.1.S1_at	LOC717121: hypothetical protein LOC717121	42659626	717121	MmunewRS.518.1	54.35	67.85	62.59	98.47	71.69	56.16	64.37	-1.07	-0.59	29.26	38.4	22.45	71.69	56.16	64.37	2.23	1.48	23.5	21.21	17.12	71.69	56.16	64.37	3.15	1.95	2.69	1.715
MmugDNA.1101.1.S1_at	MmugDNA.1101.1	gDNA.Hs.306330.0.S1		MmugDNA.1101.1	58.21	34	36.97	23.22	43.97	62.24	49.05	1.4	0.73	11.5	29.24	10.36	43.97	62.24	49.05	3	1.48	26.95	15.05	21.4	43.97	62.24	49.05	2.43	1.31	2.715	1.395
MmugDNA.25552.1.S1_at	MmugDNA.25552.1	gDNA.g4758175		MmugDNA.25552.1	4.35	11.37	11.52	10.71	18.41	10.85	14.02	1.63	0.75	3.69	2.86	6.42	18.41	10.85	14.02	3.67	1.47	3.11	3.32	1.96	18.41	10.85	14.02	5.57	2.34	4.62	1.905
MmuSTS.3360.1.S1_at	MmuSTS.3360.1	47776458		MmuSTS.3360.1	112.93	601.02	273.17	197.08	36.68	29.23	38.47	-7.22	-0.04	18.14	13.94	1.13	36.68	29.23	38.47	2.82	1.47	7.31	1	12.63	36.68	29.23	38.47	5.19	2.49	4.005	1.98
MmugDNA.12602.1.S1_at	LOC713733: similar to Smad nuclear interacting protein	gDNA.g13375986	713733	MmugDNA.12602.1	456.02	363	470.17	532.71	934.8	158.72	604.22	1.26	0.43	151.26	123.75	106.86	934.8	158.72	604.22	4.4	1.47	176.8	66.48	117.51	934.8	158.72	604.22	4.91	1.61	4.655	1.54
MmugDNA.39164.1.S1_at	DHX8: DEAH (Asp-Glu-Ala-His) box polypeptide 8	gDNA.Hs.171872.2.S1	713228	MmugDNA.39164.1	40.34	36.17	35.91	47.46	160.24	25.24	131.5	2.69	0.94	11.44	36.57	15.98	160.24	25.24	131.5	5.1	1.47	31.32	28.38	27.04	160.24	25.24	131.5	3.68	1.24	4.39	1.355
MmugDNA.5935.1.S1_at	LOC714765: similar to ariadne ubiquitin-conjugating enzyme E2 binding protein homolog 1	gDNA.g9966762	714765	MmugDNA.5935.1	1916.95	2493.72	2538.63	2465.17	3757.97	1494.08	3904.03	1.3	0.75	1321.93	1331.35	923.52	3757.97	1494.08	3904.03	2.57	1.46	819.21	629.05	554.65	3757.97	1494.08	3904.03	4.63	2.6	3.6	2.03
MmuSTS.4309.1.S1_at	LOC695427: similar to histone 1, H2ai (predicted)	59676237	695427	MmuSTS.4309.1	95.45	56.19	67.32	184.28	170.15	19.13	113.75	1.05	0.27	13.69	14.03	24.13	170.15	19.13	113.75	6.13	1.46	12.22	16.56	15.03	170.15	19.13	113.75	6.89	1.83	6.51	1.645
NC-006150.CDS166.S1_at	NC-006150.CDS166			NC-006150.CDS166	2.82	1.29	5.72	1.7	19.36	1.39	15.91	4.81	0.89	1.87	1	1.52	19.36	1.39	15.91	9.15	1.46	2.09	1	1	19.36	1.39	15.91	10.44	2.09	9.795	1.775
MmugDNA.37117.1.S1_at	LOC709308: similar to Ras-related protein Rab-5C (RAB5L) (L1880)	gDNA.Hs.479.0.A1	709308	MmugDNA.37117.1	1210.72	1156.24	998.82	1377.03	3200.37	1224.85	1750.56	1.74	0.91	981.24	540.17	556.09	3200.37	1224.85	1750.56	2.94	1.46	674.19	648.49	737.83	3200.37	1224.85	1750.56	3	1.55	2.97	1.505
MmugDNA.42912.1.S1_at	LOC708379: similar to phosphorylated CTD interacting factor 1	gDNA.Hs.272814.0.A1	708379	MmugDNA.42912.1	165.98	105.56	133.51	125	330.3	275.21	121.83	1.86	0.88	93.56	61.38	110.88	330.3	275.21	121.83	2.69	1.45	39.6	41.72	28.87	330.3	275.21	121.83	6.41	3.53	4.55	2.49
MmugDNA.15675.1.S1_at	MmugDNA.15675.1	gDNA.Hs.306181.0.S1		MmugDNA.15675.1	7.63	6.71	11.2	6.14	24.05	22.05	9.38	2.3	0.95	5.43	3.46	5.3	24.05	22.05	9.38	3.96	1.45	2.55	6.91	1.08	24.05	22.05	9.38	5.74	1.93	4.85	1.69
MmuSTS.721.1.S1_at	LOC715503: similar to N-acetylneuraminate pyruvate lyase	55960838	715503	MmuSTS.721.1	124.44	243.95	327.31	196.92	90.76	19.32	71.15	-3.44	-0.77	25.44	12.53	8.06	90.76	19.32	71.15	3.87	1.45	20.01	13.11	16.9	90.76	19.32	71.15	3.73	1.29	3.8	1.37
MmurRNA.3.1.S1_at	MmurRNA.3.1	AFFX-HS-18SrRNA		MmurRNA.3.1	2847.85	2956.35	3135.48	2229.95	3066.09	713.62	2452.32	-1.34	-0.81	663.73	833.58	321.63	3066.09	713.62	2452.32	3.46	1.44	44.59	20.41	36.01	3066.09	713.62	2452.32	66.8	25.28	35.13	13.36
MmugDNA.4493.1.S1_at	MmugDNA.4493.1	gDNA.Hs2.406940.1.S1		MmugDNA.4493.1	6.41	10.75	13.23	5.63	24.3	16.12	7.11	1.73	0.72	4.58	1.03	5.65	24.3	16.12	7.11	4.47	1.44	1.14	3.63	5.09	24.3	16.12	7.11	4.42	1.54	4.445	1.49
MmugDNA.17975.1.S1_s_at	LOC715357: similar to amisyn	gDNA.Hs.99291.1.S1	715357	MmugDNA.17975.1	124.76	205.81	243.19	187.48	188.63	119.52	105.96	-1.34	-0.73	40.1	84.4	47.2	188.63	119.52	105.96	2.42	1.43	17.14	36.18	33.93	188.63	119.52	105.96	4.89	2.72	3.655	2.075
MmugDNA.43594.1.S1_at	MmugDNA.43594.1	gDNA.Hs.100748.0.A1		MmugDNA.43594.1	13.83	32.66	17.07	31.54	10.1	15.45	4.71	-2.08	-0.3	1.5	1.92	3.82	10.1	15.45	4.71	4.33	1.43	1.99	1.12	3.78	10.1	15.45	4.71	4.99	1.46	4.66	1.445
MmugDNA.12962.1.S1_at	LOC719875: similar to death effector domain-containing protein	gDNA.g3152663	719875	MmugDNA.12962.1	39.64	59.84	73.56	71.55	123.69	53.33	101.15	1.58	0.93	36.22	24.27	15.05	123.69	53.33	101.15	3.25	1.43	21.48	16.19	11.97	123.69	53.33	101.15	5.91	3.31	4.58	2.37
MmugDNA.17889.1.S1_at	LOC709735: similar to nuclear receptor subfamily 5, group A, member 2 isoform 2	gDNA.g4504342	709735	MmugDNA.17889.1	18.93	22.15	13.32	44.08	21.96	11.99	15.92	-1.25	-0.02	10.47	2.46	4.84	21.96	11.99	15.92	3.27	1.43	1	1	1	21.96	11.99	15.92	17.22	8.73	10.245	5.08
MmugDNA.25546.1.S1_at	MmugDNA.25546.1	gDNA.Hs2.304947.1.S1		MmugDNA.25546.1	11.87	24.32	15.93	22.01	31.03	13.31	25.96	1.24	0.65	11.78	3.09	7.14	31.03	13.31	25.96	3.08	1.42	5.8	8.68	7.11	31.03	13.31	25.96	3.13	1.49	3.105	1.455
MmuSTS.2725.1.S1_at	LOC718085: similar to FGF receptor activating protein 1	62000493	718085	MmuSTS.2725.1	390.6	363.87	328	306.06	384.12	410.02	299.18	1.05	0.74	201.28	209.01	177.32	384.12	410.02	299.18	1.85	1.42	154.92	145.39	218.25	384.12	410.02	299.18	2.15	1.39	2	1.405
MmugDNA.31952.1.S1_s_at	LOC700296: similar to pinin, desmosome associated protein	gDNA.Hs.44499.3.A1	700296	MmugDNA.31952.1	1744.34	1490.71	2001.22	2144.8	2907.71	1495.41	3630.15	1.47	0.86	1616.6	643.72	800.26	2907.71	1495.41	3630.15	2.73	1.42	346.63	166.55	339.22	2907.71	1495.41	3630.15	9.63	5.3	6.18	3.36
MmugDNA.32042.1.S1_at	LOC693807: similar to transmembrane channel-like 7	gDNA.g13376264	693807	MmugDNA.32042.1	21.94	20.23	23.33	20.27	40.47	19.91	24.79	1.37	0.71	10.99	11.53	10.97	40.47	19.91	24.79	2.61	1.41	8.67	3.92	2.93	40.47	19.91	24.79	5.99	2.63	4.3	2.02
MmugDNA.21585.1.S1_at	MmugDNA.21585.1	gDNA.Hs2.158438.1.A1		MmugDNA.21585.1	118.58	86.81	149.85	135.82	122.82	57.96	199.75	1.08	0.42	26.96	53.4	25.29	122.82	57.96	199.75	3.82	1.41	12.82	13.81	9.68	122.82	57.96	199.75	10.68	3.7	7.25	2.555
MmuSTS.3646.1.S1_at	LOC703165: hypothetical protein LOC703165	51853681	703165	MmuSTS.3646.1	68.41	53.44	126.01	82.54	819.33	67.85	297.13	4.82	0.38	31.08	27.84	10.29	819.33	67.85	297.13	18.61	1.41	25.85	17.15	12.37	819.33	67.85	297.13	22.64	1.75	20.625	1.58
MmugDNA.31364.1.S1_at	LOC708981: similar to cAMP-dependent protein kinase type II-alpha regulatory subunit	gDNA.g4758957	708981	MmugDNA.31364.1	142.5	121.63	118.69	124.18	152.05	156.94	167.74	1.26	0.86	18.72	87.02	84.86	152.05	156.94	167.74	2.55	1.41	69.29	42.63	80.8	152.05	156.94	167.74	2.61	1.59	2.58	1.5
MmugDNA.15289.1.S1_at	LOC698332: similar to RIKEN cDNA 0610040D20	gDNA.g6523796	698332	MmugDNA.15289.1	2892.42	2514.18	2356.4	2825.15	4488.82	2498.3	5148.83	1.53	0.98	2108.5	1820.98	1464.37	4488.82	2498.3	5148.83	2.27	1.41	1437.19	1374.55	1540.43	4488.82	2498.3	5148.83	2.79	1.75	2.53	1.58
MmugDNA.2162.1.S1_at	LOC693890: C20orf111	gDNA.g7688970	693890	MmugDNA.2162.1	886.2	821.71	756.31	769.7	1000.43	477.7	1649.44	1.29	0.57	541.19	207.13	124.05	1000.43	477.7	1649.44	3.63	1.4	210.06	112.89	183.21	1000.43	477.7	1649.44	6.42	2.71	5.025	2.055
MmugDNA.11763.1.S1_at	LOC717781: similar to poly(A) polymerase gamma	gDNA.g12597628	717781	MmugDNA.11763.1	53.83	60.17	68.05	48.82	179.86	26.15	100.8	1.79	0.51	23.75	21.67	17.82	179.86	26.15	100.8	4.94	1.39	20.34	19.07	22.6	179.86	26.15	100.8	4.98	1.43	4.96	1.41
MmugDNA.32446.1.S1_at	MmugDNA.32446.1	gDNA.Hs.282693.0.A1		MmugDNA.32446.1	7.16	11.22	6.93	9.09	19.63	12.13	9.32	1.55	0.44	4.66	2.27	5	19.63	12.13	9.32	3.56	1.39	4.63	6.91	2.15	19.63	12.13	9.32	3.36	1.2	3.46	1.295
MmugDNA.20160.1.S1_at	LOC713582: hypothetical protein LOC713582	gDNA.Hs.129043.0.S1	713582	MmugDNA.20160.1	44.1	28.42	30.02	48.24	39.01	20.73	56.98	1.04	0.16	8.37	1.11	3.33	39.01	20.73	56.98	9.21	1.39	1.61	5.27	4.24	39.01	20.73	56.98	9.67	1.49	9.44	1.44
MmuSTS.1622.1.S1_s_at	MmuSTS.1622.1	62000287		MmuSTS.1622.1	30.81	37.4	52.56	44.69	86.04	36.12	116.12	1.89	0.85	13.56	32.94	26.58	86.04	36.12	116.12	3.4	1.39	9.65	16.12	11.91	86.04	36.12	116.12	6.41	2.66	4.905	2.025
MmugDNA.39107.1.S1_at	MmugDNA.39107.1	gDNA.Hs.83623.2.S4		MmugDNA.39107.1	21.65	26.24	31.56	25.33	13.81	7.43	26.66	-1.57	0	6.22	1.79	3.69	13.81	7.43	26.66	4.62	1.39	2.03	1.76	1.32	13.81	7.43	26.66	9.79	2.53	7.205	1.96
MmuSTS.354.1.S1_at	LOC705061: similar to nuclear factor (erythroid-derived 2), 45kDa	59676360	705061	MmuSTS.354.1	171.64	140.66	84.04	182.06	516.93	286.44	200.96	2.41	0.82	151.57	92.96	124.23	516.93	286.44	200.96	2.74	1.39	2.94	6.68	4.74	516.93	286.44	200.96	68.41	28.3	35.575	14.845
MmugDNA.17712.1.S1_at	PRPF19: PRP19/PSO4 pre-mRNA processing factor 19 homolog	gDNA.g7657380	696170	MmugDNA.17712.1	1139.49	1314.59	1372.11	1320.64	2196.34	118.22	2449.19	1.23	0.25	224.74	231.58	235.91	2196.34	118.22	2449.19	6.83	1.39	299.59	182.09	310.77	2196.34	118.22	2449.19	6.2	1.22	6.515	1.305
MmugDNA.17504.1.S1_at	LOC715211: similar to cytochrome b5 reductase 1 (B5R.1)	gDNA.Hs.268591.0.A1	715211	MmugDNA.17504.1	37.62	52.09	45.23	56.39	109.03	94.23	40.41	1.67	0.87	29.68	11.09	40.52	109.03	94.23	40.41	3.07	1.38	17.08	14.83	15.23	109.03	94.23	40.41	5.08	2.5	4.075	1.94
MmugDNA.34921.1.S1_at	MmugDNA.34921.1	gDNA.g11545754		MmugDNA.34921.1	25.54	31.52	32.65	52.5	55.37	20.56	46.49	1.2	0.52	11.95	8.22	17.34	55.37	20.56	46.49	3.52	1.38	11.19	10.8	18.02	55.37	20.56	46.49	3.14	1.4	3.33	1.39
MmugDNA.521.1.S1_s_at	CISH: similar to Cytokine-inducible SH2-containing protein (CIS) (CIS-1) (Suppressor of cytokine signaling) (SOCS) (Protein G18)	gDNA.g9695283	701456	MmugDNA.521.1	332.59	243.8	276.16	218.14	145.39	128.66	64.04	-2.36	-0.81	56.08	30.07	50.19	145.39	128.66	64.04	2.46	1.38	28.11	27.29	16.34	145.39	128.66	64.04	4.78	2.32	3.62	1.85
NC-001798.CDS38.S1_at	NC-001798.CDS38			NC-001798.CDS38	1.28	1	2.94	1.3	6.62	2.46	3.82	2.91	0.88	1.33	1.08	1	6.62	2.46	3.82	4.01	1.38	1	1.34	1	6.62	2.46	3.82	4.21	1.49	4.11	1.435
MmugDNA.12613.1.S1_at	ARS2: arsenate resistance protein ARS2	gDNA.Hs.111801.2.S1	713235	MmugDNA.12613.1	78.23	51.35	87.1	93.21	240.38	163.27	55.29	2.01	0.72	34.14	44.41	35.02	240.38	163.27	55.29	4.03	1.38	34.66	46.74	29.51	240.38	163.27	55.29	4.12	1.44	4.075	1.41
MmuSTS.2261.1.S1_at	CSRP3: similar to Cysteine and glycine-rich protein 3 (Cysteine-rich protein 3) (CRP3) (LIM domain protein, cardiac) (Muscle LIM protein)	60301177	702466	MmuSTS.2261.1	18.48	18.7	14.07	16.14	23.53	11.29	13.78	-1	-0.62	5.64	6.39	5.42	23.53	11.29	13.78	2.9	1.38	2.11	6.26	9.33	23.53	11.29	13.78	2.88	1.32	2.89	1.35
MmugDNA.6709.1.S1_at	LOC710594: similar to leucine rich repeat containing 20 isoform 2	gDNA.g8922643	710594	MmugDNA.6709.1	145.65	125.52	90.36	107.91	130.03	181.17	241.24	1.55	0.94	82.45	91.81	30.38	130.03	181.17	241.24	2.64	1.37	37.31	49.31	40.03	130.03	181.17	241.24	4.32	2.43	3.48	1.9
MmugDNA.9871.1.S1_at	LOC696224: similar to CG13625-PA	gDNA.g13623490	696224	MmugDNA.9871.1	439.54	542.9	446.17	403.15	538.93	277.67	436.23	-1.08	-0.56	246.66	205.34	141.29	538.93	277.67	436.23	2.15	1.37	158.26	151.18	180.13	538.93	277.67	436.23	2.62	1.71	2.385	1.54
MmugDNA.24681.1.S1_at	MmugDNA.24681.1	gDNA.g7108366		MmugDNA.24681.1	14.75	33.69	35.9	29.77	19.03	27.99	35.05	1.05	0.43	7.06	12.4	8.75	19.03	27.99	35.05	3.21	1.37	11.5	7.45	8.09	19.03	27.99	35.05	3.09	1.49	3.15	1.43
MmugDNA.37232.1.S1_at	MmugDNA.37232.1	gDNA.Hs2.382729.1.S1		MmugDNA.37232.1	34.62	32.01	29.2	19.55	35.78	5.96	37.17	-1.09	-0.36	5.19	6.47	4.48	35.78	5.96	37.17	4.72	1.36	1.27	8.44	3.88	35.78	5.96	37.17	6.31	1.56	5.515	1.46
MmugDNA.8255.1.S1_at	LOC695801: similar to kaiso	gDNA.Hs.143604.0.S2	695801	MmugDNA.8255.1	358.33	410.67	539.84	372.19	373.69	324.43	322	-1.2	-0.34	194.93	226.75	165.02	373.69	324.43	322	1.75	1.36	66.08	58.43	53.8	373.69	324.43	322	5.76	3.62	3.755	2.49
MmugDNA.7453.1.S1_at	LOC718598: similar to integrator complex subunit 9	gDNA.g8922725	718598	MmugDNA.7453.1	251.26	382.38	313.51	230.7	431.88	375.49	171.04	1.13	0.57	137.27	126.37	128	431.88	375.49	171.04	2.46	1.36	106.1	83.97	110.29	431.88	375.49	171.04	3.3	1.67	2.88	1.515
MmugDNA.15099.1.S1_at	LOC717429: similar to ankyrin repeat and BTB (POZ) domain containing 2	gDNA.Hs.221018.0.S1	717429	MmugDNA.15099.1	63.57	51.28	64.77	67.37	34.63	45.54	26.66	-1.75	0	1	8.54	2.09	34.63	45.54	26.66	9.58	1.36	1.79	11.39	1.72	34.63	45.54	26.66	7.37	2.38	8.475	1.87
MmuSTS.2400.1.S1_at	LOC713802: similar to muscle specific ring finger protein 1	52627016	713802	MmuSTS.2400.1	361.68	954.4	838.55	551.41	332.17	602.82	230.76	-1.57	-0.01	102.3	182.95	137.22	332.17	602.82	230.76	2.74	1.36	5.05	8.04	1.8	332.17	602.82	230.76	73.12	28.67	37.93	15.015
MmugDNA.29208.1.S1_at	MmugDNA.29208.1	gDNA.Hs.18891.0.S1		MmugDNA.29208.1	72.31	41.33	19.77	60.03	144.8	14.11	105.39	1.86	0.47	21.66	12.38	16.84	144.8	14.11	105.39	5.22	1.35	22.41	12.64	7.12	144.8	14.11	105.39	6.61	1.57	5.915	1.46
MmugDNA.32831.1.S1_at	LOC696586: similar to copine VIII	gDNA.Hs.202541.0.A1	696586	MmugDNA.32831.1	93.75	171.52	191.2	181.15	30.89	141.38	95.73	-1.65	-0.27	4.08	43.1	10.66	30.89	141.38	95.73	4.73	1.35	10.17	21.06	17.21	30.89	141.38	95.73	5.54	1.82	5.135	1.585
MmuSTS.1409.1.S1_at	MmuSTS.1409.1	47776816		MmuSTS.1409.1	98.63	265.29	191.1	148.18	109	87.22	80.94	-1.8	-0.9	47.96	57.69	17.75	109	87.22	80.94	2.32	1.35	9	8.86	7.69	109	87.22	80.94	11.03	6.01	6.675	3.68
MmugDNA.27279.1.S1_at	LOC718009: similar to FtsJ homolog 3	gDNA.g8923066	718009	MmugDNA.27279.1	650.4	472.9	564.91	678.59	463.75	577.49	825.19	1.05	0.69	319.64	278.78	303.83	463.75	577.49	825.19	2.05	1.35	341.35	272.68	271.82	463.75	577.49	825.19	2.09	1.36	2.07	1.355
MmugDNA.3399.1.S1_at	LOC717276: hypothetical protein LOC717276	gDNA.Hs.313182.0.S1	717276	MmugDNA.3399.1	209.89	147.59	205.18	137.11	218.16	284.36	336.65	1.66	0.87	117.56	138.01	144.21	218.16	284.36	336.65	2.16	1.35	48.71	62.12	58.36	218.16	284.36	336.65	5.03	2.23	3.595	1.79
MmugDNA.17695.1.S1_at	MmugDNA.17695.1	gDNA.Hs2.375658.1.S1		MmugDNA.17695.1	2.97	2.67	3.33	4.52	9.56	5.17	5.18	2.02	0.87	3.48	1.24	1	9.56	5.17	5.18	4.06	1.34	2.94	2.33	1	9.56	5.17	5.18	3.4	1.36	3.73	1.35
MmugDNA.9113.1.S1_at	LOC713769: gamma-taxilin	gDNA.g8922939	713769	MmugDNA.9113.1	543.93	448.73	493.25	433.02	421.06	92.54	287.38	-1.79	-0.31	90.94	81.41	76.13	421.06	92.54	287.38	3.28	1.34	57.17	133.62	43.15	421.06	92.54	287.38	3.37	1.2	3.325	1.27
MmugDNA.27835.1.S1_at	LOC705036: similar to cirrhosis, autosomal recessive 1A (cirhin)	gDNA.Hs.151001.0.S1	705036	MmugDNA.27835.1	1664.19	1816.4	1759.58	1953.24	1176.31	957.28	1865.68	-1.34	-0.98	682.14	718.77	458.05	1176.31	957.28	1865.68	2.19	1.34	816.17	531.07	714.29	1176.31	957.28	1865.68	1.98	1.21	2.085	1.275
MmuSTS.3425.1.S1_at	LOC705345: similar to claudin 8	47776491	705345	MmuSTS.3425.1	1.35	5.97	15.97	1.47	12.24	7.13	11.64	1.8	0.67	5.47	2.71	3.3	12.24	7.13	11.64	2.6	1.34	2.83	1.68	4.97	12.24	7.13	11.64	3.24	1.42	2.92	1.38
MmugDNA.38633.1.S1_at	LOC709574: similar to BolA-like protein 2 isoform a	gDNA.g12001971	709574	MmugDNA.38633.1	1078.69	804.11	707.9	1003.51	825.02	498.67	626.67	-1.35	-0.58	415.12	301.3	351.38	825.02	498.67	626.67	1.85	1.34	326.13	287.28	382.71	825.02	498.67	626.67	1.99	1.34	1.92	1.34
MmugDNA.12876.1.S1_at	MmugDNA.12876.1	gDNA.Hs2.334496.1.S1		MmugDNA.12876.1	29.42	47.57	37.33	79.12	40.89	42.84	40.03	-1.07	-0.42	14.59	14.73	18.42	40.89	42.84	40.03	2.64	1.34	13.57	19.71	8.98	40.89	42.84	40.03	3.03	1.71	2.835	1.525
MmugDNA.42060.1.S1_at	MmugDNA.42060.1	gDNA.Hs2.407293.1.S1		MmugDNA.42060.1	23.75	15.32	42.2	60.37	28.41	57.18	43.46	1.32	0.54	5.99	17.6	12.61	28.41	57.18	43.46	3.71	1.34	9.82	10.25	7.01	28.41	57.18	43.46	4.53	2.11	4.12	1.725
MmugDNA.6093.1.S1_at	LOC710302: hypothetical protein LOC710302	gDNA.g8922595	710302	MmugDNA.6093.1	391.12	457.85	594.55	450.31	581.14	278.85	425.59	-1.09	-0.25	239.37	193.48	143.75	581.14	278.85	425.59	2.21	1.34	28.86	14.55	14.82	581.14	278.85	425.59	23.75	8.05	12.98	4.695
MmugDNA.37682.1.S1_at	MmugDNA.37682.1	gDNA.Hs.188941.0.A1		MmugDNA.37682.1	24.75	22	25.4	43.15	42.4	33.69	80.56	1.9	0.91	18.84	22.4	12.35	42.4	33.69	80.56	3.01	1.33	7.53	4.57	7.05	42.4	33.69	80.56	8.43	3.55	5.72	2.44
MmugDNA.9231.1.S1_at	MmugDNA.9231.1	gDNA.Hs2.117172.1.A1		MmugDNA.9231.1	143.31	131.73	108.23	110.45	195.53	201.27	136.76	1.44	0.73	90.37	108.99	50.95	195.53	201.27	136.76	2.1	1.33	23.81	50.24	35.03	195.53	201.27	136.76	4.76	2.87	3.43	2.1
MmugDNA.34067.1.S1_s_at	MmugDNA.34067.1	gDNA.g5730056		MmugDNA.34067.1	69.02	74.26	97.19	70.47	113.8	37.52	86.99	1.03	0.51	17.22	33.94	33.18	113.8	37.52	86.99	2.88	1.33	23.45	8.5	17.97	113.8	37.52	86.99	4.9	2.2	3.89	1.765
MmuAffx.23.23.S1_s_at	S100P: similar to Protein S100-P (S100 calcium-binding protein P)	CN804890	710510	MmuAffx.23.23	47.32	34.15	35.38	80.44	64.69	124.33	94.15	2.03	0.98	45.72	32.08	22.33	64.69	124.33	94.15	2.82	1.33	8.29	16.62	10.51	64.69	124.33	94.15	7.83	3.85	5.325	2.59
MmuSTS.1311.1.S1_at	LOC695795: similar to J domain containing protein 1 isoform a	52626967	695795	MmuSTS.1311.1	58.8	33.35	39.94	38.98	60.47	37.73	67.91	1.29	0.78	28.75	24.69	25.79	60.47	37.73	67.91	2.1	1.32	7.08	3.16	2.02	60.47	37.73	67.91	13.16	6.5	7.63	3.91
MmugDNA.32175.1.S1_at	LOC722844: similar to cytoplasmic polyadenylation element binding protein 2 isoform A	gDNA.Hs.156469.0.A1	722844	MmugDNA.32175.1	922.23	590.03	960.68	798.35	816.97	142.6	568.73	-1.57	-0.81	131.34	157.84	125.99	816.97	142.6	568.73	3.7	1.32	64.91	36.79	60.13	816.97	142.6	568.73	9.75	3.4	6.725	2.36
MmugDNA.35255.1.S1_at	MmugDNA.35255.1	gDNA.Hs.155959.0.S1		MmugDNA.35255.1	23.65	22.99	17.28	25.54	45.59	35.19	21.08	1.54	0.85	20.98	9.31	2.6	45.59	35.19	21.08	3.57	1.32	5.74	6.21	5.62	45.59	35.19	21.08	5.82	2.97	4.695	2.145
MmuSTS.4509.1.S1_at	LPA: lipoprotein, Lp(a)	59676279	709528	MmuSTS.4509.1	13.56	13.02	16.7	10.45	7.96	8.65	7.49	-1.61	-0.56	4.01	2.44	3.92	7.96	8.65	7.49	2.47	1.32	2.82	1.91	3.71	7.96	8.65	7.49	3.13	1.53	2.8	1.425
MmugDNA.37920.1.S1_at	LOC697202: similar to phosphoinositide-3-kinase, class 2, alpha polypeptide	gDNA.Hs2.249235.2.S1	697202	MmugDNA.37920.1	30.58	22.32	43.23	23.82	88.16	35.36	59.3	2.1	0.63	18.87	29.42	15.55	88.16	35.36	59.3	2.76	1.32	5.23	8.92	5.01	88.16	35.36	59.3	9.26	3.2	6.01	2.26
MmugDNA.20347.1.S1_at	LOC704008: similar to gamma-aminobutyric acid A receptor, alpha 4 precursor	gDNA.g4557604	704008	MmugDNA.20347.1	8.67	7.48	15.7	13.04	17.95	9.82	19.4	1.63	0.64	5.18	7.41	1	17.95	9.82	19.4	4.37	1.31	1.94	3.63	3.4	17.95	9.82	19.4	5.91	2.12	5.14	1.715
MmugDNA.15524.1.S1_at	MmugDNA.15524.1	gDNA.Hs2.221776.1.S1		MmugDNA.15524.1	35.66	32.55	20.93	25.87	68.77	41.49	41.13	1.76	0.9	22.68	21.51	13	68.77	41.49	41.13	2.64	1.31	9.05	9.48	6.26	68.77	41.49	41.13	6.3	3.25	4.47	2.28
MmugDNA.16198.1.S1_at	MmugDNA.16198.1	gDNA.Hs.274449.0.S1		MmugDNA.16198.1	45.72	20.22	11.99	33.67	14.53	22.08	10.92	-1.56	0	9.84	5.37	1.04	14.53	22.08	10.92	3.03	1.31	2.69	2.28	3.34	14.53	22.08	10.92	5.76	2.05	4.395	1.68
MmugDNA.3115.1.S1_at	LOC723257 /// MTSS1: metastasis suppressor 1 /// hypothetical protein LOC723257	gDNA.g7959846	711465 /// 723257	MmugDNA.3115.1	16.91	30.85	29.96	14.39	13.45	43.35	44.43	1.49	0.47	8.01	5.35	11.02	13.45	43.35	44.43	4.51	1.3	4.53	5.08	1.63	13.45	43.35	44.43	9.03	2.88	6.77	2.09
MmugDNA.40283.1.S1_at	MmugDNA.40283.1	gDNA.Hs2.351443.2.S1		MmugDNA.40283.1	21.02	46.99	31.3	7.07	37.43	21.45	18.71	1.1	0.47	10.61	2.78	15.3	37.43	21.45	18.71	2.84	1.3	3.47	2.09	2.18	37.43	21.45	18.71	9.68	4.26	6.26	2.78
MmugDNA.30407.1.S1_s_at	LOC704305: similar to Ica69-related protein	gDNA.g12654340	704305	MmugDNA.30407.1	3.78	15.63	11.51	3.53	27.01	73.96	15.55	4.74	0.94	9.37	1.72	6.66	27.01	73.96	15.55	7.45	1.3	3.25	1.59	4.48	27.01	73.96	15.55	11.82	2.57	9.635	1.935
MmugDNA.28367.1.S1_at	SPARCL1: SPARC-like 1	gDNA.g4758521	701468	MmugDNA.28367.1	18.24	20.28	8.54	28.81	14.14	19.72	31.34	1.18	0.63	8.08	5.62	12.16	14.14	19.72	31.34	2.43	1.3	1.78	2.34	2.86	14.14	19.72	31.34	9.59	4.18	6.01	2.74
MmugDNA.2099.1.S1_at	MmugDNA.2099.1	gDNA.Hs.48752.0.A1		MmugDNA.2099.1	746.36	968.51	882.08	672.45	1023.06	721.85	1741.33	1.47	0.69	529.64	411.74	442.63	1023.06	721.85	1741.33	2.55	1.29	147.43	191.81	141.98	1023.06	721.85	1741.33	7.4	3.55	4.975	2.42
MmugDNA.11094.1.S1_at	MmugDNA.11094.1	gDNA.Hs.163879.0.A1		MmugDNA.11094.1	5.04	9.6	5.72	7.03	10	4.98	11.27	1.32	0.59	1.41	4.53	3.1	10	4.98	11.27	2.92	1.29	1.55	4.01	2.44	10	4.98	11.27	3.39	1.47	3.155	1.38
MmugDNA.13903.1.S1_at	MmugDNA.13903.1	gDNA.Hs.134662.0.A1		MmugDNA.13903.1	58.99	45.16	74.84	67.15	81.89	39.99	104.56	1.22	0.67	39.03	33.57	21.37	81.89	39.99	104.56	2.45	1.29	13.47	13.97	12.1	81.89	39.99	104.56	5.66	2.99	4.055	2.14
MmugDNA.1476.1.S1_at	SLC39A2: similar to Zinc transporter ZIP2 (Eti-1) (6A1) (hZIP2) (Solute carrier family 39 member 2)	gDNA.Hs2.425446.1.A1	705112	MmugDNA.1476.1	14.84	15.75	16.38	14.31	36.69	35.66	33.96	2.34	0.97	13.59	10.67	5.44	36.69	35.66	33.96	3.82	1.29	1.08	5.84	6.24	36.69	35.66	33.96	8.63	3.57	6.225	2.43
MmugDNA.17044.1.S1_at	MmugDNA.17044.1	gDNA.Hs.202737.0.A1		MmugDNA.17044.1	433.9	311.97	252.83	375.09	472.19	506.25	1059.21	2.02	0.9	90.63	247.24	377.87	472.19	506.25	1059.21	2.87	1.29	46.67	51.13	67.72	472.19	506.25	1059.21	12.48	5.53	7.675	3.41
MmugDNA.4850.1.S1_at	LOC701278: similar to cryopyrin isoform b	gDNA.g4757727	701278	MmugDNA.4850.1	79.96	27.46	78.75	75.85	34.1	84.75	55.04	-1.13	-0.36	5.84	23.32	14.18	34.1	84.75	55.04	3.84	1.29	7.32	6.24	6.48	34.1	84.75	55.04	8.19	2.93	6.015	2.11
MmugDNA.22211.1.S1_at	LOC694983: similar to PET112-like	gDNA.Hs.119316.0.A1	694983	MmugDNA.22211.1	43.95	34.19	29.49	23.04	23.91	29.24	68.27	1.23	0.43	4.37	2	21.19	23.91	29.24	68.27	5.2	1.29	10.23	11.06	9.42	23.91	29.24	68.27	4	1.37	4.6	1.33
MmugDNA.11174.1.S1_at	LOC713260: hypothetical protein LOC713260	gDNA.Hs2.346489.1.S1	713260	MmugDNA.11174.1	57.97	80.82	92.93	32.61	81.4	35.79	71	-1.02	-0.45	36.5	21.19	17.21	81.4	35.79	71	2.57	1.28	27.42	8.1	19.32	81.4	35.79	71	3.5	1.64	3.035	1.46
MmugDNA.7092.1.S1_at	MmugDNA.7092.1	gDNA.Hs.131992.0.A1		MmugDNA.7092.1	32.71	25.75	50.19	28.75	45.16	37.53	28.7	1.08	0.7	19.69	20.57	16.05	45.16	37.53	28.7	1.89	1.28	11.09	8.63	9.74	45.16	37.53	28.7	3.78	2.51	2.835	1.895
MmugDNA.30834.1.S1_at	MmugDNA.30834.1	gDNA.Hs2.199337.1.S1		MmugDNA.30834.1	11.55	17.18	10.6	3.26	22.8	12.8	31.6	2.12	1	3.26	13.45	2.37	22.8	12.8	31.6	3.31	1.28	1.35	3.78	1.31	22.8	12.8	31.6	11.64	3.79	7.475	2.535
MmugDNA.4537.1.S1_at	MmugDNA.4537.1	gDNA.Hs.122571.0.A1		MmugDNA.4537.1	271.49	204.73	236.05	291.45	148.53	40.67	318.13	-1.46	-0.71	31.59	26.53	24.31	148.53	40.67	318.13	6.24	1.27	4.99	11.06	20.6	148.53	40.67	318.13	14.48	2.88	10.36	2.075
MmugDNA.19659.1.S1_at	MmugDNA.19659.1	gDNA.Hs.8817.0.A1		MmugDNA.19659.1	245.61	260.67	534.23	227.87	198.26	221.25	65	-1.8	-0.48	64.62	65.2	58.72	198.26	221.25	65	2.59	1.27	13.59	11.21	6.65	198.26	221.25	65	15.8	6.61	9.195	3.94
MmugDNA.32031.1.S1_at	LOC711175: similar to kin of IRRE-like 2 isoform c	gDNA.g12052831	711175	MmugDNA.32031.1	121.14	93.48	116.89	62.42	160.77	153.2	125.55	1.55	0.74	106.78	88.31	68.86	160.77	153.2	125.55	1.67	1.27	24.56	37.79	14.09	160.77	153.2	125.55	5.83	3.75	3.75	2.51
MmuSTS.4738.1.S1_at	MmuSTS.4738.1	47776603		MmuSTS.4738.1	7.64	5.77	30.53	16.82	18.95	7.52	16.08	1.12	0.42	7.95	4.61	4.41	18.95	7.52	16.08	2.5	1.27	4.59	3.68	2.97	18.95	7.52	16.08	3.93	1.81	3.215	1.54
MmugDNA.6835.1.S1_at	LOC711751: similar to ubiquitin-activating enzyme E1 (A1S9T and BN75 temperature sensitivity complementing)	gDNA.g8922683	711751	MmugDNA.6835.1	7.76	26.52	47.9	18.61	14.35	8.84	12.82	-1.85	0	7.1	2.68	3.68	14.35	8.84	12.82	2.52	1.27	5.43	1.37	5.25	14.35	8.84	12.82	3.37	1.33	2.945	1.3
MmugDNA.30867.1.S1_at	LOC716080: similar to FYN-binding protein (FYN-T-binding protein) (FYB-120/130) (p120/p130) (SLP-76-associated phosphoprotein) (SLAP-130)	gDNA.Hs.145526.0.A1	716080	MmugDNA.30867.1	133.56	213.99	345.56	170.62	189.48	170.43	358.75	1.08	0.41	2.96	85.45	97.24	189.48	170.43	358.75	3.73	1.27	14.57	17.67	5.24	189.48	170.43	358.75	17.59	6.69	10.66	3.98
MmugDNA.10075.1.S1_at	LOC705526: hypothetical protein LOC705526	gDNA.g12655158	705526	MmugDNA.10075.1	2406.11	1734.78	1182.35	2084.09	2005.25	1055.69	3359.77	1.19	0.51	965.72	797.3	451.51	2005.25	1055.69	3359.77	3.05	1.27	654.09	481.04	721.67	2005.25	1055.69	3359.77	3.48	1.51	3.265	1.39
MmunewRS.99.1.S1_at	CKB /// LOC698299: similar to creatine kinase, brain /// brain creatine kinase	34335231	698299 /// 711167	MmunewRS.99.1	802.86	699.89	582.9	697.85	576.47	336.11	577.35	-1.38	-0.39	267.73	305.24	240.01	576.47	336.11	577.35	1.83	1.27	56.21	72.58	112.04	576.47	336.11	577.35	6.48	3.02	4.155	2.145
MmugDNA.5851.1.S1_s_at	LOC710591: similar to Homeobox protein Nkx-3.1	gDNA.g11692272	710591	MmugDNA.5851.1	21.62	30.48	37.34	24.79	56.17	25.1	35.48	1.46	0.6	18.08	17.12	6.88	56.17	25.1	35.48	3.3	1.26	4.04	8.27	8.36	56.17	25.1	35.48	5.94	2.62	4.62	1.94
MmugDNA.2463.1.S1_at	MmugDNA.2463.1	gDNA.Hs.202183.0.A1		MmugDNA.2463.1	7.99	15.05	14.17	13.46	19.52	11.67	30.97	1.66	0.84	4.86	1	13.56	19.52	11.67	30.97	3.47	1.26	7.29	6.72	6.13	19.52	11.67	30.97	3.05	1.52	3.26	1.39
MmugDNA.26358.1.S1_at	LOC704006: similar to Histone H2A type 1	gDNA.Hs.137592.0.S1	704006	MmugDNA.26358.1	211.58	61.88	37.04	286.4	46.58	47.4	89.09	-2.24	-0.35	32.66	22.63	25.42	46.58	47.4	89.09	2.37	1.26	7.85	9.58	14.26	46.58	47.4	89.09	5.9	2.94	4.135	2.1
MmugDNA.15161.1.S1_at	LOC693920: similar to CGG triplet repeat binding protein 1	gDNA.g4502790	693920	MmugDNA.15161.1	2094.84	2052.93	2541.39	1956.29	3671.7	1724.74	3816.98	1.43	0.88	1668.03	1689.49	1210.2	3671.7	1724.74	3816.98	2.02	1.25	1341.73	1263.37	1234.81	3671.7	1724.74	3816.98	2.4	1.45	2.21	1.35
MmugDNA.17147.1.S1_at	MmugDNA.17147.1	gDNA.Hs.122110.0.A1		MmugDNA.17147.1	167.88	267.35	261.52	228.2	107.58	284.17	108.7	-1.35	-0.74	35.38	40.63	55.4	107.58	284.17	108.7	3.83	1.25	45.66	22.23	48.59	107.58	284.17	108.7	4.06	1.47	3.945	1.36
Mmu.8378.1.S1_at	LOC706623: similar to hepatic leukemia factor	CN645871	706623	Mmu.8378.1	5.29	4.92	6.6	14.41	23.44	12.79	29.4	3.61	1	5.05	8.93	2.18	23.44	12.79	29.4	4.77	1.25	1.61	2.88	1.78	23.44	12.79	29.4	11.27	2.81	8.02	2.03
MmugDNA.10912.1.S1_at	ERBB3: erbB-3	gDNA.Hs.199067.2.A1	711407	MmugDNA.10912.1	15.72	8.11	17.11	12.05	24.33	17.75	27.18	1.85	0.92	3.71	15.15	9.51	24.33	17.75	27.18	2.59	1.25	1.61	4.28	9.97	24.33	17.75	27.18	4.49	2.06	3.54	1.655
MmugDNA.4322.1.S1_at	LOC705930: similar to translocase of inner mitochondrial membrane 10 homolog	gDNA.Hs2.235750.2.S1	705930	MmugDNA.4322.1	2908.86	2407.03	2052.83	3051.4	4367.81	1432.65	2202.66	1.04	0.47	960.92	1058.72	865.63	4367.81	1432.65	2202.66	2.76	1.25	709.2	749.46	672.66	4367.81	1432.65	2202.66	3.77	1.71	3.265	1.48
MmugDNA.41448.1.S1_at	LOC695563: similar to insulinoma-associated protein IA-6	gDNA.Hs.244965.0.A1	695563	MmugDNA.41448.1	27.6	28.32	89.77	33.93	19.69	18.96	9.05	-2.72	-0.56	2.23	5.17	7.84	19.69	18.96	9.05	3.16	1.25	3.06	3.56	2.68	19.69	18.96	9.05	5	2.17	4.08	1.71
NC-003401.CDS37.S1_at	NC-003401.CDS37			NC-003401.CDS37	5.25	4.95	4.72	10.13	13.58	32.78	8.14	3.13	0.81	4.41	2.25	3.1	13.58	32.78	8.14	6.11	1.25	2.32	3.08	3.4	13.58	32.78	8.14	6.3	1.52	6.205	1.385
MmugDNA.36064.1.S1_at	LOC707461: hypothetical protein LOC707461	gDNA.Hs.7604.0.A2	707461	MmugDNA.36064.1	313	284.26	256.48	305.19	408.85	360.73	285.51	1.22	0.8	224.62	220.68	156.12	408.85	360.73	285.51	1.71	1.25	118.16	117.89	109.64	408.85	360.73	285.51	3.02	2.08	2.365	1.665
MmugDNA.27963.1.S1_at	LOC696955: similar to myosin binding protein C, slow type isoform 1	gDNA.Hs.169849.1.S1	696955	MmugDNA.27963.1	17.71	37.03	43.93	20.17	30.07	7.94	26.72	-1.3	-0.37	9.97	5.08	5.6	30.07	7.94	26.72	3.04	1.24	5.23	9.03	1.08	30.07	7.94	26.72	4.52	1.53	3.78	1.385
MmugDNA.8874.1.S1_at	MmugDNA.8874.1	gDNA.g9257198		MmugDNA.8874.1	33.58	15.46	44.36	9.75	40.91	19.69	45.4	1.51	0.48	1.52	16.15	12.66	40.91	19.69	45.4	3.49	1.24	12.7	9.37	12.01	40.91	19.69	45.4	3.06	1.29	3.275	1.265
MmugDNA.20877.1.S1_at	MmugDNA.20877.1	gDNA.Hs.32500.0.A1		MmugDNA.20877.1	28.21	23.6	22.66	17.46	52.35	38.86	50.52	2.08	0.85	26.85	9.09	2.47	52.35	38.86	50.52	3.72	1.24	12.8	14.13	12.75	52.35	38.86	50.52	3.51	1.39	3.615	1.315
MmunewRS.97.1.S1_at	MmunewRS.97.1	46409597		MmunewRS.97.1	9.15	9.29	12.02	10.39	12.92	8.95	8.74	-1	-0.61	5.75	5.61	2.58	12.92	8.95	8.74	2.21	1.24	3.26	4.72	4.15	12.92	8.95	8.74	2.52	1.5	2.365	1.37
MmugDNA.43195.1.S1_s_at	LOC718259: similar to neuronal pentraxin I precursor	gDNA.g4505442	718259	MmugDNA.43195.1	4.1	2.24	19	8.3	11.99	20.75	12.37	2.25	0.74	5.93	1.57	8.46	11.99	20.75	12.37	3.11	1.24	3.05	4.98	3.36	11.99	20.75	12.37	3.98	1.81	3.545	1.525
MmugDNA.8348.1.S1_at	LOC693778: similar to Plasma kallikrein precursor (Plasma prekallikrein) (Kininogenin) (Fletcher factor)	gDNA.Hs2.125571.1.S1	693778	MmugDNA.8348.1	13.53	15.83	11.27	14.17	25.7	15.6	63.79	2.56	0.77	12.63	7.86	5.57	25.7	15.6	63.79	4.15	1.24	3.42	4.41	5.72	25.7	15.6	63.79	7.66	2.31	5.905	1.775
MmugDNA.28828.1.S1_at	LOC705114: similar to synaptotagmin XIV-like	gDNA.Hs2.404139.1.S1	705114	MmugDNA.28828.1	19.09	61.41	61.68	30.51	11.89	12.2	17.29	-2.72	-0.01	10.51	3.56	4.54	11.89	12.2	17.29	2.33	1.23	3.38	5.51	4.74	11.89	12.2	17.29	3.01	1.66	2.67	1.445
MmugDNA.33536.1.S1_at	LOC700655: similar to GREB1 protein isoform a	gDNA.g13376407	700655	MmugDNA.33536.1	40.76	56.75	27.18	33.69	34.4	28.67	22.18	-1.34	-0.5	11.13	20.27	6.81	34.4	28.67	22.18	2.28	1.23	3.58	9.18	2.33	34.4	28.67	22.18	5.83	2.92	4.055	2.075
MmugDNA.8784.1.S1_at	MmugDNA.8784.1	gDNA.Hs.23127.0.A1		MmugDNA.8784.1	5.74	9.52	5.63	4.88	27.53	5.98	32.13	3.3	0.71	2.14	4.02	3.37	27.53	5.98	32.13	6.35	1.23	2.74	2.78	1	27.53	5.98	32.13	9.15	1.63	7.75	1.43
MmugDNA.8400.1.S1_at	LOC716841: similar to golgi SNAP receptor complex member 2 isoform A	gDNA.g12711466	716841	MmugDNA.8400.1	677.43	553.43	348.26	686.68	818.82	189.62	638.4	-1.01	-0.56	237.67	166.86	180.13	818.82	189.62	638.4	2.83	1.23	165.04	161.84	232.48	818.82	189.62	638.4	2.99	1.24	2.91	1.235
MmugDNA.10117.1.S1_s_at	LOC700617: similar to S-phase kinase-associated protein 2 isoform 1	gDNA.g12655170	700617	MmugDNA.10117.1	116.19	265.57	331.66	146.37	333.43	136.72	350.75	1.39	0.65	155.4	138.52	46.58	333.43	136.72	350.75	2.44	1.23	10.74	12.22	81.03	333.43	136.72	350.75	9.69	3.09	6.065	2.16
MmugDNA.1250.1.S1_at	CASR: calcium-sensing receptor	gDNA.g904209	714441	MmugDNA.1250.1	3.82	5.82	3.38	3	15.22	4.24	6.92	2.18	0.78	2.97	1.77	1	15.22	4.24	6.92	5.41	1.23	3.82	1	1.95	15.22	4.24	6.92	3.87	1.27	4.64	1.25
MmugDNA.17820.1.S1_at	LOC716857: similar to ubiquitin specific protease 32	gDNA.g13560796	716857	MmugDNA.17820.1	344.13	310.08	261.27	373.71	755.79	106.63	1273.82	2.24	0.49	119.77	141.68	114.28	755.79	106.63	1273.82	5.67	1.23	76.63	78.33	75.6	755.79	106.63	1273.82	9.24	2	7.455	1.615
MmuSTS.2031.1.S1_at	LOC719437: similar to polyamine-modulated factor 1	62000309	719437	MmuSTS.2031.1	411.39	677.52	654.57	500.57	365.43	264.46	400.52	-1.56	-0.23	271.88	155.74	126.32	365.43	264.46	400.52	1.85	1.23	52.74	40.06	62.58	365.43	264.46	400.52	6.88	4.19	4.365	2.71
MmugDNA.20427.1.S1_at	LOC701039: similar to inosine monophosphate dehydrogenase 1 isoform b	gDNA.g4504686	701039	MmugDNA.20427.1	548.67	527.69	457.65	601.79	446.27	474.84	450.32	-1.15	-0.72	302.92	315.54	294.62	446.27	474.84	450.32	1.49	1.22	247.42	322.95	244.69	446.27	474.84	450.32	1.67	1.25	1.58	1.235
MmugDNA.27167.1.S1_at	MmugDNA.27167.1	gDNA.Hs.58606.1.A1		MmugDNA.27167.1	11.52	14.96	20.42	18.2	26.49	49.33	17.08	1.91	0.79	8.86	12.28	7.87	26.49	49.33	17.08	3.23	1.22	6.86	7.76	7.25	26.49	49.33	17.08	4.29	1.63	3.76	1.425
MmugDNA.36339.1.S1_at	MmugDNA.36339.1	gDNA.Hs2.438472.1.S1		MmugDNA.36339.1	17.51	15.98	12.66	17.96	12.45	18.17	11.89	-1.15	-0.62	3.13	6.57	8.56	12.45	18.17	11.89	2.43	1.22	1.72	4.26	7	12.45	18.17	11.89	3.13	1.43	2.78	1.325
MmugDNA.37224.1.S1_at	MmugDNA.37224.1	gDNA.Hs2.254211.4.S1		MmugDNA.37224.1	89.37	52.18	63.81	47.84	99.18	72.01	89.25	1.42	0.87	39.3	60.19	39.63	99.18	72.01	89.25	1.9	1.22	18.49	21.78	18.51	99.18	72.01	89.25	4.33	2.92	3.115	2.07
MmugDNA.11119.1.S1_at	MmugDNA.11119.1	gDNA.Hs.274235.0.S1		MmugDNA.11119.1	28.92	18.31	14.48	21.69	41.5	47.43	4.43	1.53	0.17	11.21	1	1.22	41.5	47.43	4.43	6.97	1.22	2.18	5.22	2.81	41.5	47.43	4.43	10.47	1.44	8.72	1.33
MmugDNA.4120.1.S1_at	LOC708423: similar to Homeobox protein orthopedia	gDNA.g12804736	708423	MmugDNA.4120.1	37.2	36.61	53.64	59.49	22.14	27.87	9.06	-2.35	-0.9	9.16	3.32	4.5	22.14	27.87	9.06	3.84	1.22	3.71	3.55	3.68	22.14	27.87	9.06	5.33	1.7	4.585	1.46
MmugDNA.15984.1.S1_at	SETD8: SET domain-containing protein 8	gDNA.Hs.111988.2.A2	709345	MmugDNA.15984.1	639.58	683.9	569.82	592.42	1214.07	650.41	2177.71	2.2	0.97	634.1	436.48	388.51	1214.07	650.41	2177.71	2.76	1.21	396.23	373.85	349.44	1214.07	650.41	2177.71	3.6	1.57	3.18	1.39
MmugDNA.24947.1.S1_at	MmugDNA.24947.1	gDNA.Hs2.397100.1.S1		MmugDNA.24947.1	18.78	19.13	31.74	10.99	42.49	46.89	37.63	2.18	0.99	5.43	22.69	21.05	42.49	46.89	37.63	2.71	1.21	17.92	12.27	9.88	42.49	46.89	37.63	2.97	1.41	2.84	1.31
MmugDNA.9279.1.S1_at	MmugDNA.9279.1	gDNA.Hs.104580.0.A1		MmugDNA.9279.1	20.24	48.91	51.8	31.87	118.6	26.73	95.26	2.24	0.78	5.43	31.65	29.69	118.6	26.73	95.26	3.55	1.21	5.11	10.25	5.66	118.6	26.73	95.26	11.67	3.21	7.61	2.21
MmugDNA.14333.1.S1_at	CDKN2D: similar to Cyclin-dependent kinase 4 inhibitor D (p19-INK4d)	gDNA.g1161921	713172	MmugDNA.14333.1	253.4	151.36	155.83	309.55	201.53	203.12	106.74	-1.24	-0.69	84.76	65.78	103.58	201.53	203.12	106.74	2.05	1.21	49.92	41.71	73.43	201.53	203.12	106.74	3.12	1.82	2.585	1.515
MmugDNA.37371.1.S1_at	MmugDNA.37371.1	gDNA.Hs.145138.0.A1		MmugDNA.37371.1	136.16	225.66	245.22	170.62	142.5	254.71	332.95	1.3	0.69	113.1	113.28	135.76	142.5	254.71	332.95	2.02	1.21	34.36	27.35	19.95	142.5	254.71	332.95	8.64	4.95	5.33	3.08
MmugDNA.27085.1.S1_at	MmugDNA.27085.1	gDNA.Hs.306562.0.S1		MmugDNA.27085.1	4.99	13.4	11.89	11.19	23.6	35.87	11.48	2.28	0.99	9.96	8.24	7.92	23.6	35.87	11.48	2.79	1.21	2.63	3.31	3.08	23.6	35.87	11.48	8.11	3.05	5.45	2.13
MmugDNA.29159.1.S1_at	Similar to cytochrome P450, family 2, subfamily J, polypeptide 2	gDNA.Hs.170144.0.A1		MmugDNA.29159.1	8.95	10.41	14.99	15.12	29.26	11.24	26.82	1.99	0.81	16.58	4.11	5.64	29.26	11.24	26.82	2.86	1.21	4.13	8.59	2.78	29.26	11.24	26.82	4.35	1.89	3.605	1.55
MmugDNA.29546.1.S1_at	MmugDNA.29546.1	gDNA.Hs.269818.0.A1		MmugDNA.29546.1	53.49	45.11	40.97	48.71	54.06	51.77	67.36	1.24	0.95	11.23	29.64	30.95	54.06	51.77	67.36	2.36	1.21	2.72	7.26	5.68	54.06	51.77	67.36	11.42	4.77	6.89	2.99
MmugDNA.3990.1.S1_at	SFN: similar to 14-3-3 protein sigma (Stratifin) (Epithelial cell marker protein 1)	gDNA.g12653124	715055	MmugDNA.3990.1	136.45	83.86	128.12	135.15	120.78	180.7	181.69	1.37	0.78	56.14	102.17	95.68	120.78	180.7	181.69	1.89	1.2	24.62	26.39	23	120.78	180.7	181.69	6.5	4.16	4.195	2.68
MmugDNA.15009.1.S1_at	MmugDNA.15009.1	gDNA.Hs.162647.0.S1		MmugDNA.15009.1	89.49	53.85	145.68	76.03	48.6	101.82	89.69	-1.06	-0.31	29.72	21.56	21.99	48.6	101.82	89.69	3.29	1.2	5.67	18.09	2.88	48.6	101.82	89.69	10.97	3.08	7.13	2.14
MmugDNA.27105.1.S1_at	MmugDNA.27105.1	gDNA.Hs2.382692.1.S1		MmugDNA.27105.1	2.01	3.25	2.69	1.91	31.06	38.28	1.15	9.94	0.81	4.59	1.27	4.35	31.06	38.28	1.15	7.13	1.2	1.91	3.01	1.71	31.06	38.28	1.15	10.47	1.65	8.8	1.425
MmugDNA.5456.1.S1_at	MmugDNA.5456.1	gDNA.Hs.56105.0.A1		MmugDNA.5456.1	18.29	9.9	8.55	8.58	30.55	1.67	34.12	1.89	0.43	4.42	7.35	1	30.55	1.67	34.12	6.43	1.2	5.96	1.4	4.41	30.55	1.67	34.12	5.86	1.21	6.145	1.205
MmugDNA.33232.1.S1_at	MmugDNA.33232.1	gDNA.Hs2.382347.1.A1		MmugDNA.33232.1	25.79	11.64	11.19	13.46	38.38	31.45	8.57	1.77	0.48	5.13	9.21	8.14	38.38	31.45	8.57	3.34	1.2	1.31	6.33	1.52	38.38	31.45	8.57	9.46	2.47	6.4	1.835
