# Supplementary material for: Reprogrammed Transcriptome in Rhesus-Bovine Interspecies Somatic Cell Nuclear Transfer Embryos
Source: PLoS One. 2011 Jul 25;6(7):e22197. doi: 10.1371/journal.pone.0022197 (PMC3143123; doi:10.1371/journal.pone.0022197)
Supplement: Table S4 — Top 10 function of common gene expression of iSCNT and rhesus IVF embryo of 443. (XLS) [file pone.0022197.s005.xls]

## Sheet: Table S4
?? 2000-2008 Ingenuity Systems, Inc. All rights reserved.
Category		P-value	Molecules
Cell Death		1.93E-12-3.49E-03	DYRK1B, NELL1, SOCS1, CTGF, ATXN1, HES1, GNLY, RARA, NEK6, FBLN1, BCL2L2, FOSL1, SERPINE1, HIPK2, ALDH3A1, FOXF2, ETS1, PHIP, HSF1, HBEGF, IGFBP5, CCND2, IRS1, TXNDC1, FYN, HTATIP2, TCF4, FN1, GADD45B, GALNT5, BDNF, DUSP6, TPD52L1, SPRR1A (includes EG:6698), EIF4E, PTMA, CLEC11A, ARF6, JUN, CCL2, NCOA2, HOXA5, GAS1, CAMK1G, IFI6, PPM1F, PURA, FAP, CITED2, SRA1, RBM5, IL15, CNTFR, GPR132, PTGS1, C…
Cancer		2.81E-11-3.49E-03	SLIT3, DYRK1B, EIF4A2, GNLY, MVK, FBLN1, NEK6, FOSL1, HIPK2, SERPINE1, ALDH3A1, ETS1, PHIP, PODN (includes EG:127435), TSPAN12, HSF1, ANGPTL2, IGFBP5, GART, FSCN1, PRELP, THRB, HTATIP2, GADD45B, EIF4EBP2, BDNF, HAX1, PARP9, ARF6, GSTA4, CCL2, DPT, HOXA5, TAOK2 (includes EG:9344), CAMK1G, NCOR1, FAP, EPHB4, SRA1, RBM5, DST, PTGS1, GPR132, IL15, CUL7, CNTFR, ID3, MINK1, ABCB4, CSF1, NR4A1, RYK, SOC…
Cellular Development		3.03E-11-3.49E-03	SOCS1, NELL1, CTGF, WWP1, HES1, NR4A3, RARA, HDAC7, JPH2, FOSL1, SHOX2, ETS1, NAB1, HSF1, ANGPTL2, HBEGF, IGFBP5, MBD2, ARHGAP5, CCND2, IRS1, THRB, ENC1, ENAH, FYN, TCF4, FN1, GADD45B, BDNF, SPRR1A (includes EG:6698), EIF4E, SMURF1, ASB1, PTMA, MACF1, CLEC11A, JUN, NCOA2, CCL2, GAS1, HOXA5, TAOK2 (includes EG:9344), NCOR1, ROBO2, CITED2, BMP1, SRA1, EPHB4, CNTFR, IL15, GPR132, CUL7, GNAQ, TIAL1, …
Cellular Growth and Proliferation		1.99E-10-3.49E-03	DYRK1B, NELL1, SOCS1, CTGF, HES1, NR4A3, RARA, FBLN1, HDAC7, MGAT4B, BCL2L2, FOSL1, PDXK, SERPINE1, HIPK2, ALDH3A1, FOXF2, ETS1, PDIA5, PHIP, HSF1, HBEGF, IGFBP5, MBD2, ARHGAP5, CCND2, FSCN1, IRS1, GPR68, THRB, ENC1, FOXK1, MAB21L1, ENAH, FYN, TCF4, GADD45B, FN1, BDNF, DUSP6, POLR2J, GPC4, RCHY1, EIF4E, PTMA, CLEC11A, JUN, NCOA2, CCL2, DPT, GAS1, HOXA5, PURA, CITED2, BMP1, SRA1, EPHB4, RBM5, PTGS…
Gene Expression		2.49E-10-3.52E-03	DYRK1B, SOCS1, ATXN1, WWP1, SP110, ARNT2, HES1, NR4A3, RARA, HDAC7, NEK6, ZNF462, STK16, FOSL1, SERPINE1, HIPK2, SHOX2, FOXF2, ETS1, NAB1, HSF1, HBEGF, IGFBP5, ARHGEF17, MBD2, MED12, MDFIC, CCND2, THRB, FOXK1, PBX2, HTATIP2, TCF4, FN1, BDNF, POLR2J, RCHY1, HOXC5, SMURF1, PTMA, MACF1, JUN, NCOA2, E2F5, NCOR1, PURA, CITED2, SRA1, NFIC, GPR132, GNAQ, TIAL1, ID3, LY96, CSF1, NFIA, NR4A1, TIRAP, SIM1,…
Cellular Movement		1.36E-09-3.52E-03	SLIT3, DYRK1B, SOCS1, CTGF, GNLY, RARA, FBLN1, FOSL1, SERPINE1, ETS1, FERMT2, HBEGF, IGFBP5, MBD2, ARHGAP5, IRS1, FSCN1, ARPC2, FYN, ENAH, FN1, BDNF, HAX1, PARP9, CLEC11A, ARF6, MACF1, JUN, CCL2, PLXNA1, NAV1, ROBO2, FAP, EPHB4, GPR132, IL15, DLC1, ID3, ABCB4, CSF1, NFIA, SPRY2, PLXNB1, LRP1, NCAM1, SOCS3, JAK1, VIPR2, NR2F2, S100A4, ACVRL1, ETV1, TYMP, TGFBR2, NR2F1, CYP1A2, ENTPD5, CXCL14, ITGA…
Cardiovascular System Development and Function		3.02E-08-3.11E-03	SOCS3, HTATIP2, CTGF, FN1, BDNF, NR2F2, ZFP36L1, ACVRL1, TYMP, FAS, ETV6, CHM, TGFBR2, JUN, CCL2, PRRX2, MAP3K7, GAS1, ITGAV, TGFB2, SHOX2, SERPINE1, RASA1, CITED2, ETS1, KCNJ8, EPHB4, COL4A1, VEZF1, THBS1, CUL7, IL15, GNAQ, ANGPTL2, NFATC4, DLC1, ID3, ITGB3, IL18BP, CCND2, PKD1, PLXNB1, MEF2C, COL3A1
Organismal Development		3.46E-08-1.97E-03	SLIT3, SOCS1, SOCS3, FOXP2, CTGF, PTPLA, ZFP36L1, NR2F2, PBX1, ACVRL1, TYMP, PAX5, TGFBR2, NR4A3, PRRX2, RARA, HDAC7, JPH2, ITGAV, CHST11, FOSL1, SERPINE1, SHOX2, TFE3, RASA1, ETS1, COL4A1, THBS1, APLP2, HSF1, ANGPTL2, HBEGF, IGFBP5, IL18BP, PPP2R1A, CCND2, PKD1, IRS1, THRB, FOXK1, ENC1, TPM1, PBX2, HTATIP2, FN1, BDNF, CLU, CHRM3, FAS, ETV6, SMURF1, CHM, AEBP1, JUN, CCL2, PLXNA1, MAP3K7, HOXA5, G…
