# Supplementary material for: Reprogrammed Transcriptome in Rhesus-Bovine Interspecies Somatic Cell Nuclear Transfer Embryos
Source: PLoS One. 2011 Jul 25;6(7):e22197. doi: 10.1371/journal.pone.0022197 (PMC3143123; doi:10.1371/journal.pone.0022197)
Supplement: Table S6 — Leaking expression of somatic specific genes in bovine SCNT embryo. (XLS) [file pone.0022197.s007.xls]

## Sheet: Table S6
probe set	gene	Accession	EntrezGene	Description	B_PEF_B1	B_PEF_B2	B_PEF_B3	B_IVF_B2	B_IVF_B3	B_IVF_B1	FC	LCB	B_IVF_B2	B_IVF_B3	B_IVF_B1	B_SCNT_B1	B_SCNT_B2	B_SCNT_B3	FC	LCB	Average FC	Average LCB
Bt.14116.1.A1_at	LOC539299: hypothetical LOC539299	CK848862	539299	Bt.14116.1	1395.68	1228.93	1762.16	3.3	1.14	2.2	-692.84	-364.75	3.3	1.14	2.2	11.75	7.68	13.04	5.29	2.69	349.065	183.72
Bt.13949.1.S1_at	GSTP1: glutathione S-transferase pi	NM_177516.1	281806	Bt.13949.1	3207.84	2213.01	3507.4	6.5	4.5	4.86	-550.97	-325.98	6.5	4.5	4.86	13.69	8.68	16.57	2.42	1.34	276.695	163.66
Bt.5737.1.S1_at	VPS26A: vacuolar protein sorting 26 homolog A	CK848315	510574	Bt.5737.1	1575.28	1366.53	1986.38	4.54	2.46	3.62	-461.23	-224.7	4.54	2.46	3.62	26.76	15.17	19.89	5.71	2.59	233.47	113.645
Bt.12080.1.S1_at	LOC788567: hypothetical protein LOC788567	AW425049	788567	Bt.12080.1	2693.62	2262.22	3209.83	11.84	22.56	9.42	-187.47	-97.58	11.84	22.56	9.42	39.41	29.89	39.34	2.48	1.51	94.975	49.545
Bt.16139.1.A1_at	PCYOX1: prenylcysteine oxidase 1	CK848336	100125835	Bt.16139.1	1515.45	1562.38	2017.38	11.15	16.04	7.78	-147.93	-89.59	11.15	16.04	7.78	29.97	24.28	24.1	2.28	1.21	75.105	45.4
Bt.5269.1.S1_at	B2M: beta-2-microglobulin	NM_173893.1	280729	Bt.5269.1	3279.95	2759.78	3626.78	21.6	33.27	32.21	-110.5	-66.82	21.6	33.27	32.21	76.01	61.25	68.08	2.36	1.8	56.43	34.31
Bt.4972.1.S1_at	LOC526027: similar to Spectrin beta chain, brain 1 (Spectrin, non-erythroid beta chain 1) (Beta-II spectrin) (Fodrin beta chain)	CK975809	526027	Bt.4972.1	3027.94	829.38	3236.41	21.42	14.89	41.01	-92.29	-38.49	21.42	14.89	41.01	51.21	49.6	51.43	1.98	1.21	47.135	19.85
Bt.24155.1.A1_at	MGC127461: hypothetical LOC508280	BP105994	508280	Bt.24155.1	624.84	424.39	735.21	10.14	5.88	12.59	-62.94	-36.19	10.14	5.88	12.59	19.52	23.39	31.46	2.64	1.5	32.79	18.845
Bt.10202.1.S1_at	RTN4: reticulon 4	AY164744.2	359718	Bt.10202.1	3089.64	3033	3368.31	52.55	64.07	66.1	-52.16	-35.9	52.55	64.07	66.1	97.2	106.92	103.53	1.7	1.41	26.93	18.655
Bt.8290.1.S1_at	LOC507982: similar to WDSUB1 protein	AW307635	507982	Bt.8290.1	272.93	177.2	252.28	6.24	7.12	5.17	-39.87	-24.41	6.24	7.12	5.17	19.98	19.63	17.63	3.27	1.96	21.57	13.185
Bt.1526.1.S1_at	LOC781688: similar to RAN protein	CB168699	781688	Bt.1526.1	88.52	172.68	67.61	1.51	1.15	3.12	-66.9	-21.77	1.51	1.15	3.12	12.01	8.38	17.39	7.49	2.32	37.195	12.045
Bt.12745.3.S1_at	ANTXR2: anthrax toxin receptor 2	CB454285	510080	Bt.12745.3	117.05	86.96	182.63	3.25	1.3	3.09	-54.88	-21.57	3.25	1.3	3.09	7.37	9.28	12.66	4.03	1.27	29.455	11.42
Bt.22512.1.A1_at	LOC528668: similar to Kelch-like protein 5	CB420380	528668	Bt.22512.1	125.32	68.54	139.98	3.07	1.41	1.36	-52.19	-20.39	3.07	1.41	1.36	12.05	13.23	10.16	5.48	2.15	28.835	11.27
Bt.1806.1.S1_at	LOC534574: hypothetical LOC534574	CK940416	534574	Bt.1806.1	433.02	388.33	346.73	8.92	18.98	13.12	-27.14	-17.1	8.92	18.98	13.12	36.31	21.32	44.27	2.35	1.21	14.745	9.155
Bt.25185.1.S1_at	LOC535511: hypothetical LOC535511	CK966443	535511	Bt.25185.1	186.56	111.4	259.9	4.63	2.64	9.31	-35.99	-17.03	4.63	2.64	9.31	11.62	12.26	19.53	2.74	1.28	19.365	9.155
Bt.1319.1.S1_at	LOC515654: Similar to transcription factor-like protein ODA-10	BI535321	515654	Bt.1319.1	758.64	275.33	649.78	6.04	14.71	7.15	-58.5	-17.01	6.04	14.71	7.15	24.21	15.92	17.63	2.12	1.2	30.31	9.105
Bt.4031.1.S1_at	SIAT4B: sialyltransferase ST3Gal-II	AW445533	444879	Bt.4031.1	102.4	79.05	99.23	1.82	4.51	2.6	-32.46	-15.38	1.82	4.51	2.6	8.99	10.69	11.52	3.55	1.42	18.005	8.4
Bt.9783.1.S1_at	LOC510093: similar to helicase like protein 2	CB433125	510093	Bt.9783.1	2244.3	2235.17	2508.28	148.27	87.46	123.64	-19.85	-14.81	148.27	87.46	123.64	252.65	316.44	273.12	2.37	1.58	11.11	8.195
Bt.25137.1.A1_at	MGC157150: similar to IFT80 protein	CK730075	513583	Bt.25137.1	89.47	91.08	104.76	2.43	5.88	3.21	-25.71	-12.35	2.43	5.88	3.21	22.22	18.87	14.8	5	2.24	15.355	7.295
Bt.21801.2.S1_at	LOC504520: similar to heterogeneous nuclear ribonucleoprotein L	CB432645	504520	Bt.21801.2	145.75	185.38	168.15	5.77	3.43	4.97	-34.1	-12.27	5.77	3.43	4.97	38.4	18.23	18.29	5.15	2.21	19.625	7.24
Bt.18843.1.A1_at	Transcribed locus	CB530524		Bt.18843.1	93.73	99.89	91.71	7.91	3.26	5.4	-17.73	-10.8	7.91	3.26	5.4	36.27	25.62	28.38	5.58	3.09	11.655	6.945
Bt.28419.1.S1_at	MGC142830: similar to Zinc finger, CDGSH-type domain 2	CK969098	781260	Bt.28419.1	263.43	193.61	279.53	12.84	16.08	5.69	-21.94	-12.28	12.84	16.08	5.69	29.4	36.98	43.55	3.15	1.56	12.545	6.92
Bt.6140.1.S1_at	LOC535992: similar to Rab11 interacting protein Rip11a	CK774429	535992	Bt.6140.1	347.69	157.09	522.74	7.8	10.51	13.95	-31.75	-12.06	7.8	10.51	13.95	21.13	21.69	39.31	2.63	1.41	17.19	6.735
Bt.8990.1.S1_at	Transcribed locus	BM431714		Bt.8990.1	250.02	38.85	358.89	8.02	4.65	1.71	-52.11	-11.65	8.02	4.65	1.71	13.49	14.44	25.31	4.31	1.3	28.21	6.475
Bt.9416.1.S1_at	MGC143300: similar to CasL interacting molecule MICAL	CK846145	508306	Bt.9416.1	585.39	475.71	719.18	36.34	46.98	18.86	-17.55	-11.42	36.34	46.98	18.86	65.58	75	107.54	2.37	1.38	9.96	6.4
Bt.1981.1.S1_at	KDELR2: KDEL (Lys-Asp-Glu-Leu) endoplasmic reticulum protein retention receptor 2	CK981759	531676	Bt.1981.1	1387.8	1771.26	1745.63	123.08	51.86	130.51	-16.41	-10.03	123.08	51.86	130.51	182.39	254.77	331.38	2.58	1.37	9.495	5.7
Bt.23314.1.A1_s_at	HNRPF: heterogeneous nuclear ribonucleoprotein F	AU275648	506917	Bt.23314.1	1908.56	1896.45	2053.3	199.08	153.79	136.71	-11.9	-9.2	199.08	153.79	136.71	384.93	462.86	376.26	2.49	1.84	7.195	5.52
Bt.24930.1.A1_at	LOC519573: similar to PDZ domain containing 8	BP105601	519573	Bt.24930.1	281.06	182.28	236.73	14.26	21.81	19.55	-12.63	-8.83	14.26	21.81	19.55	31.12	37.34	36.45	1.89	1.31	7.26	5.07
Bt.12505.1.S1_at	LOC540108: similar to SPTAN1 protein	CK952515	540108	Bt.12505.1	2071.76	1227.02	2302.04	167.35	150.86	122	-12.92	-8.28	167.35	150.86	122	423.57	362.96	680.56	3.3	1.77	8.11	5.025
Bt.12365.1.S1_at	CCT2: chaperonin containing TCP1, subunit 2 (beta)	CB171143	505313	Bt.12365.1	2138.31	3274.63	2174.33	195.1	177.25	266.2	-12.14	-8.14	195.1	177.25	266.2	437.69	507.6	722.46	2.66	1.75	7.4	4.945
Bt.8355.1.S1_at	HNRPH2: heterogeneous nuclear ribonucleoprotein H2 (H')	CK848454	534001	Bt.8355.1	80.52	75.83	107.33	3.93	5.92	8.51	-14.97	-8.56	3.93	5.92	8.51	19.43	15.63	11.59	2.62	1.27	8.795	4.915
Bt.21035.2.S1_at	MGC138009: similar to Heterogeneous nuclear ribonucleoprotein U-like 1	CK966324	533197	Bt.21035.2	1308.61	1312.28	1518.45	90.1	53.36	165.91	-14.28	-8.49	90.1	53.36	165.91	190.81	217.54	227.55	2.17	1.25	8.225	4.87
Bt.10515.1.S1_at	MGC151821: similar to NXN protein	CB166533	531367	Bt.10515.1	110.07	145.15	130.2	12.26	9.53	14.1	-10.75	-6.52	12.26	9.53	14.1	48.05	50.02	74.88	4.83	2.68	7.79	4.6
Bt.12957.1.A1_at	LOC528167: similar to OTTHUMP00000028832	CB170194	528167	Bt.12957.1	408.25	225.59	493.94	24.92	24.14	34.42	-13.21	-7.67	24.92	24.14	34.42	50.53	64.16	70.91	2.2	1.4	7.705	4.535
Bt.9226.1.S1_at	HPCAL1: hippocalcin-like 1	CK776422	513870	Bt.9226.1	317.43	215.1	559.51	32.39	18.24	24.66	-14.57	-7.06	32.39	18.24	24.66	66.14	101.19	254.1	5.62	1.59	10.095	4.325
Bt.14056.1.A1_at	ARHGAP18: Rho GTPase activating protein 18	CK959823	510743	Bt.14056.1	683.29	93.87	279.94	7	10.93	9.68	-37.73	-6.89	7	10.93	9.68	25.17	19.53	27.06	2.54	1.25	20.135	4.07
Bt.24982.2.S1_at	Bt.24982.2	CF929838		Bt.24982.2	240.72	266.23	201.75	29.88	11.03	35.43	-9.44	-5.91	29.88	11.03	35.43	247.61	43.81	440.12	9.78	2.13	9.61	4.02
Bt.29456.1.A1_at	Bt.29456.1	CK972850		Bt.29456.1	40.94	38.34	40.26	3.41	1.4	3.17	-15.52	-6.65	3.41	1.4	3.17	6.53	9.46	15.68	4.04	1.3	9.78	3.975
Bt.23073.1.S1_at	H2AFY: H2A histone family, member Y	CK955848	532990	Bt.23073.1	165.69	204.34	159.42	19.25	17.61	14.01	-10.41	-6.11	19.25	17.61	14.01	27.09	30.38	39.67	1.93	1.36	6.17	3.735
Bt.17261.1.S1_at	RBM7: RNA binding motif protein 7	CK954593	515307	Bt.17261.1	248.22	222.15	322.11	28.5	38.32	22.78	-8.99	-6.07	28.5	38.32	22.78	58.48	55.8	65.12	2.05	1.38	5.52	3.725
Bt.26889.1.S1_at	MGC140665: similar to acetyl-CoA transporter	CK771622	517797	Bt.26889.1	178.15	191.05	123.24	14.75	16.59	16.78	-10.04	-6.12	14.75	16.59	16.78	41.8	31.16	24.45	2.02	1.23	6.03	3.675
Bt.1062.1.S1_at	RKHD2: ring finger and KH domain containing 2	AW266971	529318	Bt.1062.1	182.94	164.72	193.98	26.43	21.29	15.69	-8.55	-6.06	26.43	21.29	15.69	52.53	36.76	38.07	1.98	1.22	5.265	3.64
Bt.23565.1.S1_at	LOC533909: hypothetical LOC533909	CK775205	533909	Bt.23565.1	65.85	38.56	43.36	9.49	9.25	5.37	-6.09	-3.72	9.49	9.25	5.37	38.11	35.51	43.81	4.79	3.35	5.44	3.535
Bt.21510.1.S1_at	Transcribed locus	CK941118		Bt.21510.1	82.93	58.28	78.48	8.72	10.03	9.52	-7.79	-5.35	8.72	10.03	9.52	22.77	19.17	27.02	2.46	1.58	5.125	3.465
Bt.6169.1.A1_at	LOC786557: similar to Leucine-rich repeats and calponin homology domain-containing protein 3	CK940617	786557	Bt.6169.1	119.06	120.98	81.86	10.14	16.4	14.76	-8	-5.11	10.14	16.4	14.76	56.61	31.29	32.67	2.94	1.57	5.47	3.34
Bt.22546.1.S1_at	MGC133519: similar to CG6884-PA	CB420725	511672	Bt.22546.1	50.16	46.42	49.71	1.39	5.55	8.16	-10.76	-5.44	1.39	5.55	8.16	11.38	13.46	14.33	2.92	1.23	6.84	3.335
Bt.21766.1.A1_at	MLF1: Myeloid leukemia factor 1	CK942401	533379	Bt.21766.1	18	18.44	19.71	4.63	1.09	3.9	-5.42	-2.73	4.63	1.09	3.9	23	22.86	29.29	7.17	3.8	6.295	3.265
Bt.15301.1.A1_at	DUSP3: dual specificity phosphatase 3 (vaccinia virus phosphatase VH1-related)	BP107122	615432	Bt.15301.1	30.45	13.7	36.55	3.37	1.13	3.1	-11.64	-4.95	3.37	1.13	3.1	7.62	6.53	8.23	3.23	1.55	7.435	3.25
Bt.28207.1.S1_at	LOC540195: similar to ring finger protein 19	CK962369	540195	Bt.28207.1	337.92	133.8	285.77	28.77	24.6	32.88	-8.93	-5.06	28.77	24.6	32.88	50.39	42.8	58.87	1.77	1.24	5.35	3.15
Bt.13768.1.S1_at	LOC613349: similar to TCTE1L	BE751374	613349	Bt.13768.1	155.28	98.25	170.85	21.21	10.48	24.13	-7.68	-4.86	21.21	10.48	24.13	43.02	41.64	32.01	2.08	1.36	4.88	3.11
Bt.4320.1.S1_at	LOC786435: similar to ring finger protein 38	CB530214	786435	Bt.4320.1	133.86	69.89	173.76	12.26	11.09	17.8	-9.45	-4.86	12.26	11.09	17.8	34.49	27.01	30.03	2.28	1.32	5.865	3.09
Bt.18550.1.A1_at	Transcribed locus	CK962445		Bt.18550.1	22	13.95	28.24	3.34	2.7	3.12	-6.93	-3.81	3.34	2.7	3.12	9.83	11.85	15.48	4.05	2.28	5.49	3.045
Bt.2594.1.S1_at	SFRS2: splicing factor, arginine/serine-rich 2	CK981035	508312	Bt.2594.1	2217.84	2957.02	2070.04	280	195.21	491.4	-7.91	-4.73	280	195.21	491.4	671.6	876.15	655.69	2.38	1.34	5.145	3.035
Bt.6666.1.S1_at	RNF11: RING finger protein 11	BE809694	522791	Bt.6666.1	541.06	396.64	698.1	45.16	65.27	53.42	-9.52	-4.8	45.16	65.27	53.42	130.59	79.98	87.42	1.81	1.25	5.665	3.025
Bt.1721.1.S1_at	BPNT1: 3'(2'), 5'-bisphosphate nucleotidase 1	CK954548	521254	Bt.1721.1	110.76	110.75	117.18	12.77	18.83	17.4	-6.98	-4.51	12.77	18.83	17.4	37.06	26.62	43.98	2.2	1.26	4.59	2.885
Bt.9874.1.S1_at	MGC148420: Similar to activator interaction domain 1 protein	BM446337	533865	Bt.9874.1	51.58	31.66	67.22	8.35	2.41	6.02	-10.08	-4.33	8.35	2.41	6.02	18.02	12.07	19.97	3.32	1.44	6.7	2.885
Bt.7174.1.S1_at	LOC533435: hypothetical LOC533435	CK974332	533435	Bt.7174.1	87.24	42.65	122.05	12.64	6.61	7.24	-9.43	-4.5	12.64	6.61	7.24	13.83	23.53	24.51	2.29	1.21	5.86	2.855
Bt.20050.1.S1_at	LOC519260: similar to RAB GTPase activating protein 1	BI537011	519260	Bt.20050.1	206.07	132.7	177.5	42.99	43.53	44.11	-3.85	-2.69	42.99	43.53	44.11	138.87	144.17	170.55	3.49	2.81	3.67	2.75
Bt.26040.1.A1_at	CA5B: carbonic anhydrase VB, mitochondrial	CK777569	514494	Bt.26040.1	91.28	26.23	100.27	8.72	4.42	14.33	-8.32	-3.36	8.72	4.42	14.33	37.97	31.25	27.26	3.67	2.05	5.995	2.705
Bt.11857.1.A1_at	Bt.11857.1	AU278571		Bt.11857.1	6144.51	6140.11	6065.21	1419.63	1292.58	1365.76	-4.51	-3.97	1419.63	1292.58	1365.76	2215.58	1921.86	2249.03	1.56	1.26	3.035	2.615
Bt.11659.2.A1_at	MRP63: mitochondrial ribosomal protein 63	BF039920	615666	Bt.11659.2	60.44	71.96	58.76	12.87	11.4	8.48	-5.85	-3.97	12.87	11.4	8.48	18.43	22.55	22.56	1.95	1.23	3.9	2.6
Bt.1123.1.A1_s_at	Transcribed locus	CK973612		Bt.1123.1	391.47	427.68	389.81	27.74	93.41	68.54	-6.73	-3.91	27.74	93.41	68.54	101.36	290.01	175.87	3.16	1.27	4.945	2.59
Bt.20221.1.S1_at	TFE3: transcription factor binding to IGHM enhancer 3	BE754853	520800	Bt.20221.1	652.09	661.46	800.09	180.08	146	163.21	-4.26	-3.1	180.08	146	163.21	442.02	466.97	917.24	3.68	2	3.97	2.55
Bt.22187.1.S1_at	Transcribed locus	AW669379		Bt.22187.1	33.79	29.75	40.58	5.1	4.46	7.8	-6.07	-3.53	5.1	4.46	7.8	13.48	15.27	17.97	2.77	1.53	4.42	2.53
Bt.20677.1.S1_at	MGC159505: similar to DC31	CK776846	506867	Bt.20677.1	41.24	87.32	33.17	5.52	4.47	7.38	-9.18	-3.77	5.52	4.47	7.38	11.39	13.57	13.35	2.17	1.28	5.675	2.525
Bt.27314.1.A1_at	LOC781153: Similar to Cgi67 serine protease	CK846531	781153	Bt.27314.1	69.34	48.5	78.5	9.35	14.24	7.26	-6.11	-3.63	9.35	14.24	7.26	30.26	18.68	28.53	2.4	1.42	4.255	2.525
Bt.15656.1.A1_at	GLT8D1: Glycosyltransferase 8 domain containing 1	CB227475	512192	Bt.15656.1	13.51	9.81	3.01	1	2.13	1.06	-7.03	-2.01	1	2.13	1.06	6.49	6.32	12.93	7.05	2.91	7.04	2.46
Bt.6984.2.S1_a_at	ME2: malic enzyme 2, NAD(+)-dependent, mitochondrial	CK946466	507817	Bt.6984.2	43.77	62.45	36.5	6.8	11.46	8.72	-5.27	-3.17	6.8	11.46	8.72	24.31	19.62	25.74	2.6	1.71	3.935	2.44
Bt.1308.1.S1_at	LOC618198: similar to SDC3 protein	CB461044	618198	Bt.1308.1	153.24	64.54	128.48	16.61	16.78	18.98	-6.6	-3.48	16.61	16.78	18.98	37.42	44.13	37.09	2.27	1.36	4.435	2.42
Bt.13768.2.S1_at	LOC613349: similar to TCTE1L	BI536659	613349	Bt.13768.2	105.1	56.9	92.61	19.98	7.73	19.06	-5.54	-3.29	19.98	7.73	19.06	33.52	32.15	35.37	2.22	1.45	3.88	2.37
Bt.1844.1.S1_at	LOC613349 /// LOC782745: similar to TCTE1L	BM104814	613349 /// 782745	Bt.1844.1	616	224.58	578.43	52.61	24.81	59.6	-9.82	-3.49	52.61	24.81	59.6	80.14	85.67	91.27	1.89	1.22	5.855	2.355
Bt.20606.1.S1_at	Transcribed locus	CB462200		Bt.20606.1	29.37	34.29	30.78	8.72	3.65	4.16	-5.58	-3.26	8.72	3.65	4.16	17.2	22.47	11.48	2.97	1.42	4.275	2.34
Bt.6276.3.S1_a_at	LOC616537: similar to Rab6 protein	CB444048	616537	Bt.6276.3	374.76	251.27	360.96	93.44	46.21	76.25	-4.65	-2.97	93.44	46.21	76.25	140.44	213.04	167.74	2.41	1.58	3.53	2.275
Bt.24647.1.A1_at	Transcribed locus	CK976992		Bt.24647.1	13.22	9.02	10.33	1	2.9	2.8	-5.34	-2.65	1	2.9	2.8	7.37	9.23	9.72	4.27	1.87	4.805	2.26
Bt.10953.1.A1_at	Transcribed locus	CK778696		Bt.10953.1	13.41	12.5	11.08	2.36	3.19	1.93	-5.15	-2.93	2.36	3.19	1.93	17.69	4.73	9.77	4.5	1.58	4.825	2.255
Bt.3494.1.A1_s_at	LOC540195: similar to ring finger protein 19	AV613778	540195	Bt.3494.1	228.83	119.01	230.97	33.73	40.72	48.69	-4.74	-2.97	33.73	40.72	48.69	92.83	71.95	135	2.43	1.49	3.585	2.23
Bt.955.1.S1_at	Bt.955.1	CB172445		Bt.955.1	52.31	46.39	57.13	12.9	14.84	7.7	-4.54	-2.88	12.9	14.84	7.7	47.68	29.22	30.03	3.02	1.56	3.78	2.22
Bt.13492.1.S1_at	Transcribed locus	CB168428		Bt.13492.1	79.7	66.65	79.73	25.46	22.61	27.98	-3	-2.23	25.46	22.61	27.98	85.92	81.79	57.83	3	2.18	3	2.205
Bt.21185.1.S1_at	Transcribed locus	CB446709		Bt.21185.1	24.98	41.67	28.3	2.45	6.6	6.17	-6.42	-2.98	2.45	6.6	6.17	16.13	9.97	20.2	3.16	1.42	4.79	2.2
Bt.962.1.S1_at	GOLGA7: golgi autoantigen, golgin subfamily a, 7	CK769879	616809	Bt.962.1	395.94	307	502.51	49.67	46.03	87.87	-6.51	-2.73	49.67	46.03	87.87	126.05	174.82	230.33	2.89	1.64	4.7	2.185
Bt.26805.1.S1_at	Transcribed locus	BE808040		Bt.26805.1	110.88	63.59	131.73	26.71	13.92	15.57	-5.36	-2.84	26.71	13.92	15.57	47.32	39.59	34.66	2.19	1.43	3.775	2.135
Bt.26459.1.S1_at	LOC615688 /// LOC790086: similar to MEGF8 /// similar to Megf8 protein	BE755260	615688 /// 790086	Bt.26459.1	29.43	17.65	33.09	7.35	5.12	3.89	-4.89	-2.33	7.35	5.12	3.89	21.68	14.27	21.55	3.64	1.91	4.265	2.12
Bt.16141.1.S1_at	CCNE2: cyclin E2	CK778261	538436	Bt.16141.1	48.09	81.55	32.05	12.53	7.58	7.31	-5.88	-2.88	12.53	7.58	7.31	38.19	23.79	15.29	2.8	1.35	4.34	2.115
Bt.26892.1.S1_at	Bt.26892.1	CK849240		Bt.26892.1	127.08	105.54	113.68	16.81	29.91	34.02	-4.3	-2.99	16.81	29.91	34.02	35.67	60.23	59.81	1.95	1.21	3.125	2.1
Bt.2451.2.A1_at	MGC155163: similar to HCF-binding transcription factor Zhangfei	CK969719	538594	Bt.2451.2	46.03	50.37	46.79	8.12	9.6	15.57	-4.31	-2.83	8.12	9.6	15.57	16.63	26.11	31.31	2.23	1.2	3.27	2.015
Bt.23028.1.S1_at	GDI2: GDP dissociation inhibitor 2	CK848977	509832	Bt.23028.1	2250.05	2877.79	2472.46	891.93	831.77	861.28	-2.93	-2.22	891.93	831.77	861.28	2160.69	1544.3	2672.62	2.48	1.73	2.705	1.975
Bt.9514.1.S1_at	LOC511883: similar to NY-REN-25 antigen	BM365675	511883	Bt.9514.1	316.43	237.31	436.81	80.25	61.77	107.46	-4.02	-2.45	80.25	61.77	107.46	200.59	138.04	268.37	2.44	1.5	3.23	1.975
Bt.2765.1.S1_at	Bt.2765.1	CB222344		Bt.2765.1	88.33	87.85	89.59	38.16	37.83	37.01	-2.35	-1.7	38.16	37.83	37.01	140.78	98.24	205.9	3.87	2.23	3.11	1.965
Bt.1953.1.S1_at	LOC515593: similar to microtubule-associated protein 1A	CK773867	515593	Bt.1953.1	473.69	141.49	469.07	141.35	98.98	161.72	-2.65	-1.21	141.35	98.98	161.72	423.53	403.76	490.33	3.25	2.57	2.95	1.89
Bt.21303.1.S1_at	Transcribed locus	CK963543		Bt.21303.1	63.35	53.99	51.1	18.71	20.32	19.16	-2.91	-2.21	18.71	20.32	19.16	38.74	38.87	40.51	2.02	1.55	2.465	1.88
Bt.13622.1.A1_at	Transcribed locus	CB532208		Bt.13622.1	24.22	22.39	21.52	10.13	11.08	3.92	-2.85	-1.63	10.13	11.08	3.92	23.24	38.07	33.27	3.94	2.12	3.395	1.875
Bt.23619.1.S1_a_at	MGC157043: similar to MGC52980 protein	CK948126	540101	Bt.23619.1	35.5	28.3	33.89	12.92	3.04	6.24	-4.62	-2.43	12.92	3.04	6.24	20.04	12.38	25.02	2.78	1.3	3.7	1.865
Bt.28035.1.S1_at	LOC518159: C20orf142-like	CK951960	518159	Bt.28035.1	43.14	62.19	45.62	10.16	16.24	15.98	-3.5	-2.14	10.16	16.24	15.98	30.83	33.32	36.55	2.38	1.55	2.94	1.845
Bt.8122.1.S1_a_at	LOC785455 /// TMSB4X: thymosin, beta 4, X-linked /// similar to TMSB4X protein	AY192438.1	282386 /// 785455	Bt.8122.1	6003.89	6163.7	6011.49	2657	1592.36	1697.89	-3.05	-2.35	2657	1592.36	1697.89	3892.02	3070.99	3780.74	1.8	1.34	2.425	1.845
Bt.25084.1.S1_at	Transcribed locus, weakly similar to NP_001012749.1 hypothetical protein LOC283874 [Homo sapiens]	CK947524		Bt.25084.1	62.6	43.77	58.24	17.22	19.97	11.76	-3.31	-2.3	17.22	19.97	11.76	36.96	27.11	52.59	2.32	1.37	2.815	1.835
Bt.1563.1.S1_at	MGC139323: hypothetical LOC507934	AW437750	507934	Bt.1563.1	66.8	40.39	81.04	21.43	9.9	14.02	-4.34	-2.25	21.43	9.9	14.02	40.45	38.73	33.17	2.61	1.41	3.475	1.83
Bt.1707.1.S1_at	VKORC1: vitamin K epoxide reductase complex, subunit 1	CK772010	445422	Bt.1707.1	501.97	354.75	634.09	207.07	208.96	128.17	-2.74	-1.86	207.07	208.96	128.17	452.97	395.32	394.79	2.29	1.79	2.515	1.825
Bt.9162.1.A1_at	CHORDC1: cysteine and histidine-rich domain (CHORD)-containing 1	BM251512	505144	Bt.9162.1	45.84	119.61	58.76	6.27	14.2	18.95	-5.77	-2.4	6.27	14.2	18.95	31.07	20.33	30.78	2.14	1.25	3.955	1.825
Bt.6097.1.A1_at	Transcribed locus	CK726980		Bt.6097.1	327.68	141.32	478.88	56.68	33.26	61.22	-6.09	-2.18	56.68	33.26	61.22	90.7	105.69	95.31	1.96	1.42	4.025	1.8
Bt.25107.1.A1_at	FGD5: FYVE, RhoGEF and PH domain containing 5	CK769523	539766	Bt.25107.1	56.18	25.91	85.4	10.34	11.98	9.16	-5.2	-1.96	10.34	11.98	9.16	44.4	25.56	34.32	3.29	1.59	4.245	1.775
Bt.2616.1.S1_at	LOC516155: hypothetical LOC516155	CK769632	516155	Bt.2616.1	41.54	36.05	28.67	6.66	11.19	4.57	-4.57	-2.17	6.66	11.19	4.57	13.88	29.49	22.83	2.87	1.36	3.72	1.765
Bt.22001.1.A1_at	MGC143168: hypothetical LOC512635	CB456158	512635	Bt.22001.1	63.93	85.38	60.09	22.15	22.67	20.56	-3.12	-2.11	22.15	22.67	20.56	55.75	46.2	37.4	2.08	1.41	2.6	1.76
Bt.14049.1.A1_at	LOC512853: hypothetical LOC512853	CK774533	512853	Bt.14049.1	50.45	39.55	42.32	12.09	12.19	15.35	-3.24	-2.27	12.09	12.19	15.35	25.93	21.59	29.23	1.87	1.22	2.555	1.745
Bt.1895.1.S1_at	Bt.1895.1	BE664260		Bt.1895.1	81.16	56.73	106.82	23.15	23.42	20.56	-3.58	-2.1	23.15	23.42	20.56	51.77	46.78	108.33	3.02	1.39	3.3	1.745
Bt.13604.1.S1_at	Transcribed locus	CK847741		Bt.13604.1	55.83	52.03	47.39	19.26	11.1	13.08	-3.45	-2.23	19.26	11.1	13.08	30.98	21.89	38.9	2.05	1.2	2.75	1.715
Bt.16906.2.S1_at	MGC140620: similar to IQ motif containing D	AV609847	513272	Bt.16906.2	8.26	8.32	9.17	2.85	1.12	1.04	-5.71	-2	2.85	1.12	1.04	7.15	5.07	5.48	4.06	1.33	4.885	1.665
Bt.20406.1.S1_at	Transcribed locus	CB419759		Bt.20406.1	74.68	69.47	69.06	33.32	31.16	38.61	-2.08	-1.34	33.32	31.16	38.61	68.65	198.47	140.68	3.98	1.97	3.03	1.655
Bt.27559.1.A1_at	Transcribed locus	CK846878		Bt.27559.1	20.52	19.96	17.96	3.89	6.39	6.29	-3.47	-1.83	3.89	6.39	6.29	14.8	16.7	28.16	3.43	1.46	3.45	1.645
Bt.6921.1.S1_at	Transcribed locus, moderately similar to XP_001065803.1 PREDICTED: similar to spindlin-like [Rattus norvegicus]	BF603110		Bt.6921.1	305.09	242.37	403.52	134.36	107.04	75.49	-3	-2.06	134.36	107.04	75.49	150.19	305.28	196.01	2.04	1.21	2.52	1.635
Bt.9740.1.S1_at	Transcribed locus	CK776615		Bt.9740.1	16.45	21.55	14.27	1.95	8.16	5.1	-3.62	-1.69	1.95	8.16	5.1	26.77	14.63	13.55	3.74	1.57	3.68	1.63
Bt.16636.1.S1_at	MGC138042: similar to KIAA0738 protein	CB467613	533126	Bt.16636.1	16.43	19.26	15.76	3.2	4.11	5.78	-4.34	-1.97	3.2	4.11	5.78	12.93	11.59	8.95	2.9	1.25	3.62	1.61
Bt.24234.1.S1_at	LOC532597: similar to WW domain-containing adapter with a coiled-coil region	CK848163	532597	Bt.24234.1	792.87	742.41	719.49	252.36	232.13	381.97	-2.65	-1.69	252.36	232.13	381.97	570.64	626.2	1151.67	2.76	1.47	2.705	1.58
Bt.2513.1.S1_at	LOC538086: hypothetical LOC538086	BE236481	538086	Bt.2513.1	141.51	175.73	114.45	48.63	61.15	29.58	-3.01	-1.95	48.63	61.15	29.58	83.41	74.43	87.49	1.74	1.21	2.375	1.58
Bt.21054.1.A1_at	LOC506787: similar to cAMP phosphodiesterase PDE8A1	CK773933	506787	Bt.21054.1	89.19	129.16	95.81	41.81	59.59	47.97	-2.08	-1.5	41.81	59.59	47.97	97.57	101.26	111.66	2.09	1.66	2.085	1.58
Bt.2815.1.S1_at	MGC142553: hypothetical protein LOC781644	CK848035	781644	Bt.2815.1	1199.4	1746.34	1207.81	332.17	550.59	648.62	-2.74	-1.8	332.17	550.59	648.62	1076.23	792.11	1094	1.96	1.33	2.35	1.565
Bt.8738.1.S1_at	HSPH1: heat shock 105kDa/110kDa protein 1	CK969806	507165	Bt.8738.1	315.77	720.93	274.08	67.73	78.67	80.37	-5.47	-1.68	67.73	78.67	80.37	217.64	154.18	272.3	2.71	1.39	4.09	1.535
Bt.18413.1.S1_at	PPP4R2: protein phosphatase 4, regulatory subunit 2	CB444201	504900	Bt.18413.1	50.39	59.69	64.15	20.68	23.19	29.53	-2.35	-1.78	20.68	23.19	29.53	36.47	46.41	40.97	1.69	1.28	2.02	1.53
Bt.6561.1.S1_at	Transcribed locus	CB444057		Bt.6561.1	16.48	21.18	11.21	6.1	7.36	5.81	-2.52	-1.54	6.1	7.36	5.81	15.21	11.74	15.85	2.19	1.52	2.355	1.53
Bt.2878.1.S1_x_at	LOC281370: polyubiquitin	NM_174133.2	281370	Bt.2878.1	5174.42	4735.43	4926.78	2523.19	2532.68	1838.97	-2.15	-1.76	2523.19	2532.68	1838.97	3768.62	3329.83	4030.43	1.61	1.27	1.88	1.515
Bt.4618.1.S1_at	FAU: Finkel-Biskis-Reilly murine sarcoma virus (FBR-MuSV) ubiquitously expressed	NM_174731.2	282847	Bt.4618.1	3868.71	4363.19	4221.98	2227.49	2112.27	1625.66	-2.08	-1.68	2227.49	2112.27	1625.66	3693.5	2739.1	3806.46	1.71	1.31	1.895	1.495
Bt.21130.2.S1_at	LOC508029: similar to KNP3	CB452047	508029	Bt.21130.2	10.84	4.58	7.56	1.43	1.99	1	-4.97	-1.55	1.43	1.99	1	5.79	8.07	5.33	4.16	1.42	4.565	1.485
Bt.26400.1.A1_at	MGC137761: similar to KIAA1834 protein	CK779816	508361	Bt.26400.1	80.32	141.58	86.79	40.9	36.68	24.53	-2.95	-1.69	40.9	36.68	24.53	63.92	54.86	87.58	1.98	1.25	2.465	1.47
Bt.22091.1.S1_at	LOC507307: similar to ubiquitin specific protease 9, X-linked	BI774070	507307	Bt.22091.1	451.52	293.88	433.84	191.39	218.89	191.17	-1.95	-1.44	191.39	218.89	191.17	347.71	426.94	364.06	1.88	1.44	1.915	1.44
Bt.18366.1.S1_at	Bt.18366.1	CK848573		Bt.18366.1	392.54	150.45	366.55	125.77	105.82	109.65	-2.58	-1.38	125.77	105.82	109.65	256.62	187.72	245.78	1.97	1.48	2.275	1.43
Bt.13250.1.S1_at	MGC139913: hypothetical LOC513150	BP108674	513150	Bt.13250.1	8.64	11.24	11.81	7.38	4.34	4.67	-1.99	-1.2	7.38	4.34	4.67	15.13	12.55	14.77	2.64	1.66	2.315	1.43
Bt.17355.1.S1_at	Transcribed locus	CB428958		Bt.17355.1	21.7	26.89	14.96	11.15	8.15	11.73	-2.12	-1.29	11.15	8.15	11.73	24.14	18.71	24.27	2.23	1.56	2.175	1.425
Bt.27119.1.A1_at	MGC143196: similar to epsilon-tubulin	CK775749	512715	Bt.27119.1	35.68	53.38	35.52	28.38	8.3	9.08	-2.76	-1.38	28.38	8.3	9.08	39.57	37.02	43.54	2.7	1.46	2.73	1.42
Bt.20311.2.S1_at	LOC787681: similar to peptidyl-prolyl cis-trans isomerase E	CK967864	787681	Bt.20311.2	18.28	13.66	15.15	7.38	5.68	5.76	-2.52	-1.52	7.38	5.68	5.76	13.56	21.02	12.69	2.41	1.26	2.465	1.39
Bt.9391.1.A1_at	BIRC2: baculoviral IAP repeat-containing 2	CB448293	514386	Bt.9391.1	60.72	60.32	112.35	26.66	29.61	35.93	-2.55	-1.55	26.66	29.61	35.93	58.42	38.15	60.77	1.72	1.22	2.135	1.385
Bt.4862.1.S1_at	SIRT5: sirtuin (silent mating type information regulation 2 homolog) 5 (S. cerevisiae)	CK847842	507347	Bt.4862.1	45.63	34.49	40.74	23.1	13.57	9.54	-2.59	-1.54	23.1	13.57	9.54	31.53	26.63	31.27	1.96	1.21	2.275	1.375
Bt.20987.1.A1_at	LOC515651: Hypothetical LOC515651	CK964921	515651	Bt.20987.1	2.12	4.16	4.26	1	1.17	1	-3.27	-1.3	1	1.17	1	3.21	6.05	2.76	3.76	1.41	3.515	1.355
Bt.8684.1.S1_at	LOC534265: similar to SH2 domain binding protein 1	CK845870	534265	Bt.8684.1	131.86	166.78	158.24	88.38	79.12	33.43	-2.25	-1.44	88.38	79.12	33.43	121.43	112.84	143.01	1.89	1.24	2.07	1.34
Bt.4443.1.S1_a_at	IK: IK cytokine	CB430659	100125318	Bt.4443.1	567.93	458.66	586.82	318.47	274.46	315.99	-1.77	-1.44	318.47	274.46	315.99	386.87	460.7	504.51	1.49	1.21	1.63	1.325
Bt.16737.1.A1_at	Transcribed locus	CK774017		Bt.16737.1	34.02	43.43	40.34	24.34	18.44	18.52	-1.98	-1.27	24.34	18.44	18.52	50.33	29.59	51.11	2.15	1.36	2.065	1.315
Bt.129.1.S1_a_at	TRPC1: transient receptor potential cation channel, subfamily C, member 1	NM_174476.2	282100	Bt.129.1	14.71	11.23	14.55	3.97	9.6	7.03	-2	-1.2	3.97	9.6	7.03	22.83	20.67	10.93	2.62	1.42	2.31	1.31
Bt.27694.1.S1_at	MGC143201: similar to Steroid 5 alpha-reductase 1	CK848281	614612	Bt.27694.1	54.56	41.68	61.3	16.78	32.22	28.52	-1.99	-1.25	16.78	32.22	28.52	49.14	46.33	62.33	2.02	1.36	2.005	1.305
Bt.3729.1.S1_at	SKP1A: S-phase kinase-associated protein 1A	CK848558	615427	Bt.3729.1	2133.82	2455.56	2396.07	1701.94	1578.93	1640.52	-1.41	-1.2	1701.94	1578.93	1640.52	3263.51	2487.01	2558.16	1.68	1.39	1.545	1.295
Bt.29095.1.A1_at	Transcribed locus	CK955051		Bt.29095.1	8.4	7.3	11.74	4.82	2.52	2.98	-2.7	-1.33	4.82	2.52	2.98	7.56	6.87	9.23	2.33	1.22	2.515	1.275
Bt.28585.1.A1_at	MGC152144: hypothetical LOC617339	CK944568	617339	Bt.28585.1	7.56	7.46	10.57	1.96	1.74	5.34	-2.9	-1.32	1.96	1.74	5.34	8.31	7.03	8.21	2.64	1.22	2.77	1.27
Bt.23676.1.S1_at	Clone NG010008B20C07 mRNA, complete sequence	BP105658		Bt.23676.1	43.2	18.98	78.49	11.73	16.35	11.68	-3.55	-1.33	11.73	16.35	11.68	22.27	22.37	26.87	1.81	1.21	2.68	1.27
Bt.7612.1.S1_at	GTF2F2: general transcription factor IIF, polypeptide 2, 30kDa	CK945688	509259	Bt.7612.1	55.69	70.97	53.24	20.3	39.08	23.63	-2.09	-1.25	20.3	39.08	23.63	46.38	56.63	96.09	2.36	1.25	2.225	1.25
