# Supplementary material for: Reprogrammed Transcriptome in Rhesus-Bovine Interspecies Somatic Cell Nuclear Transfer Embryos
Source: PLoS One. 2011 Jul 25;6(7):e22197. doi: 10.1371/journal.pone.0022197 (PMC3143123; doi:10.1371/journal.pone.0022197)
Supplement: Table S7 — Primer list for validating microarray data by qRT-PCR. (XLS) [file pone.0022197.s008.xls]

## Sheet: Table S7
Primer list for validating microarray data by qRT-PCR
Gene	Affymetrix	Gene ID for human	Primer sequences	Amplification region	Length of PCR product (bp)
	probe sets or NCBI access No.
ADNP	MmugDNA.18781.1.S1_at	23394	TGAACTGACACATGCTTGGCAAGAG	256-430	174
			CAGTGGGACACGGCATTTATTTCAG
POLR3K	MmugDNA.38602.1.S1_at	51728	AGCAAACCCCAAATCACA	32-198	166
			TTTAAGCAACCCTAGGAAGC
FOXA2	MmugDNA.15661.1.S1_at	3170	CCCTTTTGTCCCAAACAGA	1742-1901	159
			AATCTGCAGGTGCTTGAAG
HOXD10	MmugDNA.27285.1.S1_at	3236	CGAGATACCATTTCCCGTTTGCAG	15-149	134
			GGGTTGAGGTCGCCTATGAGAATCC
DPPA4	MmugDNA.6635.1.S1_at	55211	GGGAACAGATCTGTTTTTCAC	80-250	170
			GGTTACAAATTTTCCAACTCTG
MBD1	MmugDNA.35369.1.S1_at	4152	TTGGTTGCCAGGGCTTGTGTG	2471-2619	148
			GGAGGAGAAGATGCACCAA
GAPDH	NM_002046		TGGCCTCCAAGGAGTAAGAC	1094-1248	154
			CTCTTCAAGGGGTCTACATGG
